# Supplementary material for: A functional crosstalk between the H3K9 methylation writers and their reader HP1 in safeguarding embryonic stem cell identity
Source: Stem Cell Reports. 2023 Sep 12;18(9):1775–92. doi: 10.1016/j.stemcr.2023.08.004 (PMC10545489; doi:10.1016/j.stemcr.2023.08.004)
Supplement: Table S1. Genes that are differentially expressed in Hp1 single knockout vs. control ESCs [file mmc2.xlsx]

## Sheet: Sheet1
Genes that are differentially expressed in HP1αΔ/Δ vs. control ESCs						Genes that are differentially expressed in HP1βΔ/Δ vs. control ESCs						Genes that are differentially expressed in HP1γΔ/Δ vs. control ESCs
Gene_id	Gene_name	FoldChange	Log2FoldChange	padjust	Up/Down	Gene_id	Gene_name	FoldChange	Log2FoldChange	padjust	Up/Down	Gene_id	Gene_name	FoldChange	Log2FoldChange	padjust	Up/Down
ENSMUSG00000020774	Aspa	2.07607	1.05385	0.00100825	up	ENSMUSG00000011267	Zfp296	3.21825	1.68628	3.62502e-94	up	ENSMUSG00000109176	Zfp264	6.67068	2.73783	2.09039e-06	up
ENSMUSG00000042002	Foxn4	2.5028	1.32354	1.15158e-10	up	ENSMUSG00000026029	Casp8	2.0414	1.02956	0.00946539	up	ENSMUSG00000094817	Cphx3	2.31864	1.21328	6.99807e-09	up
ENSMUSG00000030000	Add2	2.31329	1.20994	0.0389393	up	ENSMUSG00000051703	Tmem198	3.72951	1.89899	0.000547753	up	ENSMUSG00000020774	Aspa	3.4025	1.76659	2.56454e-11	up
ENSMUSG00000027603	Ggt7	2.04025	1.02875	0.000439694	up	ENSMUSG00000027562	Car2	2.94586	1.55869	2.93073e-46	up	ENSMUSG00000042002	Foxn4	2.05409	1.0385	3.09008e-06	up
ENSMUSG00000026564	Dusp27	2.4251	1.27804	5.41337e-90	up	ENSMUSG00000027559	Car3	3.09719	1.63096	0.00351611	up	ENSMUSG00000011267	Zfp296	2.15912	1.11044	4.64255e-73	up
ENSMUSG00000084166	Gm6451	2.04815	1.03432	0.00979673	up	ENSMUSG00000034394	Lif	2.04752	1.03388	4.39667e-09	up	ENSMUSG00000026029	Casp8	2.39322	1.25895	2.468e-05	up
ENSMUSG00000031757	Mt4	8.57345	3.09988	3.9648e-12	up	ENSMUSG00000045827	Serpinb9	3.47607	1.79746	2.75638e-05	up	ENSMUSG00000027562	Car2	2.13659	1.09531	2.54873e-37	up
ENSMUSG00000027985	Lef1	2.33573	1.22387	2.14082e-11	up	ENSMUSG00000021403	Serpinb9b	3.50582	1.80975	2.47326e-14	up	ENSMUSG00000030000	Add2	2.30527	1.20494	0.0401096	up
ENSMUSG00000074743	Thbd	2.19261	1.13265	0.0292047	up	ENSMUSG00000018604	Tbx3	2.03004	1.02151	3.37254e-06	up	ENSMUSG00000021403	Serpinb9b	2.74857	1.45868	3.9844e-11	up
ENSMUSG00000029661	Col1a2	2.70946	1.43801	3.65661e-07	up	ENSMUSG00000024300	Myo1f	2.62784	1.39388	2.64806e-06	up	ENSMUSG00000018604	Tbx3	3.22295	1.68838	2.35256e-37	up
ENSMUSG00000062727	H2bc12	3.7549	1.90877	0.00201616	up	ENSMUSG00000026564	Dusp27	2.38238	1.2524	3.50924e-42	up	ENSMUSG00000024300	Myo1f	4.00034	2.00012	1.30569e-23	up
ENSMUSG00000079681	Zglp1	2.31794	1.21284	0.00483596	up	ENSMUSG00000113798	Gm47385	2.2176	1.149	4.19068e-05	up	ENSMUSG00000027603	Ggt7	2.15619	1.10848	9.86791e-05	up
ENSMUSG00000053219	Raet1e	2.84539	1.50862	4.06759e-20	up	ENSMUSG00000020183	Cpm	2.16525	1.11454	6.85725e-05	up	ENSMUSG00000026564	Dusp27	2.59901	1.37796	2.84804e-106	up
ENSMUSG00000070942	Il1rl2	2.50093	1.32246	0.0252623	up	ENSMUSG00000078949	R3hdml	2.56197	1.35725	0.000814845	up	ENSMUSG00000018474	Chd3	2.02474	1.01773	1.00978e-41	up
ENSMUSG00000087193	Gm14820	4.89601	2.29161	1.94933e-20	up	ENSMUSG00000001270	Ckb	2.20737	1.14233	1.57169e-104	up	ENSMUSG00000031757	Mt4	5.12986	2.35892	7.25883e-06	up
ENSMUSG00000041143	Tmco4	2.10741	1.07547	1.06411e-12	up	ENSMUSG00000103032	Gm37121	10.6175	3.40837	7.70155e-05	up	ENSMUSG00000027985	Lef1	2.18997	1.13091	7.246e-09	up
ENSMUSG00000022483	Col2a1	2.1629	1.11296	1.62533e-14	up	ENSMUSG00000052673	Gm9887	2.8743	1.52321	0.0375291	up	ENSMUSG00000074743	Thbd	2.25434	1.17271	0.0166432	up
ENSMUSG00000074653	Lrrc31	2.46791	1.30329	3.19483e-13	up	ENSMUSG00000105078	Vamp9	20.2914	4.3428	2.86164e-11	up	ENSMUSG00000029661	Col1a2	3.85705	1.9475	3.56136e-14	up
ENSMUSG00000111692	Gm49373	3.33049	1.73573	0.0154188	up	ENSMUSG00000084166	Gm6451	2.12039	1.08433	0.0251623	up	ENSMUSG00000097648	9330185C12Rik	3.5979	1.84715	0.00926492	up
ENSMUSG00000026173	Plcd4	2.32946	1.21999	0.0307895	up	ENSMUSG00000029449	Rhof	2.40649	1.26693	3.21096e-12	up	ENSMUSG00000038418	Egr1	2.12692	1.08877	2.33773e-63	up
ENSMUSG00000004359	Spic	3.6028	1.84912	0.00012402	up	ENSMUSG00000026817	Ak1	2.51393	1.32994	4.19489e-45	up	ENSMUSG00000079681	Zglp1	2.38718	1.25531	0.00350031	up
ENSMUSG00000045826	Ptprcap	5.23205	2.38738	4.72292e-05	up	ENSMUSG00000036368	Rmdn2	2.2723	1.18415	0.0121581	up	ENSMUSG00000070942	Il1rl2	3.17051	1.66471	0.00236819	up
ENSMUSG00000051457	Spn	2.55962	1.35593	5.02685e-33	up	ENSMUSG00000003153	Slc2a3	2.12344	1.08641	5.84584e-126	up	ENSMUSG00000073043	Atoh1	5.59204	2.48337	1.91437e-06	up
ENSMUSG00000022361	Zhx1	2.28956	1.19507	2.18053e-12	up	ENSMUSG00000053219	Raet1e	2.73655	1.45236	2.48811e-11	up	ENSMUSG00000087193	Gm14820	5.47873	2.45384	3.59326e-25	up
ENSMUSG00000028527	Ak4	2.16545	1.11467	3.9766e-149	up	ENSMUSG00000070942	Il1rl2	3.36075	1.74878	0.00480811	up	ENSMUSG00000091177	Gm15494	2.30261	1.20327	1.49207e-29	up
ENSMUSG00000026630	Batf3	2.22324	1.15267	0.0444912	up	ENSMUSG00000015947	Fcgr1	4.45588	2.15571	5.17029e-44	up	ENSMUSG00000041143	Tmco4	2.63121	1.39573	3.57791e-24	up
ENSMUSG00000062007	Hsh2d	4.05813	2.02081	0.000410958	up	ENSMUSG00000091847	Gm2855	4.42506	2.1457	0.00298019	up	ENSMUSG00000074653	Lrrc31	2.07209	1.05109	9.31471e-09	up
ENSMUSG00000029848	Stra8	3.21697	1.6857	2.37935e-13	up	ENSMUSG00000069833	Ahnak	2.00888	1.00639	4.41227e-78	up	ENSMUSG00000052180	Serpinb6c	2.58043	1.36761	1.97064e-15	up
ENSMUSG00000042988	Notum	2.39585	1.26054	8.53962e-36	up	ENSMUSG00000087193	Gm14820	4.45892	2.15669	1.06204e-11	up	ENSMUSG00000027227	Sord	2.24005	1.16353	8.81238e-53	up
ENSMUSG00000039116	Adgrg6	2.59739	1.37706	0.010485	up	ENSMUSG00000054855	Rnd1	2.30082	1.20215	8.99818e-07	up	ENSMUSG00000111692	Gm49373	3.75066	1.90714	0.00938245	up
ENSMUSG00000066964	Tmem211	3.55176	1.82854	0.00786481	up	ENSMUSG00000039382	Wdr45	2.44565	1.29022	2.29118e-22	up	ENSMUSG00000026175	Vil1	2.17233	1.11924	0.00740218	up
ENSMUSG00000113413	Gm21941	2.44983	1.29268	0.0231289	up	ENSMUSG00000085436	Zfp335os	2.59326	1.37477	0.0147653	up	ENSMUSG00000004359	Spic	4.22351	2.07844	1.47808e-05	up
ENSMUSG00000079330	Lemd1	5.01245	2.32552	0.000449584	up	ENSMUSG00000000617	Grm6	8.83754	3.14365	7.25028e-05	up	ENSMUSG00000096209	Olfr510	56.4435	5.81874	4.23838e-05	up
ENSMUSG00000041708	Mpped1	2.19664	1.1353	0.000191554	up	ENSMUSG00000021835	Bmp4	3.77686	1.91719	3.15576e-27	up	ENSMUSG00000045826	Ptprcap	3.89172	1.96041	0.00215335	up
ENSMUSG00000073568	Arl14epl	3.45163	1.78728	1.09917e-44	up	ENSMUSG00000005503	Evx1	10.4796	3.38951	0.000130806	up	ENSMUSG00000040363	Bcor	2.06309	1.0448	7.90065e-82	up
ENSMUSG00000053211	Zfy1	2.67	1.41684	2.00213e-12	up	ENSMUSG00000027227	Sord	2.23774	1.16204	2.37062e-26	up	ENSMUSG00000022361	Zhx1	2.43421	1.28346	9.11358e-14	up
ENSMUSG00000087026	A230103J11Rik	2.0669	1.04747	0.0344496	up	ENSMUSG00000047428	Dlk2	4.80588	2.2648	0.00447391	up	ENSMUSG00000028527	Ak4	2.1832	1.12644	2.47691e-151	up
ENSMUSG00000044681	Cnpy1	2.34915	1.23214	4.5644e-41	up	ENSMUSG00000006205	Htra1	2.32023	1.21427	3.20857e-21	up	ENSMUSG00000098037	Gm7765	2.8802	1.52617	0.000872685	up
ENSMUSG00000033949	Trim36	2.0578	1.0411	1.76565e-16	up	ENSMUSG00000091897	Gm17019	8.93051	3.15874	2.89493e-36	up	ENSMUSG00000031688	Pou4f2	4.67987	2.22647	1.23303e-08	up
ENSMUSG00000001622	Csn3	2.89946	1.53578	0.000174829	up	ENSMUSG00000045826	Ptprcap	5.61563	2.48945	0.000212263	up	ENSMUSG00000062007	Hsh2d	3.42863	1.77763	0.000810456	up
ENSMUSG00000109941	Exosc6	2.71081	1.43872	5.94811e-22	up	ENSMUSG00000085601	Gm4969	2.21509	1.14736	0.0383729	up	ENSMUSG00000029848	Stra8	4.46799	2.15962	2.04557e-09	up
ENSMUSG00000005672	Kit	2.09973	1.0702	1.24419e-45	up	ENSMUSG00000040363	Bcor	2.21421	1.14679	6.41469e-57	up	ENSMUSG00000042988	Notum	3.12264	1.64277	1.23809e-68	up
ENSMUSG00000117771	Gm25432	2.84379	1.50782	0.0114944	up	ENSMUSG00000021701	Plk2	3.04567	1.60676	5.5551e-87	up	ENSMUSG00000002885	Adgre5	2.03626	1.02592	4.33932e-14	up
ENSMUSG00000021591	Glrx	2.26975	1.18254	0.0130758	up	ENSMUSG00000090958	Lrrc32	2.24619	1.16748	0.0237846	up	ENSMUSG00000061524	Zic2	2.04443	1.0317	2.1828e-111	up
ENSMUSG00000056492	Adgrf5	2.17475	1.12085	0.0006482	up	ENSMUSG00000029027	Dffb	2.13885	1.09684	1.23222e-09	up	ENSMUSG00000039116	Adgrg6	4.4729	2.16121	4.56441e-07	up
ENSMUSG00000058248	Kcnh1	2.25746	1.1747	0.00169149	up	ENSMUSG00000022382	Wnt7b	2.8244	1.49795	3.53779e-11	up	ENSMUSG00000073568	Arl14epl	3.43537	1.78046	1.01317e-44	up
ENSMUSG00000018727	Cpsf4l	2.85623	1.51411	6.86377e-27	up	ENSMUSG00000098037	Gm7765	3.30746	1.72572	0.00116652	up	ENSMUSG00000053211	Zfy1	4.09728	2.03467	2.30942e-31	up
ENSMUSG00000022577	Ly6h	2.08758	1.06183	0.0384298	up	ENSMUSG00000031688	Pou4f2	7.64096	2.93375	1.30482e-13	up	ENSMUSG00000050558	Prokr2	3.49117	1.80371	0.0102095	up
ENSMUSG00000030492	Slc7a9	2.51507	1.3306	0.0287591	up	ENSMUSG00000029646	Cdx2	8.78851	3.13562	2.22427e-05	up	ENSMUSG00000001622	Csn3	2.4155	1.27232	0.00422391	up
ENSMUSG00000049680	Urgcp	2.55123	1.3512	3.0058e-37	up	ENSMUSG00000041708	Mpped1	2.03544	1.02534	0.00746373	up	ENSMUSG00000109941	Exosc6	2.42316	1.27689	7.7374e-21	up
ENSMUSG00000048904	Neurog1	2.91025	1.54114	1.16535e-10	up	ENSMUSG00000020122	Egfr	2.24446	1.16637	1.10538e-11	up	ENSMUSG00000053297	AI854703	2.12696	1.08879	0.00186763	up
ENSMUSG00000030110	Ret	2.35706	1.23699	0.000100754	up	ENSMUSG00000020160	Meis1	2.09964	1.07014	0.0057879	up	ENSMUSG00000065037	Rn7sk	4.97499	2.31469	0.0170407	up
ENSMUSG00000028946	Hes3	2.22891	1.15634	0.0171729	up	ENSMUSG00000050558	Prokr2	4.38534	2.13269	0.00660918	up	ENSMUSG00000109231	Gm45737	2.02111	1.01515	0.0193843	up
ENSMUSG00000029314	Gpat3	2.97027	1.57059	6.6488e-12	up	ENSMUSG00000087026	A230103J11Rik	3.40028	1.76565	0.000121711	up	ENSMUSG00000029403	Cdkl2	2.58972	1.3728	2.26787e-53	up
ENSMUSG00000117231	Gm41609	2.8984	1.53526	3.09961e-10	up	ENSMUSG00000033949	Trim36	2.74166	1.45505	1.01243e-22	up	ENSMUSG00000018727	Cpsf4l	2.03516	1.02514	3.82009e-11	up
ENSMUSG00000025194	Abcc2	2.76319	1.46633	0.0148258	up	ENSMUSG00000033227	Wnt6	3.50985	1.81141	0.0390119	up	ENSMUSG00000093865	Lrit3	3.04978	1.6087	0.00481586	up
ENSMUSG00000024331	Dsc2	2.12413	1.08687	5.43885e-06	up	ENSMUSG00000054889	Dsp	2.50029	1.32209	8.86316e-35	up	ENSMUSG00000049680	Urgcp	2.45421	1.29526	2.37164e-33	up
ENSMUSG00000090125	Pou3f1	2.01314	1.00945	3.17781e-50	up	ENSMUSG00000105565	Gm43566	2.54726	1.34895	0.0247453	up	ENSMUSG00000073902	Gm1966	2.7488	1.4588	0.0060682	up
ENSMUSG00000001025	S100a6	2.22813	1.15584	2.56586e-22	up	ENSMUSG00000109941	Exosc6	2.81718	1.49425	2.39522e-16	up	ENSMUSG00000048904	Neurog1	7.41001	2.88948	2.25012e-70	up
ENSMUSG00000047797	Gjb1	4.18718	2.06598	6.08394e-08	up	ENSMUSG00000053297	AI854703	2.14236	1.0992	0.0141064	up	ENSMUSG00000030110	Ret	2.15812	1.10977	0.000382245	up
ENSMUSG00000091311	Spata31d1b	2.29464	1.19827	0.0227066	up	ENSMUSG00000038384	Setd1b	2.02489	1.01785	7.98215e-36	up	ENSMUSG00000028946	Hes3	2.84813	1.51001	0.00151618	up
ENSMUSG00000039488	Cntn5	2.15775	1.10953	0.0132255	up	ENSMUSG00000044456	Rin3	2.77489	1.47243	0.000270981	up	ENSMUSG00000033685	Ucp2	2.02242	1.01608	7.28555e-69	up
ENSMUSG00000064246	Chil1	3.25098	1.70087	1.47175e-05	up	ENSMUSG00000105039	Gm32585	3.47754	1.79807	0.0195146	up	ENSMUSG00000040187	Arntl2	3.50713	1.81029	9.84574e-104	up
ENSMUSG00000117255	Gm49864	5.24888	2.39201	0.00211156	up	ENSMUSG00000029403	Cdkl2	3.10846	1.6362	3.34367e-50	up	ENSMUSG00000060459	Kng2	3.57218	1.83681	5.47424e-05	up
ENSMUSG00000003032	Klf4	2.51648	1.3314	7.11594e-68	up	ENSMUSG00000018727	Cpsf4l	2.52926	1.33872	2.05179e-12	up	ENSMUSG00000029314	Gpat3	2.64972	1.40584	1.11172e-08	up
ENSMUSG00000101225	1700008J07Rik	2.08324	1.05883	0.0245373	up	ENSMUSG00000030693	Klk10	2.716	1.44148	5.48033e-06	up	ENSMUSG00000006154	Eps8l1	3.86866	1.95184	3.6717e-06	up
ENSMUSG00000026976	Pax8	2.60663	1.38219	0.0102181	up	ENSMUSG00000036856	Wnt4	4.9697	2.31316	2.41233e-06	up	ENSMUSG00000025194	Abcc2	3.11064	1.63721	0.0014418	up
ENSMUSG00000016458	Wt1	3.91602	1.96939	7.10228e-25	up	ENSMUSG00000015879	Fam184b	2.02502	1.01794	0.00225935	up	ENSMUSG00000069793	Slfn9	3.5233	1.81693	1.66063e-53	up
ENSMUSG00000000031	H19	5.48051	2.45431	4.96557e-07	up	ENSMUSG00000044337	Ackr3	2.17367	1.12014	9.08786e-07	up	ENSMUSG00000035910	Dcdc2a	11.6936	3.54765	1.52292e-16	up
ENSMUSG00000059854	Hydin	2.82903	1.50031	3.88732e-07	up	ENSMUSG00000027254	Map1a	2.01211	1.00871	1.41384e-18	up	ENSMUSG00000022899	Slc15a2	5.29049	2.4034	2.72658e-29	up
ENSMUSG00000079414	Gm11110	2.877	1.52457	0.00897209	up	ENSMUSG00000040329	Il7	2.90078	1.53644	0.0038493	up	ENSMUSG00000001025	S100a6	2.26802	1.18143	4.13928e-21	up
ENSMUSG00000033453	Adamts15	2.05493	1.03909	5.67321e-05	up	ENSMUSG00000078938	Syce3	3.51803	1.81477	0.0176056	up	ENSMUSG00000008575	Nfib	2.90349	1.53779	0.000874348	up
ENSMUSG00000031825	Crispld2	2.19541	1.13449	0.00472672	up	ENSMUSG00000025407	Gli1	2.24015	1.1636	3.11249e-40	up	ENSMUSG00000047797	Gjb1	4.2568	2.08977	2.73092e-08	up
ENSMUSG00000035095	Fam167a	7.54728	2.91596	5.69202e-32	up	ENSMUSG00000048904	Neurog1	2.30502	1.20478	7.99695e-05	up	ENSMUSG00000018924	Alox15	2.27825	1.18793	0.00036244	up
ENSMUSG00000090722	Gm8378	2.81844	1.4949	0.018823	up	ENSMUSG00000005198	Polr2a	2.08894	1.06277	9.92325e-137	up	ENSMUSG00000065999	Zfp985	5.74195	2.52154	1.73137e-160	up
ENSMUSG00000042268	Slc26a9	5.45347	2.44717	0.000389816	up	ENSMUSG00000022098	Bmp1	2.68526	1.42506	3.2378e-26	up	ENSMUSG00000021469	Msx2	2.47879	1.30964	0.00145574	up
ENSMUSG00000027168	Pax6	2.11319	1.07942	1.05809e-09	up	ENSMUSG00000037855	Zfp365	2.65737	1.41	5.96452e-61	up	ENSMUSG00000039488	Cntn5	2.06798	1.04822	0.0237692	up
ENSMUSG00000027360	Hdc	2.17573	1.1215	0.0297261	up	ENSMUSG00000030110	Ret	2.02748	1.01968	0.0106505	up	ENSMUSG00000003032	Klf4	3.03805	1.60315	1.9899e-108	up
ENSMUSG00000068245	Phf11d	2.36213	1.24009	4.41267e-20	up	ENSMUSG00000028946	Hes3	8.01187	3.00214	1.20546e-16	up	ENSMUSG00000112057	Gm21321	5.0479	2.33568	0.000483087	up
ENSMUSG00000051375	Pcdh1	3.32603	1.7338	1.16611e-83	up	ENSMUSG00000097768	2310043M15Rik	2.05851	1.0416	4.63267e-09	up	ENSMUSG00000101225	1700008J07Rik	2.06797	1.04821	0.0410944	up
ENSMUSG00000015599	Ttbk1	2.05603	1.03986	2.9872e-15	up	ENSMUSG00000040187	Arntl2	4.48781	2.16601	3.65765e-86	up	ENSMUSG00000058028	Zscan5b	2.65519	1.40882	5.40968e-12	up
ENSMUSG00000047557	Lxn	2.12204	1.08545	0.000621627	up	ENSMUSG00000107608	Gm43863	2.28943	1.19499	0.000927334	up	ENSMUSG00000028435	Aqp3	2.28183	1.19019	3.94075e-26	up
ENSMUSG00000022044	Stmn4	4.46126	2.15745	1.17551e-05	up	ENSMUSG00000075304	Sp5	2.22258	1.15223	0.0108449	up	ENSMUSG00000048583	Igf2	2.18724	1.12911	2.25237e-119	up
ENSMUSG00000053613	Notumos	4.44552	2.15235	1.35453e-16	up	ENSMUSG00000029314	Gpat3	3.86707	1.95124	1.42642e-13	up	ENSMUSG00000114945	Gm48265	2.43978	1.28675	0.000705432	up
ENSMUSG00000020159	Gabrp	4.53717	2.18179	2.38562e-10	up	ENSMUSG00000117231	Gm41609	2.28438	1.1918	0.00052036	up	ENSMUSG00000016458	Wt1	2.38104	1.25159	4.50758e-08	up
ENSMUSG00000078606	Gm4070	4.77566	2.2557	0.0018025	up	ENSMUSG00000037428	Vgf	3.91812	1.97016	2.60736e-35	up	ENSMUSG00000007655	Cav1	3.9053	1.96543	0.00730799	up
ENSMUSG00000031155	Pim2	2.38388	1.25331	2.22755e-258	up	ENSMUSG00000023902	Zscan10	2.07115	1.05043	5.37626e-87	up	ENSMUSG00000022487	Gtsf1	2.12754	1.08919	2.86882e-10	up
ENSMUSG00000083672	Kpna2-ps	2.14773	1.10281	0.0295544	up	ENSMUSG00000005413	Hmox1	2.05796	1.04121	9.45938e-55	up	ENSMUSG00000049721	Gal3st1	2.1495	1.104	0.00391923	up
ENSMUSG00000046338	Gpat2	2.77986	1.47501	0.000162931	up	ENSMUSG00000060402	Chst8	2.32093	1.2147	0.000434799	up	ENSMUSG00000000031	H19	8.87922	3.15043	3.06704e-13	up
ENSMUSG00000095180	Rhox5	3.339	1.73942	1.12874e-114	up	ENSMUSG00000024331	Dsc2	2.20391	1.14006	9.38606e-05	up	ENSMUSG00000039395	Mreg	2.17016	1.1178	6.77664e-111	up
ENSMUSG00000001014	Icam4	2.73899	1.45364	0.00885338	up	ENSMUSG00000025185	Loxl4	3.54462	1.82563	1.00394e-15	up	ENSMUSG00000059854	Hydin	2.03457	1.02473	0.0026221	up
ENSMUSG00000116858	Gm49797	2.54231	1.34614	0.0472394	up	ENSMUSG00000035910	Dcdc2a	9.98222	3.31936	7.27254e-11	up	ENSMUSG00000033453	Adamts15	2.3506	1.23303	6.66848e-07	up
ENSMUSG00000074269	Rec114	2.06067	1.04312	1.44912e-12	up	ENSMUSG00000026768	Itga8	2.76599	1.4678	0.00637372	up	ENSMUSG00000086321	Gm11413	2.054	1.03844	0.00117061	up
ENSMUSG00000055333	Fat2	2.44535	1.29004	3.25145e-05	up	ENSMUSG00000039376	Synpo2l	2.26555	1.17986	3.30657e-06	up	ENSMUSG00000116876	Gm49721	13.6537	3.77122	0.0110844	up
ENSMUSG00000075023	Accsl	3.52085	1.81592	1.6097e-09	up	ENSMUSG00000028042	Zbtb7b	2.00434	1.00313	9.81675e-10	up	ENSMUSG00000036964	Trim17	2.60638	1.38205	0.0339399	up
ENSMUSG00000002500	Rpl3l	2.28596	1.1928	0.0282279	up	ENSMUSG00000058669	Nkx2-9	6.55823	2.71331	2.39771e-08	up	ENSMUSG00000027296	Itpka	2.08544	1.06035	2.46706e-05	up
ENSMUSG00000030708	Dnajb13	3.96908	1.9888	0.000128943	up	ENSMUSG00000063060	Sox7	6.29291	2.65373	3.11414e-08	up	ENSMUSG00000035095	Fam167a	3.43115	1.77869	1.11718e-08	up
ENSMUSG00000020419	Hormad2	3.04484	1.60636	1.7316e-06	up	ENSMUSG00000001025	S100a6	3.20298	1.67941	8.82251e-33	up	ENSMUSG00000115279	Gm49273	2.96783	1.56941	8.14102e-22	up
ENSMUSG00000106904	Gm43029	2.18224	1.12581	0.0362801	up	ENSMUSG00000047797	Gjb1	4.01592	2.00573	1.85614e-05	up	ENSMUSG00000022054	Nefm	2.91604	1.54401	2.86389e-12	up
ENSMUSG00000008601	Rab25	2.28966	1.19513	2.64684e-07	up	ENSMUSG00000048458	Inka2	3.39287	1.7625	2.55846e-06	up	ENSMUSG00000027360	Hdc	2.24772	1.16846	0.0223431	up
ENSMUSG00000067389	Gm17080	2.81649	1.4939	0.039094	up	ENSMUSG00000018924	Alox15	2.42798	1.27976	0.00137338	up	ENSMUSG00000024565	Sall3	2.72775	1.44771	3.79393e-20	up
ENSMUSG00000021228	Acot3	3.50216	1.80825	0.00224575	up	ENSMUSG00000028680	Plk3	2.15047	1.10465	7.42566e-29	up	ENSMUSG00000071424	Grid2	3.17449	1.66652	8.87497e-103	up
ENSMUSG00000024155	Meiob	3.82437	1.93522	0.000177364	up	ENSMUSG00000005124	Ccn4	3.07942	1.62266	0.00170428	up	ENSMUSG00000068245	Phf11d	2.23401	1.15964	1.33843e-16	up
ENSMUSG00000037035	Inhbb	2.89227	1.5322	5.91774e-09	up	ENSMUSG00000065999	Zfp985	2.24029	1.16369	2.59234e-10	up	ENSMUSG00000043051	Disc1	2.44359	1.289	0.0186738	up
ENSMUSG00000030851	Ldhc	3.94738	1.9809	1.26708e-05	up	ENSMUSG00000021469	Msx2	2.8279	1.49973	0.00123044	up	ENSMUSG00000037437	Adam32	2.32958	1.22007	0.00398072	up
ENSMUSG00000028825	Rhd	2.24759	1.16838	0.000108733	up	ENSMUSG00000053164	Gpr21	2.78695	1.47869	0.0402531	up	ENSMUSG00000027078	Ube2l6	2.09137	1.06445	1.48877e-10	up
ENSMUSG00000036158	Prickle1	2.76093	1.46515	1.10507e-63	up	ENSMUSG00000014599	Csf1	2.79948	1.48516	1.02969e-07	up	ENSMUSG00000095427	Rps2-ps6	2.47612	1.30808	0.013632	up
ENSMUSG00000025389	Mip	2.60343	1.38041	8.66167e-05	up	ENSMUSG00000048878	Hexim1	2.18044	1.12462	1.58819e-72	up	ENSMUSG00000087412	Gm15501	2.38019	1.25108	0.0183551	up
ENSMUSG00000025330	Padi4	3.31867	1.7306	4.69713e-12	up	ENSMUSG00000103313	Gm38357	3.00981	1.58967	0.000469	up	ENSMUSG00000022044	Stmn4	2.98252	1.57653	1.23887e-06	up
ENSMUSG00000079427	Mthfsl	4.04742	2.017	7.32906e-05	up	ENSMUSG00000075273	Ttc30b	2.007	1.00504	0.0054623	up	ENSMUSG00000069305	Hist1h4n	2.72286	1.44512	0.0124045	up
ENSMUSG00000038156	Spon1	2.05308	1.03779	4.64538e-05	up	ENSMUSG00000026064	Ptp4a1	3.04766	1.6077	0.000359979	up	ENSMUSG00000087379	Gm13849	2.01162	1.00836	3.35814e-05	up
ENSMUSG00000046623	Gjb4	2.45636	1.29652	0.00952047	up	ENSMUSG00000105971	Gm43805	3.65074	1.86819	0.0345449	up	ENSMUSG00000086266	Igf2os	2.29685	1.19965	0.00444268	up
ENSMUSG00000057836	Xlr3a	2.055	1.03914	0.00368887	up	ENSMUSG00000042677	Zc3h12a	2.37766	1.24954	2.33349e-07	up	ENSMUSG00000003559	As3mt	2.47523	1.30756	1.06255e-11	up
ENSMUSG00000031163	Glod5	3.11259	1.63811	2.11946e-15	up	ENSMUSG00000085006	BC021767	2.49553	1.31935	0.00211917	up	ENSMUSG00000053613	Notumos	5.41743	2.43761	3.83222e-21	up
ENSMUSG00000028804	Csmd2	2.66549	1.4144	0.021003	up	ENSMUSG00000068699	Flnc	2.51511	1.33062	2.03463e-52	up	ENSMUSG00000039552	Rsph4a	3.50332	1.80872	0.0138169	up
ENSMUSG00000103009	Gm4430	2.11818	1.08282	0.018092	up	ENSMUSG00000095975	Cphx1	62.5868	5.96779	0.00363791	up	ENSMUSG00000020159	Gabrp	2.38227	1.25234	0.00706075	up
ENSMUSG00000092178	Gm45351	13.3299	3.73659	2.29006e-13	up	ENSMUSG00000112057	Gm21321	9.13984	3.19217	6.22525e-07	up	ENSMUSG00000048126	Col6a3	3.27818	1.71289	1.60395e-05	up
ENSMUSG00000115992	Gm10832	2.53327	1.341	0.0248356	up	ENSMUSG00000097231	Gm26852	2.44109	1.28752	0.00490915	up	ENSMUSG00000042401	Crtac1	2.14733	1.10254	2.61007e-06	up
ENSMUSG00000026656	Fcgr2b	2.25286	1.17176	0.0352843	up	ENSMUSG00000021367	Edn1	3.26435	1.7068	0.00578121	up	ENSMUSG00000053093	Myh7	2.59777	1.37727	1.18168e-05	up
ENSMUSG00000039095	En2	2.15518	1.10781	4.53043e-05	up	ENSMUSG00000025480	Syce1	2.36268	1.24042	3.02608e-06	up	ENSMUSG00000025196	Cpn1	2.02502	1.01794	5.73671e-07	up
ENSMUSG00000052776	Oas1a	3.15754	1.6588	2.88102e-07	up	ENSMUSG00000115685	D730044K07Rik	2.16121	1.11184	0.0228192	up	ENSMUSG00000025197	Cyp2c23	2.66827	1.4159	0.0292014	up
ENSMUSG00000107050	C030017G13Rik	2.46725	1.3029	0.00106917	up	ENSMUSG00000032060	Cryab	5.4479	2.4457	6.47003e-22	up	ENSMUSG00000025776	Crispld1	2.30098	1.20225	2.52424e-07	up
ENSMUSG00000024738	Pga5	3.00584	1.58777	1.28354e-05	up	ENSMUSG00000028435	Aqp3	2.2013	1.13836	3.09959e-14	up	ENSMUSG00000061331	Gm17132	2.95539	1.56335	7.54891e-49	up
ENSMUSG00000075296	Aldh3b2	3.33948	1.73962	0.00268778	up	ENSMUSG00000089739	Gm20431	2.07778	1.05504	0.00529232	up	ENSMUSG00000001014	Icam4	2.34136	1.22734	0.0397773	up
ENSMUSG00000024313	Mep1b	2.66017	1.41152	1.92629e-19	up	ENSMUSG00000055480	Zfp458	2.1962	1.13501	0.0271469	up	ENSMUSG00000109731	Gm45425	2.92904	1.55043	0.0002634	up
ENSMUSG00000072675	Duxbl2	2.48021	1.31046	3.38e-08	up	ENSMUSG00000071856	Mcc	2.20367	1.13991	3.06284e-56	up	ENSMUSG00000094076	Gm4767	2.10099	1.07107	3.92761e-06	up
ENSMUSG00000068048	Rhox9	2.12666	1.08859	2.86933e-07	up	ENSMUSG00000048583	Igf2	3.21555	1.68506	1.08212e-152	up	ENSMUSG00000074269	Rec114	2.3423	1.22793	2.32305e-19	up
ENSMUSG00000039126	Prune2	2.03755	1.02684	3.30286e-35	up	ENSMUSG00000016458	Wt1	3.20988	1.68252	1.90535e-11	up	ENSMUSG00000055333	Fat2	3.10911	1.6365	2.8681e-09	up
ENSMUSG00000079501	Gm5138	2.52129	1.33416	3.06975e-05	up	ENSMUSG00000044312	Neurog3	2.67715	1.4207	0.0469744	up	ENSMUSG00000087299	Gm12953	3.06758	1.6171	9.24287e-06	up
ENSMUSG00000036390	Gadd45a	2.06397	1.04542	1.25982e-49	up	ENSMUSG00000038916	Soga3	2.60305	1.3802	1.47863e-09	up	ENSMUSG00000062170	Fmr1nb	5.33276	2.41488	4.52788e-40	up
ENSMUSG00000034837	Gnat1	2.46249	1.30012	0.0426555	up	ENSMUSG00000000031	H19	23.5795	4.55946	5.32167e-30	up	ENSMUSG00000049539	H1f1	3.25486	1.7026	0.00720524	up
ENSMUSG00000096014	Sox1	3.14398	1.65259	1.37668e-05	up	ENSMUSG00000070687	Htr1d	2.9607	1.56594	0.0426663	up	ENSMUSG00000075023	Accsl	2.66382	1.41349	2.57525e-05	up
ENSMUSG00000025089	Gfra1	6.25151	2.6442	2.57278e-79	up	ENSMUSG00000031750	Il34	2.66722	1.41534	0.00315799	up	ENSMUSG00000042417	Ccno	2.12172	1.08523	7.83956e-06	up
ENSMUSG00000024810	Il33	2.00399	1.00288	0.00649391	up	ENSMUSG00000033453	Adamts15	2.03649	1.02609	0.00149228	up	ENSMUSG00000088088	Rmrp	7.03358	2.81426	0.0422147	up
ENSMUSG00000029189	Sel1l3	2.34286	1.22827	3.5901e-07	up	ENSMUSG00000118157	Gm9902	3.86098	1.94897	0.00893508	up	ENSMUSG00000020419	Hormad2	2.75963	1.46447	3.77969e-05	up
ENSMUSG00000106717	Gm42798	2.45997	1.29864	0.0383725	up	ENSMUSG00000085321	4930412F09Rik	21.2912	4.41218	2.86881e-05	up	ENSMUSG00000008601	Rab25	3.28991	1.71805	3.84427e-18	up
ENSMUSG00000037010	Apln	2.40107	1.26368	0.000337848	up	ENSMUSG00000031825	Crispld2	2.52314	1.33522	0.00363537	up	ENSMUSG00000038600	Atp6v0a4	2.3783	1.24993	3.71347e-15	up
ENSMUSG00000023964	Calcr	2.91243	1.54222	0.00104705	up	ENSMUSG00000035095	Fam167a	3.27793	1.71278	1.26089e-05	up	ENSMUSG00000115030	Gm49274	3.76191	1.91146	3.87805e-11	up
ENSMUSG00000097107	Platr6	2.74432	1.45645	0.00030115	up	ENSMUSG00000090722	Gm8378	4.14886	2.05271	0.00155768	up	ENSMUSG00000055471	Alk	2.55112	1.35113	1.25798e-05	up
ENSMUSG00000092274	Neat1	2.52663	1.33721	0	up	ENSMUSG00000022054	Nefm	7.9581	2.99242	2.89703e-50	up	ENSMUSG00000021228	Acot3	4.4914	2.16716	5.69489e-05	up
ENSMUSG00000026939	Tmem141	2.12858	1.08989	0.000288777	up	ENSMUSG00000053129	Gsx1	7.46331	2.89982	1.42525e-06	up	ENSMUSG00000024155	Meiob	3.05964	1.61336	0.00319586	up
ENSMUSG00000091345	Col6a5	2.20018	1.13762	0.00213859	up	ENSMUSG00000060063	Alox5ap	2.01101	1.00792	0.00174726	up	ENSMUSG00000037035	Inhbb	2.34497	1.22957	3.21655e-05	up
ENSMUSG00000038155	Gstp2	3.3331	1.73686	1.25712e-06	up	ENSMUSG00000078776	9530053A07Rik	4.32351	2.1122	0.00700715	up	ENSMUSG00000030851	Ldhc	6.78555	2.76246	9.60974e-13	up
ENSMUSG00000036030	Prtg	2.86998	1.52104	4.07012e-72	up	ENSMUSG00000027168	Pax6	3.19624	1.67638	3.06585e-15	up	ENSMUSG00000029759	Pon3	2.54817	1.34946	0.0017092	up
ENSMUSG00000000202	Btbd17	5.01444	2.32609	6.63395e-16	up	ENSMUSG00000091071	1700030C10Rik	2.21701	1.14862	3.48982e-08	up	ENSMUSG00000042554	Zp3r	2.08398	1.05934	3.56938e-24	up
ENSMUSG00000007872	Id3	2.89192	1.53203	2.16211e-52	up	ENSMUSG00000024565	Sall3	3.63778	1.86306	7.68625e-25	up	ENSMUSG00000027995	Tlr2	3.31034	1.72698	1.85038e-12	up
ENSMUSG00000025930	Msc	3.90701	1.96607	3.93677e-36	up	ENSMUSG00000084998	Gm16279	2.02854	1.02044	0.00118142	up	ENSMUSG00000028825	Rhd	2.59276	1.37449	2.12965e-06	up
ENSMUSG00000048498	Cd300e	2.34542	1.22985	0.0308659	up	ENSMUSG00000031972	Acta1	2.86819	1.52014	2.47507e-05	up	ENSMUSG00000025330	Padi4	3.37274	1.75392	7.22053e-12	up
ENSMUSG00000106519	Gm38509	3.31147	1.72747	0.0144591	up	ENSMUSG00000057967	Fgf18	3.43351	1.77968	0.000125294	up	ENSMUSG00000020297	Nsg2	2.21462	1.14706	7.98476e-09	up
ENSMUSG00000021848	Otx2	5.5845	2.48143	2.82808e-109	up	ENSMUSG00000043051	Disc1	2.83261	1.50213	0.0325241	up	ENSMUSG00000079427	Mthfsl	3.02843	1.59857	0.00526537	up
ENSMUSG00000000184	Ccnd2	3.18661	1.67202	1.80401e-14	up	ENSMUSG00000078208	Fthl17b	3.23213	1.69248	0.00370864	up	ENSMUSG00000087128	Gm12655	3.10975	1.6368	0.0010239	up
ENSMUSG00000029337	Fgf5	4.21033	2.07393	6.71533e-07	up	ENSMUSG00000076438	Oxct2b	2.89197	1.53205	0.0143383	up	ENSMUSG00000112096	A430103D13Rik	2.26478	1.17937	1.18062e-06	up
ENSMUSG00000051367	Six1	2.0994	1.06998	1.62582e-27	up	ENSMUSG00000107944	Gm44280	2.32034	1.21434	0.046377	up	ENSMUSG00000107182	Gm43268	2.06902	1.04895	0.0426126	up
ENSMUSG00000027077	Smtnl1	2.08091	1.05722	0.0052151	up	ENSMUSG00000018845	Unc45b	3.38827	1.76055	2.85642e-09	up	ENSMUSG00000043681	Fam25c	2.53438	1.34163	0.0129408	up
ENSMUSG00000049521	Cdc42ep1	2.60044	1.37876	1.95049e-05	up	ENSMUSG00000059325	Hopx	2.16422	1.11385	0.000594949	up	ENSMUSG00000024998	Plce1	3.03969	1.60393	1.39883e-27	up
ENSMUSG00000040650	Cyp2b23	2.02228	1.01598	2.60395e-05	up	ENSMUSG00000105742	Gm42748	2.38785	1.25571	0.0247367	up	ENSMUSG00000046623	Gjb4	2.6497	1.40583	0.00307175	up
ENSMUSG00000048626	Klf17	2.49389	1.3184	0.0395048	up	ENSMUSG00000040432	Ltb4r2	4.11777	2.04186	1.29461e-07	up	ENSMUSG00000064294	Aox3	2.63502	1.39781	7.0194e-05	up
ENSMUSG00000118219	Gm29695	3.71484	1.8933	9.58657e-28	up	ENSMUSG00000037171	Nodal	2.21543	1.14759	2.12694e-52	up	ENSMUSG00000029235	Pdcl2	2.99798	1.58399	0.0166456	up
ENSMUSG00000063751	Platr8	2.31323	1.20991	0.00630839	up	ENSMUSG00000047557	Lxn	3.53799	1.82293	2.76769e-08	up	ENSMUSG00000037833	Sh2d4b	3.1517	1.65613	0.0109083	up
ENSMUSG00000027580	Helz2	2.24074	1.16398	3.07001e-05	up	ENSMUSG00000022044	Stmn4	2.501	1.3225	0.00128817	up	ENSMUSG00000042607	Asb4	2.59475	1.37559	2.98993e-07	up
ENSMUSG00000033213	AA467197	2.426	1.27858	1.48434e-07	up	ENSMUSG00000021950	Anxa8	2.94384	1.5577	7.92117e-34	up	ENSMUSG00000031163	Glod5	2.71371	1.44027	1.36371e-10	up
ENSMUSG00000012282	Wnt8a	5.02446	2.32897	3.60968e-13	up	ENSMUSG00000086266	Igf2os	5.36197	2.42276	2.21047e-11	up	ENSMUSG00000026303	Mlph	2.74832	1.45855	1.45498e-06	up
ENSMUSG00000039209	Rpl39l	2.40118	1.26374	0.00366139	up	ENSMUSG00000047419	Cmya5	5.17824	2.37246	8.53207e-07	up	ENSMUSG00000112855	Gm47842	2.84562	1.50874	0.00869277	up
ENSMUSG00000032517	Mobp	4.42329	2.14512	7.29987e-11	up	ENSMUSG00000053613	Notumos	3.1132	1.6384	5.13759e-06	up	ENSMUSG00000029695	Aass	2.15224	1.10584	1.83523e-14	up
ENSMUSG00000051043	Gprc5c	3.44702	1.78535	6.35504e-64	up	ENSMUSG00000039552	Rsph4a	5.37557	2.42642	0.000479197	up	ENSMUSG00000103009	Gm4430	2.03968	1.02834	0.0313089	up
ENSMUSG00000112348	Gm36634	7.51878	2.9105	2.48821e-05	up	ENSMUSG00000118312	Gm7096	10.3987	3.37833	7.04379e-06	up	ENSMUSG00000092178	Gm45351	14.0584	3.81336	1.45337e-14	up
ENSMUSG00000033788	Dysf	2.34636	1.23042	1.62258e-16	up	ENSMUSG00000031549	Ido2	3.23775	1.69499	0.00416571	up	ENSMUSG00000004347	Pde1c	2.42461	1.27775	1.24052e-06	up
ENSMUSG00000046402	Rbp1	2.01699	1.01221	1.2326e-10	up	ENSMUSG00000064325	Hhip	2.42452	1.2777	7.68447e-08	up	ENSMUSG00000026656	Fcgr2b	5.56202	2.47561	8.11181e-11	up
ENSMUSG00000073018	Gm1070	2.39346	1.2591	0.0286205	up	ENSMUSG00000078606	Gm4070	12.3015	3.62076	1.70042e-07	up	ENSMUSG00000039095	En2	2.16968	1.11748	4.1735e-05	up
ENSMUSG00000041889	Shisa4	2.59416	1.37527	1.1451e-05	up	ENSMUSG00000075327	Zbtb2	2.69692	1.43131	3.00158e-33	up	ENSMUSG00000090157	Gm16534	2.0868	1.06129	0.0335919	up
ENSMUSG00000021453	Gadd45g	2.28984	1.19525	1.48763e-12	up	ENSMUSG00000046338	Gpat2	3.37155	1.75341	0.000122937	up	ENSMUSG00000052776	Oas1a	2.93476	1.55324	8.06975e-06	up
ENSMUSG00000028640	Tfap2c	3.25405	1.70224	1.72192e-210	up	ENSMUSG00000073125	Xlr3b	2.63209	1.39621	4.79866e-06	up	ENSMUSG00000013766	Ly6g6e	2.04303	1.03071	2.60959e-06	up
ENSMUSG00000056972	Magel2	2.56668	1.3599	3.38097e-11	up	ENSMUSG00000053093	Myh7	4.67445	2.2248	5.85655e-13	up	ENSMUSG00000107050	C030017G13Rik	3.25929	1.70456	4.01863e-07	up
ENSMUSG00000061517	Sox21	4.09275	2.03307	9.77704e-22	up	ENSMUSG00000025776	Crispld1	2.19955	1.13721	0.000136793	up	ENSMUSG00000115329	Gm49272	4.1631	2.05766	6.43952e-10	up
ENSMUSG00000024087	Cyp1b1	2.44261	1.28842	0.00496107	up	ENSMUSG00000097327	E030030I06Rik	3.01961	1.59436	0.00052194	up	ENSMUSG00000024738	Pga5	3.40819	1.769	1.20622e-08	up
ENSMUSG00000025969	Nrp2	2.73052	1.44918	4.86322e-163	up	ENSMUSG00000072647	Adam1a	2.22196	1.15183	8.60271e-05	up	ENSMUSG00000075296	Aldh3b2	3.02942	1.59904	0.011032	up
ENSMUSG00000033965	Slc16a2	2.45556	1.29605	2.40925e-15	up	ENSMUSG00000035699	Slc51a	2.30352	1.20384	0.0282238	up	ENSMUSG00000027596	a	2.09693	1.06828	0.000103045	up
ENSMUSG00000107385	C330024D21Rik	3.7191	1.89495	7.18182e-08	up	ENSMUSG00000020099	Unc5b	2.1957	1.13468	1.3651e-49	up	ENSMUSG00000046133	C130073F10Rik	2.60236	1.37982	0.0153659	up
ENSMUSG00000085555	2610035F20Rik	3.01858	1.59387	2.83021e-08	up	ENSMUSG00000056413	Adap1	2.00788	1.00567	4.0578e-16	up	ENSMUSG00000024313	Mep1b	9.66946	3.27344	2.83425e-161	up
ENSMUSG00000045573	Penk	2.13625	1.09508	0.00627696	up	ENSMUSG00000037411	Serpine1	2.25633	1.17398	1.66344e-22	up	ENSMUSG00000072675	Duxbl2	2.41467	1.27183	6.16263e-05	up
ENSMUSG00000117916	9630028I04Rik	3.11623	1.6398	7.91868e-07	up	ENSMUSG00000036596	Cpz	2.15762	1.10944	0.0105414	up	ENSMUSG00000070837	Aurkc	3.57915	1.83962	6.24325e-07	up
ENSMUSG00000066060	Gm12866	3.13625	1.64904	0.00315767	up	ENSMUSG00000032878	Ccdc85a	2.0551	1.03921	3.14421e-17	up	ENSMUSG00000048038	Ccdc187	2.2368	1.16144	1.84046e-06	up
ENSMUSG00000086649	Gm15286	4.5854	2.19705	0.00153396	up	ENSMUSG00000038058	Nod1	2.04245	1.0303	8.9662e-40	up	ENSMUSG00000085328	Gm17131	2.56016	1.35623	5.45866e-96	up
ENSMUSG00000092837	Rpph1	4.15391	2.05447	2.91161e-11	up	ENSMUSG00000066233	Tmem42	2.38162	1.25194	0.00214729	up	ENSMUSG00000094800	Gm9780	2.6792	1.4218	8.42308e-05	up
ENSMUSG00000055027	Smyd1	2.78754	1.47899	0.00476632	up	ENSMUSG00000023046	Igfbp6	2.01615	1.0116	0.0111536	up	ENSMUSG00000006056	Calcoco2	2.04888	1.03484	3.02432e-52	up
ENSMUSG00000019647	Sema6a	2.74037	1.45437	7.64865e-83	up	ENSMUSG00000023043	Krt18	3.58748	1.84297	1.7018e-117	up	ENSMUSG00000084989	Crocc2	3.82141	1.93411	0.000293333	up
ENSMUSG00000068323	Slc4a5	3.62234	1.85692	7.82828e-38	up	ENSMUSG00000074269	Rec114	2.45828	1.29765	7.84066e-14	up	ENSMUSG00000113566	Gm40977	4.49273	2.16759	4.29821e-41	up
ENSMUSG00000028528	Dnajc6	2.0699	1.04956	1.99086e-47	up	ENSMUSG00000029228	Lnx1	2.61086	1.38452	6.0463e-08	up	ENSMUSG00000097726	9530036O11Rik	2.39966	1.26283	0.0100505	up
ENSMUSG00000043903	Zfp469	2.25135	1.17079	0.00635694	up	ENSMUSG00000020644	Id2	2.04119	1.02941	1.93139e-42	up	ENSMUSG00000034837	Gnat1	2.93099	1.55139	0.00765876	up
ENSMUSG00000104528	Gm43314	0.269593	-1.89115	9.9599e-07	down	ENSMUSG00000028108	Ecm1	2.33894	1.22585	8.13798e-07	up	ENSMUSG00000061633	1700029P11Rik	4.89559	2.29148	6.17522e-10	up
ENSMUSG00000068117	Mei1	0.325365	-1.61987	0.00967189	down	ENSMUSG00000024912	Fosl1	3.03617	1.60225	0.000287035	up	ENSMUSG00000087306	A230004M16Rik	2.27816	1.18787	0.000123311	up
ENSMUSG00000094932	Gm2007	0.331025	-1.59499	0.00881361	down	ENSMUSG00000032769	Trpa1	2.16477	1.11422	1.0401e-06	up	ENSMUSG00000096014	Sox1	3.50868	1.81093	5.54362e-07	up
ENSMUSG00000114114	Gm48499	0.3633	-1.46077	0.000350962	down	ENSMUSG00000001819	Hoxd13	2.67886	1.42162	0.00889493	up	ENSMUSG00000025089	Gfra1	2.81772	1.49453	6.90559e-18	up
ENSMUSG00000009575	Cbx5	0.368573	-1.43998	0	down	ENSMUSG00000055333	Fat2	4.10364	2.0369	4.72609e-11	up	ENSMUSG00000085794	Vax2os	3.56542	1.83407	9.80368e-08	up
ENSMUSG00000032925	Itgbl1	0.195417	-2.35537	0.00258729	down	ENSMUSG00000031441	Atp11a	2.04967	1.03539	7.59376e-52	up	ENSMUSG00000040601	Nlrp4a	14.2399	3.83186	7.61787e-10	up
ENSMUSG00000036913	Trim67	0.482094	-1.05261	2.59319e-15	down	ENSMUSG00000087299	Gm12953	2.12051	1.08441	0.031923	up	ENSMUSG00000104503	Gm37738	2.45857	1.29782	0.0116193	up
ENSMUSG00000036304	Zdhhc23	0.472633	-1.08121	5.82861e-12	down	ENSMUSG00000075023	Accsl	2.25874	1.17552	0.00644255	up	ENSMUSG00000052316	Lrrc15	2.07273	1.05153	1.54098e-09	up
ENSMUSG00000105260	Gm40040	0.48549	-1.04249	2.98124e-81	down	ENSMUSG00000020205	Phlda1	2.78376	1.47703	1.80628e-25	up	ENSMUSG00000057534	Elobl	2.56377	1.35827	0.0192727	up
ENSMUSG00000037913	Tmem156	0.303278	-1.72129	0.0196562	down	ENSMUSG00000042417	Ccno	2.64091	1.40104	1.20473e-07	up	ENSMUSG00000068299	Nat8f4	2.31681	1.21214	3.63822e-07	up
ENSMUSG00000022092	Ppp3cc	0.463602	-1.10904	0.000681194	down	ENSMUSG00000020419	Hormad2	3.04346	1.60571	0.000166145	up	ENSMUSG00000023964	Calcr	4.95036	2.30753	1.90372e-08	up
ENSMUSG00000049871	Nlrc3	0.394591	-1.34157	0.0219591	down	ENSMUSG00000024427	Spry4	2.14203	1.09898	1.20986e-103	up	ENSMUSG00000116951	Gm49756	2.74681	1.45776	0.0230062	up
ENSMUSG00000107320	Gm42549	0.342432	-1.54611	0.0185325	down	ENSMUSG00000094885	Ott	26.4337	4.72431	2.36056e-05	up	ENSMUSG00000041596	Nlrp5-ps	2.26877	1.18191	0.00171509	up
ENSMUSG00000035799	Twist1	0.429332	-1.21984	1.2907e-06	down	ENSMUSG00000021228	Acot3	3.59884	1.84753	0.00855538	up	ENSMUSG00000092274	Neat1	2.0231	1.01657	1.13355e-193	up
ENSMUSG00000043144	Aqp6	0.385567	-1.37495	0.00401694	down	ENSMUSG00000043557	Mdga1	2.13676	1.09543	0.00504729	up	ENSMUSG00000111149	Gm26564	2.13447	1.09388	0.00114643	up
ENSMUSG00000091834	Gm17177	0.454424	-1.13789	0.000112282	down	ENSMUSG00000037035	Inhbb	3.31211	1.72775	1.44215e-07	up	ENSMUSG00000000202	Btbd17	2.61186	1.38508	0.000181217	up
ENSMUSG00000027855	Sycp1	0.336224	-1.57251	9.27362e-08	down	ENSMUSG00000030851	Ldhc	3.60042	1.84816	0.00147545	up	ENSMUSG00000007872	Id3	3.27139	1.7099	1.11557e-69	up
ENSMUSG00000097621	Gm26562	0.269139	-1.89358	0.00444556	down	ENSMUSG00000038816	Ctnnal1	2.07781	1.05506	1.18135e-71	up	ENSMUSG00000025930	Msc	3.58342	1.84134	4.22156e-30	up
ENSMUSG00000085715	Tsix	0.400692	-1.31943	0.00544436	down	ENSMUSG00000049382	Krt8	3.85485	1.94668	4.20856e-146	up	ENSMUSG00000048498	Cd300e	3.44447	1.78428	0.000325884	up
ENSMUSG00000027338	Prnd	0.138706	-2.8499	3.23488e-13	down	ENSMUSG00000113262	Gm48551	3.23487	1.69371	0.010877	up	ENSMUSG00000050623	Catsperz	2.88325	1.5277	8.03284e-05	up
ENSMUSG00000067562	Dmrtc1c1	0.231547	-2.11062	1.13823e-16	down	ENSMUSG00000027995	Tlr2	2.68325	1.42398	5.47672e-06	up	ENSMUSG00000102920	Olfr416-ps1	3.66337	1.87317	0.000823912	up
ENSMUSG00000087341	0610040F04Rik	0.379765	-1.39682	0.0114246	down	ENSMUSG00000029468	P2rx7	2.05515	1.03924	2.4263e-06	up	ENSMUSG00000054057	A930004D18Rik	6.77824	2.76091	1.12889e-06	up
ENSMUSG00000082082	Gm13230	0.430201	-1.21692	4.07044e-80	down	ENSMUSG00000113104	Gm47806	3.13143	1.64682	0.0242519	up	ENSMUSG00000018217	Pmp22	2.03396	1.02429	4.69469e-05	up
ENSMUSG00000022686	B3gnt5	0.338268	-1.56376	2.93908e-40	down	ENSMUSG00000026114	Cnga3	2.42688	1.2791	7.55139e-08	up	ENSMUSG00000021848	Otx2	3.8659	1.9508	3.59606e-58	up
ENSMUSG00000020609	Apob	0.234383	-2.09306	4.14528e-23	down	ENSMUSG00000079427	Mthfsl	4.28251	2.09846	0.000283054	up	ENSMUSG00000021879	Dnah12	2.72924	1.4485	8.76461e-10	up
ENSMUSG00000052407	Ccdc171	0.488425	-1.03379	1.40213e-17	down	ENSMUSG00000029026	Trp73	2.3189	1.21344	2.59742e-07	up	ENSMUSG00000021185	Dglucy	2.58512	1.37023	0.00170635	up
ENSMUSG00000043760	Pkhd1	0.436849	-1.19479	3.55822e-05	down	ENSMUSG00000107182	Gm43268	2.32537	1.21746	0.0489191	up	ENSMUSG00000079547	H2-DMb1	2.15116	1.10512	5.06112e-07	up
ENSMUSG00000033350	Chst2	0.49331	-1.01943	0.000145338	down	ENSMUSG00000026072	Il1r1	3.04017	1.60415	0.00405813	up	ENSMUSG00000018986	Slfn3	2.00767	1.00552	3.73741e-07	up
ENSMUSG00000028575	Eqtn	0.312964	-1.67593	8.87315e-10	down	ENSMUSG00000051397	Tacstd2	2.14441	1.10058	0.00134591	up	ENSMUSG00000093573	Gm20610	2.50644	1.32564	0.00709709	up
ENSMUSG00000059173	Pde1a	0.342577	-1.5455	5.66082e-19	down	ENSMUSG00000063856	Gpx1	2.2347	1.16008	7.88031e-87	up	ENSMUSG00000035566	Pcdh17	2.20373	1.13995	0.00620091	up
ENSMUSG00000045991	Onecut2	0.39821	-1.3284	0.0239238	down	ENSMUSG00000009900	Wnt3a	3.29116	1.71859	0.00526899	up	ENSMUSG00000027077	Smtnl1	2.99767	1.58384	2.40447e-06	up
ENSMUSG00000028602	Tnfrsf8	0.385341	-1.37579	1.44555e-35	down	ENSMUSG00000027533	Fabp5	2.07541	1.05339	6.09212e-29	up	ENSMUSG00000075520	Malrd1	2.89779	1.53495	6.91526e-16	up
ENSMUSG00000052920	Prkg1	0.471393	-1.085	1.15854e-07	down	ENSMUSG00000032135	Mcam	3.06914	1.61783	3.12671e-120	up	ENSMUSG00000021213	Akr1c13	4.46016	2.1571	0.000543393	up
ENSMUSG00000039706	Ldb2	0.430882	-1.21463	0.0288192	down	ENSMUSG00000064294	Aox3	3.16901	1.66403	8.7317e-05	up	ENSMUSG00000028977	Casz1	2.27576	1.18635	5.49041e-51	up
ENSMUSG00000032344	Cgas	0.486423	-1.03972	0.00368887	down	ENSMUSG00000014846	Tppp3	2.16271	1.11284	8.78642e-10	up	ENSMUSG00000040650	Cyp2b23	12.8606	3.68488	6.61967e-161	up
ENSMUSG00000109649	Gm45521	0.439311	-1.18668	0.0246293	down	ENSMUSG00000037833	Sh2d4b	3.1192	1.64118	0.0282065	up	ENSMUSG00000037492	Zmat4	2.23756	1.16192	0.00278946	up
ENSMUSG00000111504	Gm48284	0.323348	-1.62884	0.000906881	down	ENSMUSG00000023443	Esx1	2.78095	1.47558	7.09505e-05	up	ENSMUSG00000087150	BC064078	14.4774	3.85573	9.36064e-10	up
ENSMUSG00000062980	Cped1	0.350212	-1.5137	1.76212e-09	down	ENSMUSG00000066643	Wdr35	2.33794	1.22524	1.70798e-79	up	ENSMUSG00000070777	Ceacam20	5.81141	2.53889	0.000105965	up
ENSMUSG00000104329	Gm37324	0.361519	-1.46786	0.0172121	down	ENSMUSG00000031162	Gata1	2.06628	1.04704	0.0175282	up	ENSMUSG00000048626	Klf17	4.55979	2.18897	9.78288e-06	up
ENSMUSG00000024935	Slc1a1	0.372713	-1.42386	0.000896283	down	ENSMUSG00000112855	Gm47842	3.3924	1.7623	0.00507753	up	ENSMUSG00000106820	D5Ertd605e	2.47641	1.30825	5.16595e-05	up
ENSMUSG00000024109	Nrxn1	0.111464	-3.16535	9.22823e-34	down	ENSMUSG00000034684	Sema3f	2.32193	1.21532	2.56961e-06	up	ENSMUSG00000076430	Hus1b	4.77676	2.25603	0.00168333	up
ENSMUSG00000112742	Gm31793	0.495482	-1.0131	1.35358e-06	down	ENSMUSG00000055632	Hmcn2	2.28393	1.19152	0.0223173	up	ENSMUSG00000115302	Gm49394	2.20766	1.14251	0.0102477	up
ENSMUSG00000060176	Kif27	0.448441	-1.15701	0.00107426	down	ENSMUSG00000092178	Gm45351	26.982	4.75392	1.75336e-21	up	ENSMUSG00000063751	Platr8	2.41796	1.27379	0.00238087	up
ENSMUSG00000054162	Spock3	0.310062	-1.68937	0.0415791	down	ENSMUSG00000098692	Gm28041	5.13168	2.35943	0.000230993	up	ENSMUSG00000030680	Pagr1a	84.5039	6.40095	1.22002e-05	up
ENSMUSG00000080717	B230307C23Rik	0.469797	-1.08989	6.14916e-48	down	ENSMUSG00000090655	Vmn2r120	2.95742	1.56434	0.041621	up	ENSMUSG00000097848	Gm807	2.2444	1.16633	0.000140151	up
ENSMUSG00000007480	Mc5r	0.475125	-1.07362	0.000693978	down	ENSMUSG00000019518	Ap4m1	2.03552	1.0254	6.53887e-19	up	ENSMUSG00000035783	Acta2	2.11684	1.08191	7.32473e-08	up
ENSMUSG00000105020	Gm7205	0.45678	-1.13043	0.00348987	down	ENSMUSG00000031434	Morc4	2.2592	1.17581	4.94483e-10	up	ENSMUSG00000012282	Wnt8a	3.17906	1.6686	5.58898e-06	up
ENSMUSG00000087077	Gm12480	0.412674	-1.27693	0.0220466	down	ENSMUSG00000026656	Fcgr2b	3.00239	1.58611	0.00647751	up	ENSMUSG00000001506	Col1a1	2.42862	1.28013	5.86289e-21	up
ENSMUSG00000115862	Gm41333	0.021738	-5.52364	7.02108e-06	down	ENSMUSG00000051726	Kcnf1	2.52455	1.33603	0.00224853	up	ENSMUSG00000044231	Nhlrc1	2.00607	1.00437	0.0226477	up
ENSMUSG00000047496	Rnf152	0.47217	-1.08262	1.24053e-06	down	ENSMUSG00000039095	En2	2.01671	1.012	0.00875169	up	ENSMUSG00000035104	Eva1a	2.22767	1.15554	0.0351534	up
ENSMUSG00000113679	Gm10432	0.276755	-1.85332	0.000142576	down	ENSMUSG00000085795	Zfp703	3.38422	1.75882	0.000622774	up	ENSMUSG00000022783	Spag6l	3.16339	1.66147	0.00763345	up
ENSMUSG00000057716	Tmem178b	0.373497	-1.42083	0.000672319	down	ENSMUSG00000052776	Oas1a	2.99167	1.58095	9.52303e-05	up	ENSMUSG00000061728	Btnl7-ps	2.60588	1.38177	1.81851e-11	up
ENSMUSG00000046352	Gjb2	0.457011	-1.1297	0.0206556	down	ENSMUSG00000086930	Frs3os	2.59726	1.37699	0.00214378	up	ENSMUSG00000023987	Pgc	2.0608	1.04321	0.0253257	up
ENSMUSG00000104301	Wdr49	0.437256	-1.19345	0.00878987	down	ENSMUSG00000006456	Rbm14	2.35469	1.23554	1.67039e-63	up	ENSMUSG00000039209	Rpl39l	6.79296	2.76404	8.06233e-21	up
ENSMUSG00000045330	4933402E13Rik	0.478122	-1.06455	0.0125089	down	ENSMUSG00000036181	H1f2	2.44641	1.29067	4.16721e-08	up	ENSMUSG00000028148	Them5	6.24989	2.64383	1.35286e-05	up
ENSMUSG00000040511	Pvr	0.44531	-1.16712	5.72315e-63	down	ENSMUSG00000040152	Thbs1	2.02137	1.01534	2.54192e-20	up	ENSMUSG00000028773	Fabp3	2.24229	1.16497	6.09359e-46	up
ENSMUSG00000025370	Cdh9	0.497707	-1.00663	5.56046e-12	down	ENSMUSG00000027596	a	2.22901	1.1564	0.000846133	up	ENSMUSG00000059422	Gm8116	2.33698	1.22465	0.00161638	up
ENSMUSG00000085101	Platr16	0.270077	-1.88856	8.05555e-07	down	ENSMUSG00000046133	C130073F10Rik	2.67908	1.42174	0.0345487	up	ENSMUSG00000097134	1110002J07Rik	2.45139	1.2936	0.00164624	up
ENSMUSG00000048875	Pudp	0.498537	-1.00423	0.0170859	down	ENSMUSG00000024313	Mep1b	4.95097	2.30771	7.15208e-41	up	ENSMUSG00000030365	Clec2i	5.92661	2.56721	8.29309e-07	up
ENSMUSG00000039578	Ccser1	0.361854	-1.46652	4.49968e-11	down	ENSMUSG00000048038	Ccdc187	2.70214	1.4341	1.97291e-08	up	ENSMUSG00000021453	Gadd45g	3.25345	1.70197	6.33872e-29	up
ENSMUSG00000022747	St3gal6	0.40693	-1.29715	3.1959e-06	down	ENSMUSG00000041930	Fam222a	2.11634	1.08157	1.77993e-07	up	ENSMUSG00000021456	Fbp2	2.19527	1.1344	0.0199954	up
ENSMUSG00000047878	A4galt	0.435453	-1.19941	1.12661e-44	down	ENSMUSG00000006056	Calcoco2	2.22478	1.15366	1.02055e-39	up	ENSMUSG00000043088	Il17re	3.24407	1.69781	0.00631008	up
ENSMUSG00000091712	Sec14l5	0.496744	-1.00942	0.00495573	down	ENSMUSG00000084989	Crocc2	4.17365	2.06131	0.00170428	up	ENSMUSG00000028931	Kcnab2	2.65591	1.4092	1.03387e-06	up
ENSMUSG00000109195	Gm45038	0.348222	-1.52192	0.0130047	down	ENSMUSG00000113566	Gm40977	2.28424	1.19172	1.97863e-05	up	ENSMUSG00000028640	Tfap2c	3.43015	1.77827	9.39753e-257	up
ENSMUSG00000107810	Gm18609	0.476508	-1.06943	0.0111332	down	ENSMUSG00000020486	Septin4	2.41341	1.27107	0.000241039	up	ENSMUSG00000098875	Gm27211	2.85663	1.51431	0.00341315	up
ENSMUSG00000107756	Gm44164	0.476778	-1.06861	0.00212224	down	ENSMUSG00000107227	Gm42559	5.50188	2.45993	0.00230728	up	ENSMUSG00000061517	Sox21	5.40015	2.433	6.71733e-32	up
ENSMUSG00000030968	Pdilt	0.424249	-1.23702	6.73164e-05	down	ENSMUSG00000096014	Sox1	2.19045	1.13123	0.0395822	up	ENSMUSG00000024087	Cyp1b1	3.59787	1.84714	1.85608e-06	up
ENSMUSG00000103037	Pcdhgb1	0.413527	-1.27395	0.00125095	down	ENSMUSG00000085794	Vax2os	3.31574	1.72933	0.000136144	up	ENSMUSG00000025969	Nrp2	3.27685	1.71231	5.0824e-250	up
ENSMUSG00000038855	Itpkb	0.488713	-1.03294	8.44076e-20	down	ENSMUSG00000040601	Nlrp4a	7.24977	2.85794	0.000767961	up	ENSMUSG00000091618	H60c	2.81942	1.4954	0.00981574	up
ENSMUSG00000020598	Nrcam	0.467767	-1.09614	2.90883e-15	down	ENSMUSG00000106717	Gm42798	4.04575	2.01641	0.00091873	up	ENSMUSG00000020469	Myl7	3.18914	1.67317	0.000844384	up
ENSMUSG00000033871	Ppargc1b	0.38653	-1.37135	7.95052e-11	down	ENSMUSG00000089951	Zfp968-ps	2.13469	1.09403	0.0115168	up	ENSMUSG00000107385	C330024D21Rik	4.24007	2.08409	1.86868e-10	up
ENSMUSG00000050587	Lrrc4c	0.425286	-1.2335	0.00067767	down	ENSMUSG00000023964	Calcr	6.14315	2.61898	2.67483e-09	up	ENSMUSG00000085555	2610035F20Rik	3.04562	1.60674	2.12654e-08	up
ENSMUSG00000046085	4931422A03Rik	0.35779	-1.48281	1.56942e-14	down	ENSMUSG00000026939	Tmem141	2.32653	1.21818	0.000568975	up	ENSMUSG00000038765	Lmx1b	2.06919	1.04907	0.0195166	up
ENSMUSG00000042761	Mrap2	0.253996	-1.97712	1.90667e-12	down	ENSMUSG00000036931	Nfkbid	2.30279	1.20338	5.98774e-06	up	ENSMUSG00000117916	9630028I04Rik	2.4443	1.28942	0.000431494	up
ENSMUSG00000046192	Iqub	0.233361	-2.09937	0.000169901	down	ENSMUSG00000023087	Noct	2.02939	1.02105	1.10203e-49	up	ENSMUSG00000071362	Gm10330	2.29664	1.19953	0.0367292	up
ENSMUSG00000019768	Esr1	0.335423	-1.57594	1.07212e-10	down	ENSMUSG00000048022	Tmem229a	2.30927	1.20744	0.0493503	up	ENSMUSG00000066060	Gm12866	3.19313	1.67497	0.000804812	up
ENSMUSG00000114196	Gm47547	0.451065	-1.14859	0.0283072	down	ENSMUSG00000015053	Gata2	2.56669	1.35991	7.12108e-06	up	ENSMUSG00000052117	D630039A03Rik	2.37379	1.24719	0.000112315	up
ENSMUSG00000071181	3830408C21Rik	0.495784	-1.01222	0.0135526	down	ENSMUSG00000094498	Gm10582	2.22895	1.15637	0.00704717	up	ENSMUSG00000086649	Gm15286	5.43746	2.44293	0.000174309	up
ENSMUSG00000097836	Gm26903	0.378945	-1.39994	3.85674e-22	down	ENSMUSG00000113261	Gm47404	2.367	1.24306	0.0498083	up	ENSMUSG00000062157	Ifnlr1	2.12029	1.08426	8.31808e-08	up
ENSMUSG00000025038	Efhc2	0.149216	-2.74452	2.8229e-70	down	ENSMUSG00000111149	Gm26564	2.06983	1.04951	0.031818	up	ENSMUSG00000045378	Pxt1	3.18646	1.67195	0.0024653	up
ENSMUSG00000028758	Kif17	0.242217	-2.04563	0.00109015	down	ENSMUSG00000007872	Id3	5.3355	2.41562	3.49053e-115	up	ENSMUSG00000024354	Slc23a1	2.0116	1.00834	0.000965649	up
ENSMUSG00000027955	Gask1b	0.424479	-1.23624	5.23206e-10	down	ENSMUSG00000097308	Gm6410	2.52102	1.33401	0.00632567	up	ENSMUSG00000115009	G930009F23Rik	2.39948	1.26272	0.00110861	up
ENSMUSG00000036466	Megf11	0.458907	-1.12373	1.20184e-22	down	ENSMUSG00000056380	Gpr50	8.00117	3.00021	0.000469806	up	ENSMUSG00000099759	1700030C10Rik	2.00836	1.00602	9.60854e-72	up
ENSMUSG00000022102	Dok2	0.462023	-1.11396	6.84406e-93	down	ENSMUSG00000025930	Msc	2.6855	1.42519	2.80355e-10	up	ENSMUSG00000092837	Rpph1	5.48003	2.45418	1.18422e-11	up
ENSMUSG00000115690	Gm48924	0.368211	-1.44139	0.0022769	down	ENSMUSG00000001507	Itga3	2.27445	1.18552	8.96073e-97	up	ENSMUSG00000068323	Slc4a5	2.86011	1.51607	1.5651e-23	up
ENSMUSG00000028115	Bnipl	0.377352	-1.40602	5.7802e-21	down	ENSMUSG00000034659	Tmem109	2.45555	1.29604	5.31743e-24	up	ENSMUSG00000028528	Dnajc6	2.07182	1.0509	1.02415e-47	up
ENSMUSG00000052572	Dlg2	0.435907	-1.19791	5.63324e-08	down	ENSMUSG00000050335	Lgals3	3.15657	1.65836	1.6382e-23	up	ENSMUSG00000104528	Gm43314	0.153623	-2.70253	5.24176e-10	down
ENSMUSG00000037347	Chst7	0.385192	-1.37635	0.000107666	down	ENSMUSG00000019851	Perp	2.84335	1.50759	8.05748e-66	up	ENSMUSG00000028133	Rwdd3	0.498057	-1.00562	0.00882522	down
ENSMUSG00000030790	Adm	0.322871	-1.63097	3.26813e-10	down	ENSMUSG00000027712	Anxa5	2.2077	1.14255	2.35683e-13	up	ENSMUSG00000061259	Tmprss11d	0.299502	-1.73936	0.00298844	down
ENSMUSG00000023913	Pla2g7	0.245518	-2.0261	2.43954e-09	down	ENSMUSG00000022438	Parvb	2.16544	1.11466	1.18676e-17	up	ENSMUSG00000036913	Trim67	0.415077	-1.26855	4.61689e-20	down
ENSMUSG00000059729	Olfr1385	0.323012	-1.63034	0.00248251	down	ENSMUSG00000060487	Samd5	2.85052	1.51122	0.047846	up	ENSMUSG00000053441	Adamts19	0.405841	-1.30101	3.02104e-07	down
ENSMUSG00000045613	Chrm2	0.352689	-1.50353	4.11704e-09	down	ENSMUSG00000094825	Gm3194	2.49677	1.32007	0.015365	up	ENSMUSG00000112627	4933412E12Rik	0.490939	-1.02638	0.00229422	down
ENSMUSG00000042793	Lgr6	0.461167	-1.11664	0.00396834	down	ENSMUSG00000023039	Krt7	2.37459	1.24768	9.35768e-10	up	ENSMUSG00000029836	Cbx3	0.429278	-1.22002	8.39652e-205	down
ENSMUSG00000047261	Gap43	0.321962	-1.63504	2.42682e-80	down	ENSMUSG00000049097	Ankrd34a	2.14894	1.10363	1.41352e-05	up	ENSMUSG00000037913	Tmem156	0.306389	-1.70657	0.00922382	down
ENSMUSG00000047492	Inhbe	0.404069	-1.30733	0.0375405	down	ENSMUSG00000102920	Olfr416-ps1	13.2708	3.73018	1.61938e-17	up	ENSMUSG00000022092	Ppp3cc	0.418727	-1.25592	0.000133146	down
ENSMUSG00000048636	A730049H05Rik	0.373824	-1.41957	0.000452245	down	ENSMUSG00000074673	Ttll9	2.08547	1.06037	0.00492061	up	ENSMUSG00000107320	Gm42549	0.212191	-2.23656	0.00182232	down
ENSMUSG00000047586	Nccrp1	0.448887	-1.15558	8.92887e-14	down	ENSMUSG00000051243	Islr2	2.01836	1.01318	0.000559182	up	ENSMUSG00000035799	Twist1	0.378214	-1.40273	9.38931e-08	down
ENSMUSG00000028019	Pdgfc	0.471821	-1.08369	3.27453e-21	down	ENSMUSG00000021848	Otx2	2.44353	1.28897	1.16193e-12	up	ENSMUSG00000019838	Slc16a10	0.439665	-1.18552	5.14548e-16	down
ENSMUSG00000024481	Lvrn	0.227379	-2.13683	3.47736e-05	down	ENSMUSG00000000184	Ccnd2	3.63581	1.86228	4.96112e-13	up	ENSMUSG00000053040	Aph1c	0.38032	-1.39471	0.00751334	down
ENSMUSG00000050783	Htr1f	0.26932	-1.89261	0.00110764	down	ENSMUSG00000109493	Gm45208	2.25666	1.17419	0.0021811	up	ENSMUSG00000007097	Atp1a2	0.302502	-1.72498	5.52107e-13	down
ENSMUSG00000086228	Ubap1l	0.409877	-1.28674	1.03416e-13	down	ENSMUSG00000021185	Dglucy	2.89206	1.5321	0.00393538	up	ENSMUSG00000021032	Ngb	0.416778	-1.26265	0.0191707	down
ENSMUSG00000026765	Lypd6b	0.473108	-1.07976	2.43447e-06	down	ENSMUSG00000113749	Mrto4-ps1	3.4876	1.80223	0.00824192	up	ENSMUSG00000027338	Prnd	0.179922	-2.47456	5.88645e-12	down
ENSMUSG00000078954	Arhgap8	0.464687	-1.10567	7.8291e-35	down	ENSMUSG00000072660	Gm6288	5.52862	2.46692	9.04897e-05	up	ENSMUSG00000067562	Dmrtc1c1	0.256654	-1.9621	1.89931e-15	down
ENSMUSG00000105845	Gm42808	0.388937	-1.36239	0.00479806	down	ENSMUSG00000024987	Cyp26a1	2.71869	1.44291	5.8697e-07	up	ENSMUSG00000054951	9130008F23Rik	0.428055	-1.22413	4.07252e-06	down
ENSMUSG00000063458	Lrmda	0.38442	-1.37925	0.0410632	down	ENSMUSG00000027364	Usp50	2.02041	1.01465	0.0222422	up	ENSMUSG00000045932	Ifit2	0.426011	-1.23104	0.000383585	down
ENSMUSG00000116632	Magef1	0.396419	-1.3349	0.0222661	down	ENSMUSG00000035566	Pcdh17	2.69253	1.42896	0.00230719	up	ENSMUSG00000042345	Ubash3a	0.473778	-1.07772	0.000606146	down
ENSMUSG00000022793	B4galt4	0.477799	-1.06552	4.68033e-22	down	ENSMUSG00000042745	Id1	2.77582	1.47292	6.32745e-125	up	ENSMUSG00000022686	B3gnt5	0.351523	-1.50831	1.12942e-36	down
ENSMUSG00000103070	Gm37903	0.404047	-1.30741	0.0195718	down	ENSMUSG00000049521	Cdc42ep1	3.57764	1.83901	3.59396e-08	up	ENSMUSG00000031453	Rasa3	0.452166	-1.14508	6.97641e-17	down
ENSMUSG00000005125	Ndrg1	0.442369	-1.17668	6.25313e-48	down	ENSMUSG00000017165	Gast	4.89581	2.29155	0.0112374	up	ENSMUSG00000106968	C78283	0.208207	-2.26391	7.956e-09	down
ENSMUSG00000090116	Gm15680	0.270252	-1.88762	4.3492e-05	down	ENSMUSG00000028977	Casz1	2.45199	1.29395	3.40281e-37	up	ENSMUSG00000040009	Gnaz	0.476686	-1.06889	4.25715e-09	down
ENSMUSG00000097694	G730013B05Rik	0.488283	-1.03421	8.401e-12	down	ENSMUSG00000022455	Wbp2nl	2.25538	1.17337	0.0353187	up	ENSMUSG00000020609	Apob	0.337314	-1.56784	7.17916e-16	down
ENSMUSG00000028463	Car9	0.224902	-2.15263	0.000570229	down	ENSMUSG00000040650	Cyp2b23	6.88401	2.78325	9.29409e-52	up	ENSMUSG00000039316	Rftn1	0.474658	-1.07504	0.000207267	down
ENSMUSG00000029093	Sorcs2	0.458292	-1.12566	4.67788e-28	down	ENSMUSG00000028681	Ptch2	3.3558	1.74666	1.56542e-68	up	ENSMUSG00000060961	Slc4a4	0.421086	-1.24781	0	down
ENSMUSG00000031651	Triml1	0.481555	-1.05423	1.85525e-11	down	ENSMUSG00000026831	1700007K13Rik	2.58705	1.37131	7.84156e-12	up	ENSMUSG00000023959	Clic5	0.358605	-1.47953	0.000733906	down
ENSMUSG00000043068	Fam89a	0.496469	-1.01022	0.00039219	down	ENSMUSG00000047281	Sfn	2.33528	1.2236	4.70932e-97	up	ENSMUSG00000015222	Map2	0.465323	-1.1037	2.91007e-37	down
ENSMUSG00000032584	Mst1r	0.308203	-1.69805	0.00328522	down	ENSMUSG00000087150	BC064078	17.014	4.08865	1.76509e-09	up	ENSMUSG00000061414	Cracr2a	0.386071	-1.37306	0.0116791	down
ENSMUSG00000032238	Rora	0.474066	-1.07684	6.19296e-06	down	ENSMUSG00000032313	Tmem266	2.16247	1.11268	0.00760176	up	ENSMUSG00000009145	Dqx1	0.413117	-1.27538	0.000311511	down
ENSMUSG00000105816	D030025E07Rik	0.464491	-1.10628	0.0171338	down	ENSMUSG00000118219	Gm29695	2.05022	1.03578	0.00010327	up	ENSMUSG00000043760	Pkhd1	0.369456	-1.43653	1.11219e-06	down
ENSMUSG00000012350	Ehf	0.40481	-1.30468	0.0166305	down	ENSMUSG00000115302	Gm49394	7.60887	2.92768	2.92076e-18	up	ENSMUSG00000033350	Chst2	0.392579	-1.34895	9.07786e-07	down
ENSMUSG00000024784	Gpha2	0.412845	-1.27633	0.0264208	down	ENSMUSG00000038437	Mllt6	2.16671	1.11551	2.85686e-122	up	ENSMUSG00000028575	Eqtn	0.460056	-1.12012	1.41583e-05	down
ENSMUSG00000097068	Gm26760	0.450817	-1.14939	2.26127e-18	down	ENSMUSG00000041046	Ramp3	2.11068	1.07771	5.48011e-15	up	ENSMUSG00000052133	Sema5b	0.495324	-1.01355	9.11035e-19	down
ENSMUSG00000005580	Adcy9	0.448697	-1.15619	9.78277e-11	down	ENSMUSG00000001506	Col1a1	2.92999	1.55089	3.14126e-22	up	ENSMUSG00000059173	Pde1a	0.443845	-1.17187	1.70381e-12	down
ENSMUSG00000094985	Topaz1	0.391603	-1.35254	0.0120976	down	ENSMUSG00000015312	Gadd45b	2.10211	1.07184	6.06904e-18	up	ENSMUSG00000005553	Atp4a	0.443917	-1.17164	0.000920141	down
ENSMUSG00000035578	Iqcg	0.490703	-1.02708	4.33004e-45	down	ENSMUSG00000056758	Hmga2	2.14926	1.10384	4.32683e-14	up	ENSMUSG00000045991	Onecut2	0.125041	-2.99952	3.0371e-05	down
ENSMUSG00000084834	4930565N06Rik	0.304503	-1.71547	2.21713e-06	down	ENSMUSG00000046719	Nxph3	2.95394	1.56264	0.000350876	up	ENSMUSG00000045868	Gvin1	0.432315	-1.20985	0.00872964	down
ENSMUSG00000105207	Gm42927	0.367142	-1.44559	3.24483e-26	down	ENSMUSG00000028348	Cavin4	2.04942	1.03522	0.015001	up	ENSMUSG00000039706	Ldb2	0.272883	-1.87364	0.00186262	down
ENSMUSG00000025892	Gria4	0.494961	-1.01461	0.000912365	down	ENSMUSG00000061728	Btnl7-ps	2.20597	1.14142	1.6613e-05	up	ENSMUSG00000032344	Cgas	0.473979	-1.0771	0.00672097	down
ENSMUSG00000027316	Gfra4	0.382102	-1.38797	1.27227e-05	down	ENSMUSG00000039209	Rpl39l	6.82243	2.77029	3.92682e-14	up	ENSMUSG00000111504	Gm48284	0.210559	-2.2477	2.53786e-05	down
ENSMUSG00000020963	Tshr	0.477149	-1.06749	2.54615e-11	down	ENSMUSG00000028148	Them5	5.32691	2.4133	0.00067582	up	ENSMUSG00000024109	Nrxn1	0.127198	-2.97485	5.43891e-35	down
ENSMUSG00000000567	Sox9	0.397931	-1.32941	0.0342052	down	ENSMUSG00000074968	Ano3	2.08955	1.06319	0.0015676	up	ENSMUSG00000046463	5930403N24Rik	0.492369	-1.02219	0.0394485	down
ENSMUSG00000025932	Eya1	0.49571	-1.01243	1.46279e-14	down	ENSMUSG00000048450	Msx1	3.58941	1.84375	0.0121149	up	ENSMUSG00000054162	Spock3	0.452101	-1.14528	0.00213466	down
ENSMUSG00000060962	Dmkn	0.377602	-1.40506	3.99567e-06	down	ENSMUSG00000039220	Ppp1r10	2.15443	1.10731	1.77229e-75	up	ENSMUSG00000031209	Heph	0.304359	-1.71615	4.55709e-13	down
ENSMUSG00000079584	Gm364	0.452702	-1.14337	0.0448742	down	ENSMUSG00000022096	Hr	3.65898	1.87144	3.5895e-24	up	ENSMUSG00000078588	Ccdc24	0.441709	-1.17883	0.00144068	down
ENSMUSG00000058420	Syt17	0.347171	-1.52628	9.83286e-05	down	ENSMUSG00000097993	Ptprv	2.33642	1.2243	3.38306e-06	up	ENSMUSG00000113679	Gm10432	0.437404	-1.19296	0.00896419	down
ENSMUSG00000051910	Sox6	0.316697	-1.65883	2.89054e-11	down	ENSMUSG00000033788	Dysf	2.53902	1.34427	2.71253e-12	up	ENSMUSG00000057716	Tmem178b	0.29503	-1.76107	0.000405226	down
ENSMUSG00000097439	Gm16754	0.485782	-1.04162	0.0324008	down	ENSMUSG00000000125	Wnt3	3.35872	1.74791	1.96038e-08	up	ENSMUSG00000087400	Gm15270	0.14664	-2.76965	1.82202e-05	down
ENSMUSG00000031700	Gpt2	0.449218	-1.15451	9.79483e-182	down	ENSMUSG00000000120	Ngfr	2.13823	1.09642	2.21518e-59	up	ENSMUSG00000046352	Gjb2	0.458863	-1.12387	0.0262978	down
ENSMUSG00000030717	Nupr1	0.482488	-1.05144	1.77848e-29	down	ENSMUSG00000018830	Myh11	2.73859	1.45343	0.0325682	up	ENSMUSG00000054728	Phactr1	0.468807	-1.09293	0.00259777	down
ENSMUSG00000026567	Adcy10	0.342217	-1.54702	0.000147966	down	ENSMUSG00000028776	Tinagl1	2.02607	1.01868	6.01776e-07	up	ENSMUSG00000046318	Ccbe1	0.285155	-1.81018	0.00031161	down
ENSMUSG00000113388	Gm48111	0.457976	-1.12666	0.00525853	down	ENSMUSG00000085355	3010003L21Rik	2.06601	1.04685	0.0337829	up	ENSMUSG00000040511	Pvr	0.447552	-1.15987	4.96025e-66	down
ENSMUSG00000079033	Mef2b	0.439134	-1.18727	2.44013e-16	down	ENSMUSG00000025723	Nmb	2.23982	1.16338	9.15997e-07	up	ENSMUSG00000025370	Cdh9	0.411392	-1.28142	9.93298e-17	down
ENSMUSG00000005968	Tuft1	0.497928	-1.00599	8.32316e-11	down	ENSMUSG00000041889	Shisa4	2.75083	1.45987	9.05434e-05	up	ENSMUSG00000045327	6330549D23Rik	0.494213	-1.0168	0.0415167	down
ENSMUSG00000052912	Smarca5-ps	0.396835	-1.33339	1.42901e-14	down	ENSMUSG00000021453	Gadd45g	2.6706	1.41716	2.52212e-12	up	ENSMUSG00000053046	Brsk2	0.413553	-1.27386	1.38318e-06	down
ENSMUSG00000087098	Gm11884	0.18772	-2.41335	0.000241738	down	ENSMUSG00000021456	Fbp2	4.96188	2.31089	3.18659e-08	up	ENSMUSG00000048875	Pudp	0.30424	-1.71672	0.000178146	down
ENSMUSG00000027761	Aadac	0.337989	-1.56495	0.00181961	down	ENSMUSG00000043088	Il17re	2.97844	1.57456	0.0378078	up	ENSMUSG00000034145	Tmem63c	0.466085	-1.10134	0.0118343	down
ENSMUSG00000062252	Lhfpl5	0.385367	-1.37569	0.0323607	down	ENSMUSG00000027375	Mal	4.72979	2.24178	0.000381487	up	ENSMUSG00000081640	Rplp0-ps1	0.384503	-1.37893	0.00322435	down
ENSMUSG00000115279	Gm49273	0.415832	-1.26593	2.99976e-14	down	ENSMUSG00000118423	Lrrc70	2.49776	1.32063	0.0100603	up	ENSMUSG00000022949	Clic6	0.401401	-1.31689	5.83386e-06	down
ENSMUSG00000022055	Nefl	0.415042	-1.26867	1.86442e-162	down	ENSMUSG00000078486	Perm1	3.88068	1.95631	0.00295329	up	ENSMUSG00000022747	St3gal6	0.286674	-1.80252	1.11211e-08	down
ENSMUSG00000024899	Papss2	0.403118	-1.31072	0.0373589	down	ENSMUSG00000028640	Tfap2c	2.26856	1.18178	2.14978e-48	up	ENSMUSG00000047878	A4galt	0.455226	-1.13535	3.82083e-39	down
ENSMUSG00000114430	Gm40264	0.37693	-1.40763	2.08538e-07	down	ENSMUSG00000061517	Sox21	5.70458	2.51212	2.06454e-27	up	ENSMUSG00000043993	2900052L18Rik	0.496868	-1.00907	5.69204e-05	down
ENSMUSG00000031594	Fgl1	0.492591	-1.02154	0.002784	down	ENSMUSG00000024087	Cyp1b1	2.25963	1.17609	0.0400934	up	ENSMUSG00000103037	Pcdhgb1	0.406006	-1.30043	0.00254968	down
ENSMUSG00000026712	Mrc1	0.318066	-1.6526	5.0145e-06	down	ENSMUSG00000072249	Fthl17f	3.29016	1.71816	0.000142762	up	ENSMUSG00000038855	Itpkb	0.482578	-1.05117	3.9318e-20	down
ENSMUSG00000067561	Dmrtc1c2	0.360443	-1.47216	1.13444e-05	down	ENSMUSG00000054161	Fam83e	5.09593	2.34935	0.00724599	up	ENSMUSG00000099969	Gm28960	0.472692	-1.08103	4.66483e-87	down
ENSMUSG00000022805	Maats1	0.353454	-1.50041	1.36061e-05	down	ENSMUSG00000025969	Nrp2	4.22598	2.07929	1.8583e-226	up	ENSMUSG00000020598	Nrcam	0.483251	-1.04916	4.35126e-13	down
ENSMUSG00000113890	Gm48368	0.450354	-1.15087	6.06345e-05	down	ENSMUSG00000106205	C230096K16Rik	2.25018	1.17004	0.0472545	up	ENSMUSG00000040253	Gbp7	0.423209	-1.24056	5.80833e-06	down
ENSMUSG00000046607	Hrk	0.469755	-1.09002	0.000288745	down	ENSMUSG00000047155	Cyp4x1	2.36164	1.23979	0.0420955	up	ENSMUSG00000033871	Ppargc1b	0.31155	-1.68246	1.70185e-13	down
ENSMUSG00000110542	Gm39139	0.255246	-1.97004	3.22019e-09	down	ENSMUSG00000025372	Baiap2	2.04581	1.03267	2.6766e-22	up	ENSMUSG00000046085	4931422A03Rik	0.481601	-1.05409	4.32868e-08	down
ENSMUSG00000049090	Zadh2	0.440907	-1.18146	1.03599e-16	down	ENSMUSG00000091618	H60c	6.17867	2.6273	7.2071e-08	up	ENSMUSG00000039720	Got1l1	0.445071	-1.16789	6.18245e-15	down
ENSMUSG00000111551	Gm48128	0.348229	-1.52189	2.30127e-23	down	ENSMUSG00000003283	Hck	3.35586	1.74668	4.93351e-30	up	ENSMUSG00000039533	Mmd2	0.48795	-1.0352	0.00471813	down
ENSMUSG00000031548	Sfrp1	0.422142	-1.2442	1.90995e-227	down	ENSMUSG00000044041	Krt13	3.69155	1.88423	0.000302031	up	ENSMUSG00000097493	9930014A18Rik	0.480435	-1.05759	4.54023e-07	down
ENSMUSG00000091238	Gm17103	0.493208	-1.01973	0.000433189	down	ENSMUSG00000026879	Gsn	2.29573	1.19895	1.83036e-25	up	ENSMUSG00000022306	Zfpm2	0.41642	-1.26389	5.28042e-05	down
ENSMUSG00000043065	Spice1	0.478372	-1.0638	9.34164e-55	down	ENSMUSG00000053907	Mat2a	2.08764	1.06187	2.98488e-140	up	ENSMUSG00000025038	Efhc2	0.180786	-2.46764	7.47017e-58	down
ENSMUSG00000104093	A330015K06Rik	0.472632	-1.08121	0.0119398	down	ENSMUSG00000046709	Mapk10	2.09027	1.06369	0.010801	up	ENSMUSG00000078202	Nrarp	0.416122	-1.26492	2.41091e-07	down
ENSMUSG00000112622	Gm47164	0.369696	-1.43559	3.11031e-29	down	ENSMUSG00000038765	Lmx1b	2.4429	1.28859	0.00719506	up	ENSMUSG00000052135	Foxo6	0.341443	-1.55029	0.0029605	down
ENSMUSG00000053338	Tarm1	0.275897	-1.8578	1.74001e-13	down	ENSMUSG00000099391	1700003C15Rik	3.36178	1.74923	0.0151827	up	ENSMUSG00000029838	Ptn	0.316475	-1.65983	1.23985e-05	down
ENSMUSG00000022240	Ctnnd2	0.455349	-1.13496	1.23028e-13	down	ENSMUSG00000075410	Prcd	2.09406	1.0663	0.0104809	up	ENSMUSG00000027955	Gask1b	0.256934	-1.96053	6.8557e-21	down
ENSMUSG00000056553	Ptprn2	0.350986	-1.51051	0.0154886	down	ENSMUSG00000045573	Penk	4.85248	2.27872	8.70442e-11	up	ENSMUSG00000082163	Gm14276	0.427709	-1.2253	0.00718638	down
ENSMUSG00000022868	Ahsg	0.304838	-1.71388	5.26591e-08	down	ENSMUSG00000074796	Slc4a11	2.16496	1.11434	3.66505e-22	up	ENSMUSG00000070811	Sult2a2	0.382262	-1.38736	0.0440198	down
ENSMUSG00000019767	Ccdc170	0.376486	-1.40933	1.49151e-11	down	ENSMUSG00000037335	Hand1	5.02222	2.32832	6.38052e-32	up	ENSMUSG00000102752	Gm7694	0.438547	-1.1892	0.000268746	down
ENSMUSG00000068617	Efcab1	0.247257	-2.01592	4.33785e-05	down	ENSMUSG00000052117	D630039A03Rik	2.61301	1.38571	0.000439383	up	ENSMUSG00000072494	Ppp1r3e	0.49203	-1.02318	0.0411773	down
ENSMUSG00000020332	Meikin	0.337811	-1.56571	8.21494e-08	down	ENSMUSG00000097755	2010110K18Rik	2.36689	1.24299	0.0311666	up	ENSMUSG00000033510	Otud7a	0.488662	-1.03309	0.00570507	down
ENSMUSG00000008461	Fut1	0.420066	-1.25131	3.62905e-06	down	ENSMUSG00000045378	Pxt1	3.47975	1.79898	0.00192812	up	ENSMUSG00000022102	Dok2	0.363677	-1.45927	1.82789e-136	down
ENSMUSG00000027831	Veph1	0.287098	-1.80039	2.2827e-07	down	ENSMUSG00000099759	1700030C10Rik	2.40756	1.26757	1.57803e-63	up	ENSMUSG00000022101	Fgf17	0.445413	-1.16679	1.38805e-28	down
ENSMUSG00000112226	Gm48786	0.492682	-1.02127	0.0369095	down	ENSMUSG00000071470	Ccnb1ip1	3.2103	1.68271	0.00256374	up	ENSMUSG00000085635	Gm14565	0.0730582	-3.77481	1.52621e-109	down
ENSMUSG00000022687	Boc	0.431976	-1.21098	1.12577e-07	down	ENSMUSG00000043439	Epop	2.42739	1.27941	6.32745e-125	up	ENSMUSG00000037347	Chst7	0.450334	-1.15093	0.00148732	down
ENSMUSG00000070985	Acnat1	0.372126	-1.42614	3.12599e-07	down	ENSMUSG00000092837	Rpph1	3.56382	1.83343	6.81982e-05	up	ENSMUSG00000092622	Khdc3	0.198599	-2.33207	4.72717e-64	down
ENSMUSG00000108868	Gm32850	0.392213	-1.35029	0.000166337	down	ENSMUSG00000033209	Ttc28	2.52612	1.33692	4.62146e-14	up	ENSMUSG00000030790	Adm	0.117263	-3.09218	8.68349e-19	down
ENSMUSG00000051890	Klhdc1	0.43211	-1.21053	0.0372751	down	ENSMUSG00000055027	Smyd1	5.67175	2.50379	3.93056e-07	up	ENSMUSG00000059493	Nhs	0.392497	-1.34925	5.73319e-30	down
ENSMUSG00000030553	Pgpep1l	0.33737	-1.5676	0.0127509	down	ENSMUSG00000017724	Etv4	2.24296	1.1654	5.04591e-51	up	ENSMUSG00000023913	Pla2g7	0.383264	-1.38359	7.57093e-06	down
ENSMUSG00000032125	Robo4	0.494096	-1.01714	3.76536e-05	down	ENSMUSG00000081044	AU015836	2.38249	1.25247	3.02476e-68	up	ENSMUSG00000097876	Gm16892	0.492774	-1.021	0.0385434	down
ENSMUSG00000031849	Comp	0.398814	-1.32621	5.3374e-05	down	ENSMUSG00000037624	Kcnk2	12.9837	3.69863	5.08523e-17	up	ENSMUSG00000099723	Gm28595	0.433666	-1.20534	0.00123709	down
ENSMUSG00000040618	Pck2	0.47741	-1.0667	3.2523e-130	down	ENSMUSG00000023931	Efhb	2.21492	1.14725	0.00532104	up	ENSMUSG00000061288	Taok3	0.462737	-1.11174	5.92988e-29	down
ENSMUSG00000028176	Lrrc7	0.208074	-2.26483	1.96275e-19	down	ENSMUSG00000041912	Tdrkh	0.477221	-1.06727	3.07423e-05	down	ENSMUSG00000047261	Gap43	0.398601	-1.32698	1.15877e-56	down
ENSMUSG00000019876	Pkib	0.373419	-1.42113	0.000697863	down	ENSMUSG00000028133	Rwdd3	0.397086	-1.33248	0.00926676	down	ENSMUSG00000024074	Crim1	0.495389	-1.01337	2.18653e-15	down
ENSMUSG00000110317	Gm45250	0.420405	-1.25015	0.000944015	down	ENSMUSG00000031342	Gpm6b	0.159204	-2.65105	0.000270314	down	ENSMUSG00000047492	Inhbe	0.416197	-1.26466	0.0383411	down
ENSMUSG00000094707	A830019P07Rik	0.00762656	-7.03475	2.93621e-07	down	ENSMUSG00000058070	Eml1	0.495556	-1.01288	6.03658e-06	down	ENSMUSG00000047586	Nccrp1	0.394912	-1.3404	4.63332e-16	down
ENSMUSG00000055610	Olfr307	0.289926	-1.78624	0.000275847	down	ENSMUSG00000024053	Emilin2	0.334344	-1.58059	7.8847e-05	down	ENSMUSG00000025221	Kcnip2	0.448267	-1.15757	5.64484e-06	down
ENSMUSG00000032726	Bmp8a	0.393606	-1.34517	0.00137855	down	ENSMUSG00000025092	Hspa12a	0.418583	-1.25641	2.26571e-07	down	ENSMUSG00000022604	Cep97	0.493007	-1.02032	2.9534e-41	down
ENSMUSG00000075256	Cerkl	0.376459	-1.40944	0.000563752	down	ENSMUSG00000030124	Lag3	0.375232	-1.41415	0.000367535	down	ENSMUSG00000022525	Plaat1	0.352329	-1.505	0.0341145	down
ENSMUSG00000045802	Hsf3	0.302188	-1.72648	0.00127054	down	ENSMUSG00000021203	Otub2	0.441519	-1.17945	7.23378e-11	down	ENSMUSG00000028019	Pdgfc	0.404969	-1.30411	5.35292e-30	down
ENSMUSG00000086391	1700042O10Rik	0.420165	-1.25097	0.0363263	down	ENSMUSG00000032925	Itgbl1	0.263211	-1.92571	0.0408694	down	ENSMUSG00000061601	Pclo	0.206662	-2.27466	2.94435e-59	down
ENSMUSG00000103677	Pcdhga4	0.460629	-1.11832	0.00186578	down	ENSMUSG00000041482	Piezo2	0.44239	-1.17661	0.00252734	down	ENSMUSG00000024481	Lvrn	0.443742	-1.17221	0.00894217	down
ENSMUSG00000061331	Gm17132	0.494266	-1.01664	5.03314e-08	down	ENSMUSG00000053441	Adamts19	0.480798	-1.0565	0.00111898	down	ENSMUSG00000050783	Htr1f	0.498996	-1.0029	1.34374e-05	down
ENSMUSG00000028555	Ttc39a	0.49636	-1.01054	0.00454486	down	ENSMUSG00000042807	Hecw2	0.48765	-1.03608	1.40225e-07	down	ENSMUSG00000086228	Ubap1l	0.396027	-1.33633	1.40382e-12	down
ENSMUSG00000057777	Mab21l2	0.385342	-1.37579	0.0416886	down	ENSMUSG00000001751	Naglu	0.296036	-1.75615	7.36131e-10	down	ENSMUSG00000026765	Lypd6b	0.390578	-1.35632	1.30678e-09	down
ENSMUSG00000031241	Tbx22	0.416007	-1.26532	0.0148316	down	ENSMUSG00000014198	Zfp385c	0.388112	-1.36546	0.00144324	down	ENSMUSG00000022900	Ildr1	0.379318	-1.39852	4.71414e-23	down
ENSMUSG00000082195	Gm13034	0.399173	-1.32492	0.000310541	down	ENSMUSG00000105260	Gm40040	0.335118	-1.57726	7.77007e-43	down	ENSMUSG00000078954	Arhgap8	0.437961	-1.19113	6.54698e-37	down
ENSMUSG00000057977	Skint11	0.342171	-1.54721	0.000493652	down	ENSMUSG00000037913	Tmem156	0.103545	-3.27167	0.000930219	down	ENSMUSG00000105845	Gm42808	0.378505	-1.40162	0.00373395	down
ENSMUSG00000112917	Gm47331	0.462835	-1.11143	0.0200419	down	ENSMUSG00000022092	Ppp3cc	0.233703	-2.09725	2.02016e-06	down	ENSMUSG00000044937	Ttc41	0.466811	-1.09909	0.00715012	down
ENSMUSG00000096233	Gm13238	0.326665	-1.61412	0.000556226	down	ENSMUSG00000001802	Lrp3	0.342539	-1.54566	1.86819e-14	down	ENSMUSG00000063458	Lrmda	0.321871	-1.63544	0.0122817	down
ENSMUSG00000095789	Nupr1l	0.352967	-1.5024	0.0336911	down	ENSMUSG00000025175	Fn3k	0.457768	-1.12731	0.030564	down	ENSMUSG00000022793	B4galt4	0.430157	-1.21707	2.03777e-27	down
ENSMUSG00000037033	Clca3b	0.376104	-1.4108	1.12763e-23	down	ENSMUSG00000032826	Ank2	0.475074	-1.07378	4.05489e-34	down	ENSMUSG00000008193	Spib	0.415697	-1.26639	0.0258588	down
ENSMUSG00000097283	Gm26686	0.472779	-1.08076	4.79054e-12	down	ENSMUSG00000044122	Proca1	0.449079	-1.15496	0.0173502	down	ENSMUSG00000005125	Ndrg1	0.481129	-1.0555	2.81133e-39	down
ENSMUSG00000101337	Dnah7c	0.375921	-1.4115	3.43605e-06	down	ENSMUSG00000107320	Gm42549	0.275995	-1.85729	0.025497	down	ENSMUSG00000097694	G730013B05Rik	0.485662	-1.04198	2.37178e-09	down
ENSMUSG00000022508	Bcl6	0.306917	-1.70408	1.1076e-08	down	ENSMUSG00000074899	Sptbn5	0.274497	-1.86514	0.000666106	down	ENSMUSG00000015653	Steap2	0.464572	-1.10602	1.72399e-32	down
ENSMUSG00000096914	Galntl6	0.360226	-1.47303	2.54984e-15	down	ENSMUSG00000035799	Twist1	0.411853	-1.2798	4.38699e-05	down	ENSMUSG00000037921	Ddx60	0.29869	-1.74328	2.31345e-09	down
ENSMUSG00000025431	Crisp1	0.477659	-1.06595	1.09548e-12	down	ENSMUSG00000043144	Aqp6	0.311591	-1.68227	0.00600921	down	ENSMUSG00000031651	Triml1	0.438178	-1.19041	4.54865e-14	down
ENSMUSG00000110333	Gm45861	0.114542	-3.12605	0.000273277	down	ENSMUSG00000039166	Akap7	0.38008	-1.39563	4.79606e-16	down	ENSMUSG00000034701	Neurod1	0.444807	-1.16875	8.35822e-26	down
ENSMUSG00000011034	Slc5a1	0.487057	-1.03784	0.000346521	down	ENSMUSG00000019838	Slc16a10	0.366869	-1.44666	9.88944e-14	down	ENSMUSG00000046500	Tafa4	0.261713	-1.93395	1.40443e-20	down
ENSMUSG00000026399	Cd55	0.315095	-1.66614	6.46804e-46	down	ENSMUSG00000053040	Aph1c	0.353514	-1.50016	0.0139201	down	ENSMUSG00000032584	Mst1r	0.335449	-1.57583	0.0112327	down
ENSMUSG00000115172	Gm2582	0.322411	-1.63303	0.0158948	down	ENSMUSG00000085715	Tsix	0.342868	-1.54427	0.0134187	down	ENSMUSG00000032238	Rora	0.374924	-1.41533	8.30306e-08	down
ENSMUSG00000074865	Zfp934	0.492558	-1.02164	1.47143e-12	down	ENSMUSG00000040498	Igsf23	0.429642	-1.21879	0.000288627	down	ENSMUSG00000028542	Slc6a9	0.463719	-1.10868	1.06299e-14	down
ENSMUSG00000041954	Tnfrsf18	0.381388	-1.39067	0.015314	down	ENSMUSG00000093661	Eif4e3	0.393765	-1.34459	0.000575183	down	ENSMUSG00000074591	Ankub1	0.387547	-1.36756	9.57806e-16	down
ENSMUSG00000105963	Gm43647	0.465794	-1.10224	9.21607e-15	down	ENSMUSG00000007097	Atp1a2	0.134199	-2.89755	4.0725e-17	down	ENSMUSG00000094628	Gm3252	0.397044	-1.33263	0.000636388	down
ENSMUSG00000106507	Gm43056	0.448784	-1.15591	0.0345403	down	ENSMUSG00000067562	Dmrtc1c1	0.236709	-2.07882	5.22339e-12	down	ENSMUSG00000042289	Hsd3b7	0.413777	-1.27308	2.67482e-08	down
ENSMUSG00000028327	Stra6l	0.356218	-1.48917	0.000541329	down	ENSMUSG00000020299	4930524B15Rik	0.312928	-1.6761	5.62488e-16	down	ENSMUSG00000097068	Gm26760	0.412318	-1.27817	6.66603e-23	down
ENSMUSG00000115971	Gm10856	0.464972	-1.10479	0.00639957	down	ENSMUSG00000045932	Ifit2	0.326533	-1.6147	0.000640942	down	ENSMUSG00000005580	Adcy9	0.419028	-1.25488	6.0468e-14	down
ENSMUSG00000050737	Ptges	0.48877	-1.03277	9.95946e-05	down	ENSMUSG00000020137	Thap2	0.335378	-1.57614	1.78764e-10	down	ENSMUSG00000086219	Srrm4os	0.36795	-1.44242	3.6969e-09	down
ENSMUSG00000105594	Gm43398	0.241098	-2.05231	0.00364856	down	ENSMUSG00000028573	Fggy	0.385075	-1.37679	5.14114e-10	down	ENSMUSG00000094985	Topaz1	0.442104	-1.17754	0.0236326	down
ENSMUSG00000087267	4933427J07Rik	0.415826	-1.26595	0.0384309	down	ENSMUSG00000042345	Ubash3a	0.387208	-1.36882	0.00124025	down	ENSMUSG00000026640	Plxna2	0.47738	-1.06679	1.71337e-09	down
ENSMUSG00000060275	Nrg2	0.426871	-1.22813	0.0257824	down	ENSMUSG00000074829	2010315B03Rik	0.453014	-1.14237	0.000373542	down	ENSMUSG00000035578	Iqcg	0.471341	-1.08516	1.05813e-39	down
ENSMUSG00000034957	Cebpa	0.414287	-1.2713	0.00012305	down	ENSMUSG00000087341	0610040F04Rik	0.330439	-1.59755	0.0202079	down	ENSMUSG00000102428	Pcdhga12	0.466423	-1.10029	1.0272e-10	down
ENSMUSG00000038473	Nos1ap	0.462114	-1.11368	0.000422387	down	ENSMUSG00000025931	Paqr8	0.48742	-1.03676	7.23284e-06	down	ENSMUSG00000084834	4930565N06Rik	0.462593	-1.11218	0.000761429	down
ENSMUSG00000112972	Gm48417	0.410593	-1.28422	1.63993e-06	down	ENSMUSG00000030498	Gas2	0.462302	-1.11309	6.21357e-13	down	ENSMUSG00000064329	Scn1a	0.314808	-1.66746	2.22619e-06	down
ENSMUSG00000025977	Boll	0.355139	-1.49355	0.00305695	down	ENSMUSG00000082082	Gm13230	0.434601	-1.20224	6.76448e-25	down	ENSMUSG00000027347	Rasgrp1	0.431729	-1.2118	2.98954e-37	down
ENSMUSG00000022708	Zbtb20	0.396509	-1.33457	5.53366e-11	down	ENSMUSG00000022686	B3gnt5	0.326974	-1.61275	1.47269e-24	down	ENSMUSG00000027316	Gfra4	0.482387	-1.05174	0.000405798	down
ENSMUSG00000048065	Cyb5r2	0.48373	-1.04773	0.0101953	down	ENSMUSG00000037685	Atp8a1	0.433335	-1.20645	1.06842e-18	down	ENSMUSG00000105449	Gm43379	0.430955	-1.21439	0.020801	down
ENSMUSG00000041737	Tmem45b	0.156929	-2.67181	7.31305e-05	down	ENSMUSG00000028957	Per3	0.455443	-1.13466	2.55714e-10	down	ENSMUSG00000096146	Kcnj11	0.403915	-1.30787	0.0133419	down
ENSMUSG00000031224	Magee2	0.430403	-1.21624	0.0276247	down	ENSMUSG00000074340	Ovgp1	0.300056	-1.7367	0.00246712	down	ENSMUSG00000000567	Sox9	0.339958	-1.55657	0.0162712	down
ENSMUSG00000049148	Plcxd3	0.409161	-1.28926	2.1601e-05	down	ENSMUSG00000031453	Rasa3	0.415154	-1.26828	2.72304e-13	down	ENSMUSG00000025932	Eya1	0.286616	-1.80281	2.90198e-34	down
ENSMUSG00000063626	Unc5d	0.411072	-1.28254	5.77916e-09	down	ENSMUSG00000106968	C78283	0.296241	-1.75516	7.42527e-05	down	ENSMUSG00000037902	Sirpa	0.461862	-1.11447	2.22891e-10	down
ENSMUSG00000029605	Oas1b	0.287262	-1.79956	0.00103845	down	ENSMUSG00000032890	Rims3	0.406268	-1.2995	1.20109e-30	down	ENSMUSG00000060962	Dmkn	0.350024	-1.51448	1.36832e-06	down
ENSMUSG00000055137	Sugct	0.407657	-1.29457	5.55776e-05	down	ENSMUSG00000056436	Cyct	0.132627	-2.91456	5.55908e-63	down	ENSMUSG00000071856	Mcc	0.281751	-1.82751	2.15066e-172	down
ENSMUSG00000052364	B630019K06Rik	0.476619	-1.06909	0.0315905	down	ENSMUSG00000067203	H2-K2	0.382738	-1.38557	2.91102e-05	down	ENSMUSG00000020734	Grin2c	0.316845	-1.65815	0.00993448	down
ENSMUSG00000041923	Nol4	0.473309	-1.07915	5.15649e-05	down	ENSMUSG00000039519	Cyp7b1	0.425906	-1.23139	0.00067635	down	ENSMUSG00000057454	Lypd3	0.287749	-1.79712	0.00229718	down
ENSMUSG00000102185	5033404E19Rik	0.342135	-1.54736	3.90352e-06	down	ENSMUSG00000030123	Plxnd1	0.467588	-1.09669	4.11127e-05	down	ENSMUSG00000079584	Gm364	0.192996	-2.37336	0.000198234	down
ENSMUSG00000040829	Zmynd15	0.453672	-1.14028	1.01204e-07	down	ENSMUSG00000039316	Rftn1	0.386443	-1.37167	0.000607123	down	ENSMUSG00000058420	Syt17	0.298578	-1.74382	6.63888e-05	down
ENSMUSG00000020866	Cacna1g	0.441358	-1.17998	7.57221e-26	down	ENSMUSG00000023959	Clic5	0.357314	-1.48473	0.00855508	down	ENSMUSG00000051910	Sox6	0.37628	-1.41012	1.83967e-09	down
ENSMUSG00000042554	Zp3r	0.490661	-1.0272	1.26092e-11	down	ENSMUSG00000061414	Cracr2a	0.371869	-1.42713	0.022202	down	ENSMUSG00000084919	Ptprtos	0.261779	-1.93358	7.41296e-64	down
ENSMUSG00000033882	Rbm46	0.48956	-1.03044	0.0449922	down	ENSMUSG00000028545	Bend5	0.464716	-1.10558	0.00125922	down	ENSMUSG00000022683	Pla2g10	0.46124	-1.11641	5.27378e-22	down
ENSMUSG00000079157	Fam155a	0.491218	-1.02556	4.0125e-06	down	ENSMUSG00000033350	Chst2	0.472658	-1.08113	0.00115851	down	ENSMUSG00000031700	Gpt2	0.446772	-1.16239	2.20302e-153	down
ENSMUSG00000059921	Unc5c	0.390977	-1.35484	1.16192e-07	down	ENSMUSG00000043243	Fam129c	0.371695	-1.42781	0.00390131	down	ENSMUSG00000030717	Nupr1	0.438019	-1.19094	8.55978e-32	down
ENSMUSG00000117452	Gm6764	0.394193	-1.34303	7.43015e-29	down	ENSMUSG00000059173	Pde1a	0.472902	-1.08039	4.65476e-05	down	ENSMUSG00000043460	Elfn2	0.349983	-1.51464	0.00265567	down
ENSMUSG00000036832	Lpar3	0.412716	-1.27678	0.00774288	down	ENSMUSG00000063268	Parp10	0.437589	-1.19235	3.42965e-05	down	ENSMUSG00000112441	Gm48898	0.424839	-1.23501	0.00331024	down
ENSMUSG00000038598	Shoc1	0.278214	-1.84573	0.000426242	down	ENSMUSG00000005553	Atp4a	0.284254	-1.81475	0.000237135	down	ENSMUSG00000026567	Adcy10	0.448892	-1.15556	0.00594906	down
ENSMUSG00000112264	Gm48505	0.307302	-1.70227	0.000462399	down	ENSMUSG00000045991	Onecut2	0.169405	-2.56146	0.00257704	down	ENSMUSG00000079033	Mef2b	0.361679	-1.46722	3.52538e-21	down
ENSMUSG00000055026	Gabrg3	0.312485	-1.67814	4.02314e-06	down	ENSMUSG00000028602	Tnfrsf8	0.406445	-1.29887	1.20105e-20	down	ENSMUSG00000103897	Pcdhga8	0.479597	-1.06011	0.00671534	down
ENSMUSG00000047810	Ccdc88b	0.393957	-1.34389	1.06009e-05	down	ENSMUSG00000091556	Gm14569	0.313887	-1.67168	0.0199393	down	ENSMUSG00000087178	A230056P14Rik	0.495839	-1.01206	0.0448081	down
ENSMUSG00000037225	Fgf2	0.474006	-1.07702	0.0299037	down	ENSMUSG00000032327	Stra6	0.251889	-1.98914	0.0136856	down	ENSMUSG00000087098	Gm11884	0.434138	-1.20377	0.0338669	down
ENSMUSG00000059816	Shisal2a	0.308729	-1.69558	0.00413341	down	ENSMUSG00000017485	Top2b	0.47152	-1.08461	1.18656e-21	down	ENSMUSG00000051065	Mb21d2	0.470921	-1.08644	6.13979e-16	down
ENSMUSG00000048163	Selplg	0.422742	-1.24215	1.12757e-05	down	ENSMUSG00000100068	Gm18558	0.210481	-2.24824	0.00969538	down	ENSMUSG00000027761	Aadac	0.34576	-1.53216	0.00358473	down
ENSMUSG00000028940	Hes2	0.382086	-1.38803	0.00114468	down	ENSMUSG00000041633	Kctd12b	0.491303	-1.02532	4.9683e-08	down	ENSMUSG00000074785	Plxnc1	0.37242	-1.425	0.00116223	down
ENSMUSG00000055978	Fut2	0.421517	-1.24634	0.0351829	down	ENSMUSG00000042213	Zfand4	0.376337	-1.4099	0.0208425	down	ENSMUSG00000066842	Hmcn1	0.461787	-1.1147	2.13586e-05	down
ENSMUSG00000067818	Myl9	0.455712	-1.13381	2.36421e-18	down	ENSMUSG00000058498	Rnf207	0.45707	-1.12951	0.00137063	down	ENSMUSG00000022055	Nefl	0.460722	-1.11803	7.49042e-132	down
ENSMUSG00000036144	Meox2	0.374242	-1.41795	8.43453e-14	down	ENSMUSG00000040276	Pacsin1	0.498291	-1.00494	2.67885e-09	down	ENSMUSG00000031636	Pdlim3	0.427851	-1.22482	9.33452e-08	down
ENSMUSG00000078706	Gm53	0.328666	-1.6053	0.000154082	down	ENSMUSG00000039706	Ldb2	0.0474932	-4.39613	1.33976e-05	down	ENSMUSG00000028007	Snx7	0.461522	-1.11553	1.89898e-08	down
ENSMUSG00000026726	Cubn	0.418588	-1.2564	0.0154178	down	ENSMUSG00000026177	Slc11a1	0.288547	-1.79312	0.0231061	down	ENSMUSG00000028005	Gucy1b1	0.426785	-1.22842	2.16447e-05	down
ENSMUSG00000107306	Gm42577	0.305533	-1.7106	0.00667235	down	ENSMUSG00000108352	Usf2-ps1	0.450409	-1.15069	0.0128468	down	ENSMUSG00000035226	Rims4	0.470818	-1.08676	3.62427e-25	down
ENSMUSG00000031074	Fgf3	0.415428	-1.26733	2.82056e-05	down	ENSMUSG00000024935	Slc1a1	0.35659	-1.48766	0.00530433	down	ENSMUSG00000022805	Maats1	0.475539	-1.07236	0.0014639	down
ENSMUSG00000028179	Cth	0.289069	-1.79051	0	down	ENSMUSG00000024109	Nrxn1	0.152469	-2.71341	5.63705e-23	down	ENSMUSG00000113890	Gm48368	0.497772	-1.00644	0.00047615	down
ENSMUSG00000020216	Jsrp1	0.360672	-1.47124	0.0133728	down	ENSMUSG00000025658	Cnksr2	0.441531	-1.17941	0.000807788	down	ENSMUSG00000110542	Gm39139	0.385576	-1.37491	4.1411e-05	down
ENSMUSG00000103585	Pcdhgb4	0.391991	-1.35111	0.00531859	down	ENSMUSG00000049092	Gpr137c	0.204351	-2.29088	0.00648567	down	ENSMUSG00000074575	Kcng1	0.320894	-1.63983	4.79328e-10	down
ENSMUSG00000116908	Gm49599	0.332545	-1.58838	9.72255e-14	down	ENSMUSG00000022610	Mapk12	0.448559	-1.15663	3.13985e-18	down	ENSMUSG00000049090	Zadh2	0.423051	-1.2411	6.61939e-19	down
ENSMUSG00000048096	Lmod1	0.432087	-1.21061	0.0110174	down	ENSMUSG00000004415	Col26a1	0.495693	-1.01248	0.00499142	down	ENSMUSG00000062168	Ppef1	0.394156	-1.34316	0.0150183	down
ENSMUSG00000074195	Clca4b	0.344307	-1.53823	0.00115244	down	ENSMUSG00000070473	Cldn3	0.473672	-1.07804	2.52386e-05	down	ENSMUSG00000099041	Gm28035	0.432665	-1.20868	0.000462489	down
ENSMUSG00000111327	Gm48401	0.41109	-1.28247	0.0302903	down	ENSMUSG00000006200	Rhox6	0.489666	-1.03013	0.000564759	down	ENSMUSG00000079834	Tmlhe	0.46877	-1.09305	0.0320326	down
ENSMUSG00000055409	Nell1	0.305084	-1.71272	0.000292682	down	ENSMUSG00000020908	Myh3	0.402814	-1.31181	4.16993e-18	down	ENSMUSG00000035105	Egln3	0.422121	-1.24427	4.84436e-73	down
ENSMUSG00000113032	Gm47578	0.434799	-1.20158	3.56939e-13	down	ENSMUSG00000060176	Kif27	0.43886	-1.18817	0.00417372	down	ENSMUSG00000053338	Tarm1	0.255846	-1.96665	1.11544e-13	down
ENSMUSG00000035694	Caps2	0.420109	-1.25117	0.00101067	down	ENSMUSG00000027895	Kcnc4	0.359552	-1.47573	0.00199012	down	ENSMUSG00000056553	Ptprn2	0.438941	-1.1879	0.0406876	down
ENSMUSG00000086503	Xist	0.488712	-1.03294	0.000613666	down	ENSMUSG00000046160	Olig1	0.491731	-1.02406	5.4439e-44	down	ENSMUSG00000019767	Ccdc170	0.368011	-1.44218	2.72447e-11	down
ENSMUSG00000002845	Tmem39a	0.474015	-1.07699	2.16885e-176	down	ENSMUSG00000036377	C530008M17Rik	0.495476	-1.01311	1.05119e-06	down	ENSMUSG00000068617	Efcab1	0.412575	-1.27727	0.00276034	down
ENSMUSG00000027071	P2rx3	0.359924	-1.47424	0.000606382	down	ENSMUSG00000050876	Spata31d1a	0.482403	-1.05169	0.00408931	down	ENSMUSG00000110661	Gm31805	0.417017	-1.26182	0.0494947	down
ENSMUSG00000041445	Mmrn2	0.372018	-1.42656	0.00692386	down	ENSMUSG00000031209	Heph	0.163157	-2.61567	7.86853e-16	down	ENSMUSG00000020332	Meikin	0.455311	-1.13508	3.73541e-05	down
ENSMUSG00000106990	Gm42547	0.445064	-1.16792	0.000627652	down	ENSMUSG00000044021	Muc19	0.387722	-1.36691	0.0109189	down	ENSMUSG00000008461	Fut1	0.205085	-2.28571	6.00874e-14	down
ENSMUSG00000075033	Nxpe3	0.442906	-1.17493	5.82587e-24	down	ENSMUSG00000078588	Ccdc24	0.21558	-2.2137	2.90114e-05	down	ENSMUSG00000097164	Cep83os	0.35492	-1.49443	0.0034248	down
ENSMUSG00000049044	Rapgef4	0.368861	-1.43885	7.18647e-05	down	ENSMUSG00000034706	Dnaic2	0.450596	-1.15009	0.000357323	down	ENSMUSG00000037660	Gdf7	0.286504	-1.80337	0.000774346	down
ENSMUSG00000064061	Dzip3	0.41644	-1.26382	5.19446e-69	down	ENSMUSG00000020059	Sycp3	0.461607	-1.11526	1.89857e-05	down	ENSMUSG00000042851	Zc3h6	0.462621	-1.1121	4.022e-06	down
ENSMUSG00000104769	Igkv8-34	0.308879	-1.69489	5.76665e-05	down	ENSMUSG00000047496	Rnf152	0.367244	-1.44519	6.01325e-07	down	ENSMUSG00000059891	Tsks	0.377066	-1.40711	0.00636364	down
ENSMUSG00000063297	Luzp2	0.367984	-1.44228	1.63698e-08	down	ENSMUSG00000113679	Gm10432	0.263218	-1.92567	0.00128983	down	ENSMUSG00000035849	Krt222	0.459511	-1.12183	0.0278454	down
ENSMUSG00000074579	Lekr1	0.286221	-1.8048	0.00373128	down	ENSMUSG00000056306	Sertm1	0.402572	-1.31268	0.00720946	down	ENSMUSG00000022687	Boc	0.3255	-1.61927	9.43978e-12	down
ENSMUSG00000091076	Vmn2r115	0.493303	-1.01945	0.0188563	down	ENSMUSG00000050447	Lypd6	0.357265	-1.48493	0.000265388	down	ENSMUSG00000108868	Gm32850	0.443783	-1.17207	0.000699434	down
ENSMUSG00000055109	Gm15155	0.496076	-1.01137	0.0175637	down	ENSMUSG00000040473	Cfap69	0.366794	-1.44696	0.00784203	down	ENSMUSG00000028020	Glrb	0.471556	-1.0845	0.000659034	down
ENSMUSG00000040265	Dnm3	0.320225	-1.64284	0.0167356	down	ENSMUSG00000042804	Gpr153	0.495973	-1.01167	4.50121e-06	down	ENSMUSG00000049791	Fzd4	0.415858	-1.26584	4.95181e-14	down
ENSMUSG00000022816	Fstl1	0.385697	-1.37446	0	down	ENSMUSG00000057716	Tmem178b	0.206773	-2.27388	8.96297e-05	down	ENSMUSG00000030553	Pgpep1l	0.308682	-1.69581	0.0122646	down
ENSMUSG00000022229	Atp12a	0.304639	-1.71483	0.00667592	down	ENSMUSG00000087400	Gm15270	0.219979	-2.18456	0.00207077	down	ENSMUSG00000031849	Comp	0.250389	-1.99776	6.10428e-08	down
ENSMUSG00000072778	Vmn2r27	0.419701	-1.25257	2.45335e-28	down	ENSMUSG00000046352	Gjb2	0.377824	-1.40421	0.0313032	down	ENSMUSG00000040618	Pck2	0.42568	-1.23216	1.82193e-164	down
ENSMUSG00000105247	Gm42519	0.492757	-1.02105	2.62422e-08	down	ENSMUSG00000030029	Lrig1	0.397354	-1.3315	2.37642e-12	down	ENSMUSG00000050050	Ccdc158	0.347411	-1.52528	9.40625e-09	down
ENSMUSG00000035561	Aldh1b1	0.478002	-1.06491	4.31437e-29	down	ENSMUSG00000064360	mt-Nd3	0.318779	-1.64937	0.0466567	down	ENSMUSG00000019876	Pkib	0.445882	-1.16527	0.00403552	down
ENSMUSG00000022861	Dgkg	0.26846	-1.89722	0.000342852	down	ENSMUSG00000046318	Ccbe1	0.396521	-1.33453	0.0209804	down	ENSMUSG00000029419	Ajm1	0.393013	-1.34735	2.01962e-05	down
ENSMUSG00000085328	Gm17131	0.444779	-1.16884	2.34427e-30	down	ENSMUSG00000042589	Cux2	0.453406	-1.14113	0.0013833	down	ENSMUSG00000097154	Gm26510	0.389272	-1.36115	0.0110728	down
ENSMUSG00000022947	Cbr3	0.43063	-1.21548	1.29503e-65	down	ENSMUSG00000026980	Ly75	0.485807	-1.04154	1.08628e-21	down	ENSMUSG00000027273	Snap25	0.325555	-1.61903	9.93526e-07	down
ENSMUSG00000063704	Mapk15	0.420777	-1.24887	2.01076e-07	down	ENSMUSG00000027514	Zbp1	0.466036	-1.10149	0.000628673	down	ENSMUSG00000075256	Cerkl	0.498471	-1.00442	0.0125263	down
ENSMUSG00000010825	Grid2ip	0.32391	-1.62634	0.000684815	down	ENSMUSG00000032334	Loxl1	0.423031	-1.24117	0.000146938	down	ENSMUSG00000086175	Gm15802	0.448582	-1.15656	0.00833808	down
ENSMUSG00000045730	Adrb2	0.482889	-1.05024	0.00465229	down	ENSMUSG00000025370	Cdh9	0.278039	-1.84664	5.12172e-17	down	ENSMUSG00000009596	Taf7l	0.458122	-1.1262	0.0136814	down
ENSMUSG00000024353	Mzb1	0.130583	-2.93696	0.000157219	down	ENSMUSG00000068457	Uty	0.491658	-1.02427	2.00073e-14	down	ENSMUSG00000045802	Hsf3	0.452505	-1.14399	0.0279102	down
ENSMUSG00000117805	Gm18280	0.33409	-1.58169	8.44997e-08	down	ENSMUSG00000061132	Blnk	0.46637	-1.10045	0.041189	down	ENSMUSG00000023927	Satb1	0.497519	-1.00718	9.44557e-19	down
ENSMUSG00000035540	Gc	0.439345	-1.18657	4.12372e-05	down	ENSMUSG00000085101	Platr16	0.322864	-1.631	0.000168702	down	ENSMUSG00000103677	Pcdhga4	0.337692	-1.56622	0.000333348	down
ENSMUSG00000070345	Hsf5	0.42726	-1.22681	1.6048e-06	down	ENSMUSG00000045327	6330549D23Rik	0.374957	-1.4152	0.027743	down	ENSMUSG00000045312	Lhfpl2	0.413132	-1.27533	1.21686e-14	down
ENSMUSG00000079481	Nhsl2	0.395411	-1.33858	4.71361e-06	down	ENSMUSG00000053046	Brsk2	0.294296	-1.76466	7.8972e-07	down	ENSMUSG00000034037	Fgd5	0.426559	-1.22918	3.44877e-31	down
ENSMUSG00000031220	Awat2	0.470337	-1.08823	0.0145465	down	ENSMUSG00000048875	Pudp	0.018684	-5.74205	2.79221e-06	down	ENSMUSG00000057777	Mab21l2	0.197143	-2.34268	0.00209178	down
ENSMUSG00000047787	Flrt1	0.471614	-1.08432	0.0158612	down	ENSMUSG00000031329	Tsx	0.458723	-1.1243	0.0367554	down	ENSMUSG00000028532	Cachd1	0.492003	-1.02326	8.41564e-15	down
ENSMUSG00000091133	Gm17108	0.400739	-1.31927	0.0487522	down	ENSMUSG00000060550	H2-Q7	0.281037	-1.83117	2.88496e-19	down	ENSMUSG00000063450	Syne2	0.494401	-1.01625	3.20254e-195	down
ENSMUSG00000020193	Zpbp	0.422539	-1.24285	0.00486036	down	ENSMUSG00000028978	Nos3	0.350504	-1.5125	1.42525e-06	down	ENSMUSG00000037820	Tgm2	0.45124	-1.14803	2.56422e-12	down
ENSMUSG00000032739	Pram1	0.498827	-1.00339	0.0156736	down	ENSMUSG00000022949	Clic6	0.424413	-1.23646	0.000685487	down	ENSMUSG00000031241	Tbx22	0.234364	-2.09318	0.000412186	down
ENSMUSG00000115092	E130202H07Rik	0.433202	-1.20689	1.96976e-06	down	ENSMUSG00000024143	Rhoq	0.48368	-1.04788	2.78021e-22	down	ENSMUSG00000009248	Ascl2	0.488723	-1.03291	6.0607e-07	down
ENSMUSG00000103749	Pcdhgb5	0.433122	-1.20715	0.000341764	down	ENSMUSG00000033597	Caskin1	0.376192	-1.41046	3.42716e-06	down	ENSMUSG00000046999	1110032F04Rik	0.486265	-1.04018	0.0292521	down
ENSMUSG00000041119	Pde9a	0.414382	-1.27097	1.55515e-39	down	ENSMUSG00000039578	Ccser1	0.422751	-1.24212	9.85599e-07	down	ENSMUSG00000026815	Gfi1b	0.399146	-1.32501	0.0178384	down
ENSMUSG00000087402	Gm11867	0.388022	-1.36579	0.000395773	down	ENSMUSG00000022747	St3gal6	0.284958	-1.81118	3.29041e-06	down	ENSMUSG00000113769	5033406O09Rik	0.387278	-1.36856	0.00683039	down
ENSMUSG00000042182	Bend6	0.349148	-1.51809	0.00759481	down	ENSMUSG00000047878	A4galt	0.347905	-1.52324	8.84562e-36	down	ENSMUSG00000007594	Hapln4	0.479888	-1.05923	3.18751e-16	down
ENSMUSG00000074375	Sult2a3	0.365546	-1.45188	7.27246e-11	down	ENSMUSG00000039620	Trmt9b	0.257689	-1.9563	8.29622e-06	down	ENSMUSG00000103183	Gm37090	0.43621	-1.19691	0.0248878	down
ENSMUSG00000002032	Tmem25	0.44016	-1.1839	2.60952e-05	down	ENSMUSG00000020919	Stat5b	0.396249	-1.33552	1.53727e-17	down	ENSMUSG00000034463	Scara3	0.303449	-1.72048	4.41729e-05	down
ENSMUSG00000022788	Fgd4	0.472408	-1.0819	2.16706e-57	down	ENSMUSG00000079450	Cldn34c1	0.382025	-1.38826	0.0202184	down	ENSMUSG00000101337	Dnah7c	0.467803	-1.09603	0.000147657	down
ENSMUSG00000115226	Gm49229	0.404226	-1.30676	3.11975e-31	down	ENSMUSG00000107810	Gm18609	0.197077	-2.34317	5.06736e-05	down	ENSMUSG00000022508	Bcl6	0.261856	-1.93315	4.63411e-10	down
ENSMUSG00000024842	Cabp4	0.413757	-1.27315	0.00292862	down	ENSMUSG00000006476	Nsmf	0.380172	-1.39528	1.18364e-08	down	ENSMUSG00000022512	Cldn1	0.476634	-1.06905	0.0345455	down
ENSMUSG00000055761	Nkain3	0.47943	-1.06061	0.0298003	down	ENSMUSG00000047963	Stbd1	0.482072	-1.05268	0.0172123	down	ENSMUSG00000020034	Tcp11l2	0.494475	-1.01603	0.00664849	down
ENSMUSG00000027867	Spag17	0.317029	-1.65732	3.14386e-07	down	ENSMUSG00000057234	Mettl15	0.445097	-1.16781	0.000245	down	ENSMUSG00000033860	Fgg	0.423883	-1.23826	0.0410944	down
ENSMUSG00000039349	C130074G19Rik	0.475469	-1.07258	1.82156e-13	down	ENSMUSG00000086748	Gm13261	0.412462	-1.27767	4.06297e-13	down	ENSMUSG00000086533	Mypopos	0.448192	-1.15781	0.0219007	down
ENSMUSG00000034584	Exph5	0.37575	-1.41216	0.00412577	down	ENSMUSG00000030087	Klf15	0.467689	-1.09638	2.12576e-07	down	ENSMUSG00000115172	Gm2582	0.22474	-2.15367	0.00351555	down
ENSMUSG00000025064	Col17a1	0.466506	-1.10003	0.000207178	down	ENSMUSG00000107756	Gm44164	0.463052	-1.11075	0.00802507	down	ENSMUSG00000085338	2410004I01Rik	0.445099	-1.1678	0.0403649	down
ENSMUSG00000050105	Grrp1	0.358242	-1.481	0.00232343	down	ENSMUSG00000063239	Grm4	0.389237	-1.36128	0.00342873	down	ENSMUSG00000020019	Ntn4	0.407517	-1.29507	0.0386752	down
ENSMUSG00000041378	Cldn5	0.492179	-1.02274	0.000332062	down	ENSMUSG00000103037	Pcdhgb1	0.351709	-1.50755	0.00567786	down	ENSMUSG00000041954	Tnfrsf18	0.40908	-1.28955	0.0242219	down
ENSMUSG00000066652	Lefty2	0.496305	-1.0107	0	down	ENSMUSG00000056492	Adgrf5	0.331872	-1.5913	0.00705801	down	ENSMUSG00000028327	Stra6l	0.262382	-1.93026	1.57258e-05	down
ENSMUSG00000116673	A630089N07Rik	0.420023	-1.25146	2.6408e-129	down	ENSMUSG00000047996	Prrg1	0.284874	-1.8116	0.000802841	down	ENSMUSG00000015243	Abca1	0.386307	-1.37218	3.01864e-14	down
ENSMUSG00000038239	Hrc	0.434514	-1.20253	6.37775e-05	down	ENSMUSG00000019577	Pdk4	0.426639	-1.22891	3.20901e-07	down	ENSMUSG00000044042	Fmn1	0.373994	-1.41891	1.83332e-20	down
ENSMUSG00000110125	Gm33148	0.460819	-1.11773	0.0381904	down	ENSMUSG00000053153	Spag16	0.386508	-1.37143	0.00150446	down	ENSMUSG00000102439	Flg	0.469244	-1.09159	8.66457e-22	down
ENSMUSG00000032064	Dixdc1	0.454528	-1.13756	1.03376e-08	down	ENSMUSG00000020654	Adcy3	0.485268	-1.04315	1.19604e-11	down	ENSMUSG00000050908	Tvp23a	0.478834	-1.0624	5.30273e-05	down
ENSMUSG00000024924	Vldlr	0.459092	-1.12315	2.16498e-11	down	ENSMUSG00000063652	Slc22a21	0.351945	-1.50658	0.00146365	down	ENSMUSG00000034780	B3galt1	0.451484	-1.14725	0.000557733	down
ENSMUSG00000095115	Itpripl2	0.376372	-1.40977	3.78554e-33	down	ENSMUSG00000020598	Nrcam	0.378918	-1.40004	5.85945e-11	down	ENSMUSG00000106361	Gm35066	0.479432	-1.0606	0.000794945	down
ENSMUSG00000033508	Asprv1	0.230634	-2.11632	1.20955e-05	down	ENSMUSG00000040253	Gbp7	0.23975	-2.0604	9.72746e-07	down	ENSMUSG00000042359	Osbpl6	0.469572	-1.09058	0.000107121	down
ENSMUSG00000071637	Cebpd	0.473813	-1.07761	2.05662e-12	down	ENSMUSG00000033871	Ppargc1b	0.389203	-1.3614	2.46257e-07	down	ENSMUSG00000000861	Bcl11a	0.476339	-1.06994	1.43346e-19	down
ENSMUSG00000049109	Themis	0.295342	-1.75954	0.000193762	down	ENSMUSG00000050587	Lrrc4c	0.347372	-1.52545	0.0129502	down	ENSMUSG00000038473	Nos1ap	0.352421	-1.50463	0.00902936	down
ENSMUSG00000041134	Cyyr1	0.478728	-1.06272	1.7289e-17	down	ENSMUSG00000046085	4931422A03Rik	0.466646	-1.0996	6.92319e-05	down	ENSMUSG00000025977	Boll	0.42813	-1.22388	0.012339	down
ENSMUSG00000026483	Fam129a	0.483619	-1.04806	1.77158e-103	down	ENSMUSG00000030020	Prickle2	0.474907	-1.07428	7.91414e-06	down	ENSMUSG00000043410	Hfm1	0.470946	-1.08636	0.00545837	down
ENSMUSG00000117165	Gm49832	0.422144	-1.24419	0.0085204	down	ENSMUSG00000039720	Got1l1	0.239572	-2.06147	4.42554e-23	down	ENSMUSG00000030730	Atp2a1	0.235735	-2.08476	0.000551815	down
ENSMUSG00000074521	Gm14327	0.459377	-1.12225	0.00327404	down	ENSMUSG00000109222	Gm10297	0.215232	-2.21603	0.000386274	down	ENSMUSG00000044519	Zfp488	0.470189	-1.08869	0.0174025	down
ENSMUSG00000020325	Fstl3	0.442151	-1.17739	6.9321e-05	down	ENSMUSG00000036561	Ppp6r2	0.277984	-1.84693	3.31163e-21	down	ENSMUSG00000022708	Zbtb20	0.292183	-1.77505	6.05881e-05	down
ENSMUSG00000074141	Il4i1	0.437674	-1.19207	0.0309647	down	ENSMUSG00000116560	Gm2808	0.492232	-1.02259	0.0404087	down	ENSMUSG00000038147	Cd84	0.306223	-1.70734	1.07477e-14	down
ENSMUSG00000006469	Slc34a3	0.418267	-1.2575	0.00844628	down	ENSMUSG00000044288	Cnr1	0.315862	-1.66263	0.000556069	down	ENSMUSG00000024776	Stambpl1	0.410094	-1.28597	1.0751e-06	down
ENSMUSG00000033491	Prss35	0.316889	-1.65795	5.924e-17	down	ENSMUSG00000007950	Abhd8	0.492566	-1.02161	7.75151e-14	down	ENSMUSG00000046694	Tent5b	0.457233	-1.129	3.76817e-19	down
ENSMUSG00000068099	1500009C09Rik	0.4137	-1.27334	0.00123685	down	ENSMUSG00000030757	Zkscan2	0.47683	-1.06845	0.0103903	down	ENSMUSG00000029605	Oas1b	0.362556	-1.46373	0.0119573	down
ENSMUSG00000085885	Gm11906	0.307483	-1.70142	4.02293e-16	down	ENSMUSG00000043587	Pxylp1	0.420029	-1.25144	1.72297e-07	down	ENSMUSG00000024347	Psd2	0.36588	-1.45056	0.00581426	down
ENSMUSG00000032015	Pou2f3	0.223867	-2.15928	5.78156e-22	down	ENSMUSG00000028539	Artn	0.461883	-1.1144	0.00624535	down	ENSMUSG00000020866	Cacna1g	0.309503	-1.69198	1.99133e-48	down
ENSMUSG00000108845	Gm45090	0.312178	-1.67956	4.5982e-13	down	ENSMUSG00000071181	3830408C21Rik	0.152116	-2.71675	1.15346e-05	down	ENSMUSG00000020627	Klhl29	0.453822	-1.1398	0.0159561	down
ENSMUSG00000029675	Eln	0.452264	-1.14476	1.38494e-05	down	ENSMUSG00000025038	Efhc2	0.0903449	-3.46841	1.03841e-53	down	ENSMUSG00000031620	Iqcm	0.398973	-1.32564	0.0165621	down
ENSMUSG00000085049	Parvaos	0.326934	-1.61293	0.00112681	down	ENSMUSG00000078202	Nrarp	0.451226	-1.14808	4.88263e-05	down	ENSMUSG00000037126	Psd	0.477032	-1.06784	2.40019e-05	down
ENSMUSG00000111429	Gm32511	0.278494	-1.84428	2.7788e-19	down	ENSMUSG00000097321	1700028E10Rik	0.210871	-2.24557	0.00448718	down	ENSMUSG00000052676	Zmat1	0.349746	-1.51562	0.0198166	down
ENSMUSG00000085236	2610206C17Rik	0.365181	-1.45332	2.93414e-06	down	ENSMUSG00000038009	Dnajc22	0.422569	-1.24274	1.36667e-05	down	ENSMUSG00000117452	Gm6764	0.431798	-1.21157	1.71831e-24	down
ENSMUSG00000014543	Klra17	0.282262	-1.82489	1.33345e-07	down	ENSMUSG00000048373	Fgfbp1	0.494512	-1.01592	4.94226e-06	down	ENSMUSG00000073538	E330020D12Rik	0.41401	-1.27226	0.000277025	down
ENSMUSG00000036469	Marchf1	0.334083	-1.58172	0.000113276	down	ENSMUSG00000040957	Cables1	0.493867	-1.01781	1.22912e-05	down	ENSMUSG00000038598	Shoc1	0.221955	-2.17166	0.000144423	down
ENSMUSG00000002012	Pnck	0.432965	-1.20768	0.0095625	down	ENSMUSG00000029838	Ptn	0.195741	-2.35298	2.46707e-07	down	ENSMUSG00000031962	Cdh15	0.319102	-1.64791	0.00955606	down
ENSMUSG00000028699	Tspan1	0.282164	-1.82539	0.000920056	down	ENSMUSG00000027955	Gask1b	0.262562	-1.92927	3.42005e-12	down	ENSMUSG00000025876	Unc5a	0.478867	-1.0623	0.0116323	down
ENSMUSG00000109087	Gm45105	0.36315	-1.46136	0.00626209	down	ENSMUSG00000037159	Wee2	0.290897	-1.78142	0.0268409	down	ENSMUSG00000112264	Gm48505	0.332439	-1.58884	0.000152263	down
ENSMUSG00000104060	Gm37954	0.360295	-1.47275	0.00273747	down	ENSMUSG00000041423	Paqr6	0.365013	-1.45398	0.00826037	down	ENSMUSG00000028399	Ptprd	0.478441	-1.06359	1.51684e-07	down
ENSMUSG00000022780	Meltf	0.296449	-1.75414	0.00978348	down	ENSMUSG00000082163	Gm14276	0.486203	-1.04037	0.0411	down	ENSMUSG00000041805	Pramel1	0.470602	-1.08742	1.12948e-05	down
ENSMUSG00000038168	P3h2	0.460811	-1.11775	0.000791455	down	ENSMUSG00000002808	Epdr1	0.319786	-1.64482	1.23599e-13	down	ENSMUSG00000031557	Plekha2	0.463169	-1.11039	4.16886e-59	down
ENSMUSG00000022197	Pdzd2	0.290312	-1.78433	2.63566e-88	down	ENSMUSG00000055373	Fut9	0.344765	-1.53631	9.7694e-63	down	ENSMUSG00000017652	Cd40	0.495005	-1.01449	0.045122	down
ENSMUSG00000094595	Fsbp	0.47841	-1.06368	0.000287017	down	ENSMUSG00000010342	Tex14	0.379499	-1.39783	4.60187e-23	down	ENSMUSG00000055026	Gabrg3	0.446309	-1.16389	0.000605579	down
ENSMUSG00000009739	Pou6f1	0.420545	-1.24967	3.39617e-17	down	ENSMUSG00000102752	Gm7694	0.397012	-1.33275	0.00114787	down	ENSMUSG00000041544	Disp3	0.35851	-1.47991	0.000541206	down
ENSMUSG00000046764	A530053G22Rik	0.333423	-1.58458	2.60805e-26	down	ENSMUSG00000086454	Platr14	0.42992	-1.21786	3.23303e-55	down	ENSMUSG00000092310	Gm20509	0.196748	-2.34558	0.0144335	down
ENSMUSG00000015085	Entpd2	0.444058	-1.17118	5.16084e-05	down	ENSMUSG00000083161	Gm11427	0.495016	-1.01445	4.01223e-27	down	ENSMUSG00000059816	Shisal2a	0.241707	-2.04867	0.000914974	down
ENSMUSG00000103558	Gm38220	0.471992	-1.08316	0.00128976	down	ENSMUSG00000057054	Inca1	0.400153	-1.32138	0.0255211	down	ENSMUSG00000048163	Selplg	0.402825	-1.31177	1.90788e-06	down
ENSMUSG00000041653	Pnpla3	0.409722	-1.28728	0.00307417	down	ENSMUSG00000047013	Fbxo41	0.420648	-1.24932	0.000213559	down	ENSMUSG00000023951	Vegfa	0.490465	-1.02778	3.01643e-38	down
ENSMUSG00000110534	Gm45708	0.470392	-1.08806	0.000672822	down	ENSMUSG00000102828	Gm38182	0.408234	-1.29253	0.0181573	down	ENSMUSG00000045288	Ush1g	0.337112	-1.5687	0.0270623	down
ENSMUSG00000094475	Gm11007	0.496627	-1.00977	2.66442e-13	down	ENSMUSG00000035513	Ntng2	0.223896	-2.1591	0.00350659	down	ENSMUSG00000055978	Fut2	0.241322	-2.05097	0.00162051	down
ENSMUSG00000038608	Dock10	0.373154	-1.42216	0.0163483	down	ENSMUSG00000027457	Snph	0.367675	-1.4435	0.0028863	down	ENSMUSG00000067818	Myl9	0.402346	-1.31349	3.37481e-23	down
ENSMUSG00000018427	Ypel2	0.398145	-1.32863	2.98164e-50	down	ENSMUSG00000026447	Pik3c2b	0.490366	-1.02807	2.79638e-06	down	ENSMUSG00000026726	Cubn	0.346293	-1.52994	0.00507977	down
ENSMUSG00000030411	Nova2	0.446582	-1.163	6.75904e-46	down	ENSMUSG00000030111	A2m	0.254886	-1.97208	6.72216e-17	down	ENSMUSG00000028179	Cth	0.336565	-1.57104	0	down
ENSMUSG00000051177	Plcb1	0.367596	-1.44381	1.15233e-08	down	ENSMUSG00000004798	Ulk2	0.353741	-1.49924	1.81303e-12	down	ENSMUSG00000087259	2610035D17Rik	0.425324	-1.23337	0.000569427	down
ENSMUSG00000000120	Ngfr	0.437052	-1.19412	5.18158e-93	down	ENSMUSG00000006784	Ttc25	0.411365	-1.28151	0.000701626	down	ENSMUSG00000070576	Mn1	0.493329	-1.01938	5.15558e-06	down
ENSMUSG00000038578	Susd1	0.466912	-1.09878	7.69908e-10	down	ENSMUSG00000091472	Gm3739	0.488157	-1.03458	0.000806238	down	ENSMUSG00000048096	Lmod1	0.39281	-1.3481	0.00648538	down
ENSMUSG00000093575	Gm20695	0.446108	-1.16454	0.00515854	down	ENSMUSG00000037347	Chst7	0.421748	-1.24555	0.00364961	down	ENSMUSG00000033306	Lpp	0.462562	-1.11228	6.66398e-71	down
ENSMUSG00000011263	Exoc3l2	0.370717	-1.43161	2.01413e-27	down	ENSMUSG00000092622	Khdc3	0.374133	-1.41838	3.52609e-17	down	ENSMUSG00000103332	Pcdhga2	0.460352	-1.11919	0.00098304	down
ENSMUSG00000052372	Il1rapl1	0.197595	-2.33938	0.0287653	down	ENSMUSG00000030790	Adm	0.112972	-3.14596	6.99651e-16	down	ENSMUSG00000074195	Clca4b	0.333474	-1.58435	0.00111842	down
ENSMUSG00000085360	Arhgap27os2	0.268236	-1.89843	0.00114098	down	ENSMUSG00000030671	Pde3b	0.478834	-1.0624	2.3931e-14	down	ENSMUSG00000054978	Kbtbd13	0.433135	-1.20711	0.0012088	down
ENSMUSG00000039208	Metrnl	0.402007	-1.31471	0.000284745	down	ENSMUSG00000004631	Sgce	0.33461	-1.57945	1.86862e-06	down	ENSMUSG00000055409	Nell1	0.437997	-1.19101	0.00518689	down
ENSMUSG00000086825	Gm15675	0.309027	-1.6942	1.17551e-05	down	ENSMUSG00000114424	Gm47414	0.360955	-1.47011	0.0262213	down	ENSMUSG00000002341	Ncan	0.418781	-1.25573	3.93448e-51	down
ENSMUSG00000064225	Paqr9	0.437341	-1.19317	0.00121882	down	ENSMUSG00000000402	Egfl6	0.200002	-2.32192	1.87748e-06	down	ENSMUSG00000031026	Trim66	0.350311	-1.51329	2.83346e-06	down
ENSMUSG00000113395	Gm48365	0.33274	-1.58753	1.10495e-08	down	ENSMUSG00000052512	Nav2	0.426139	-1.2306	2.97459e-101	down	ENSMUSG00000040972	Igsf21	0.459728	-1.12115	9.09887e-05	down
ENSMUSG00000103458	Gm42416	0.373533	-1.42069	9.47997e-06	down	ENSMUSG00000031066	Usp11	0.403928	-1.30783	5.04837e-69	down	ENSMUSG00000086503	Xist	0.416288	-1.26435	7.86206e-05	down
ENSMUSG00000034209	Rasl10a	0.433733	-1.20512	1.41508e-05	down	ENSMUSG00000083246	Gm11839	0.283852	-1.81679	0.0036739	down	ENSMUSG00000030302	Atp2b2	0.445045	-1.16798	0.0492995	down
ENSMUSG00000026614	Slc30a10	0.308513	-1.69659	8.49332e-07	down	ENSMUSG00000059493	Nhs	0.431778	-1.21164	2.24264e-13	down	ENSMUSG00000027071	P2rx3	0.368441	-1.44049	0.00176213	down
ENSMUSG00000083396	Gm15542	0.337059	-1.56893	0.0102454	down	ENSMUSG00000048752	Prss50	0.484761	-1.04465	0.00282429	down	ENSMUSG00000106990	Gm42547	0.433204	-1.20688	0.000428859	down
ENSMUSG00000112844	Gm47036	0.23189	-2.10848	2.32449e-05	down	ENSMUSG00000055980	Irs1	0.417928	-1.25867	1.02881e-05	down	ENSMUSG00000021209	Ppp4r4	0.496671	-1.00964	2.95576e-05	down
ENSMUSG00000026365	Cfh	0.0781947	-3.67678	4.59467e-12	down	ENSMUSG00000034891	Sncb	0.465005	-1.10468	0.00408447	down	ENSMUSG00000075033	Nxpe3	0.472927	-1.08031	1.68337e-21	down
ENSMUSG00000034607	Pof1b	0.425005	-1.23445	0.0149163	down	ENSMUSG00000045613	Chrm2	0.480363	-1.0578	0.00180448	down	ENSMUSG00000064061	Dzip3	0.442223	-1.17716	2.46355e-63	down
ENSMUSG00000085913	Gm15601	0.447855	-1.1589	0.0342686	down	ENSMUSG00000078653	Cntd1	0.347433	-1.52519	0.00143249	down	ENSMUSG00000104769	Igkv8-34	0.420115	-1.25114	0.000895354	down
ENSMUSG00000094472	Gm21897	0.407922	-1.29364	2.58821e-26	down	ENSMUSG00000112523	Gm48377	0.168886	-2.56587	0.0195345	down	ENSMUSG00000096966	Gm18336	0.494063	-1.01723	3.36676e-05	down
ENSMUSG00000056174	Col8a2	0.499738	-1.00076	0.00147544	down	ENSMUSG00000001768	Rin2	0.435426	-1.1995	1.59683e-09	down	ENSMUSG00000055780	Usp26	0.378567	-1.40138	1.0388e-227	down
ENSMUSG00000056043	Rgs9bp	0.466779	-1.09919	2.56837e-10	down	ENSMUSG00000078886	Gm2026	0.0296661	-5.07504	2.7575e-07	down	ENSMUSG00000053930	Shisa6	0.443868	-1.1718	1.26483e-13	down
ENSMUSG00000033063	Cntnap3	0.297214	-1.75043	0.000561392	down	ENSMUSG00000042826	Fgf11	0.272675	-1.87475	1.38489e-08	down	ENSMUSG00000062960	Kdr	0.489863	-1.02955	1.71162e-06	down
ENSMUSG00000115536	Gm32857	0.421477	-1.24647	0.0044812	down	ENSMUSG00000057156	Homez	0.359545	-1.47576	1.72597e-13	down	ENSMUSG00000000632	Sez6	0.3503	-1.51334	1.89079e-06	down
ENSMUSG00000029503	P2rx2	0.461248	-1.11639	0.000552841	down	ENSMUSG00000046157	Tmem229b	0.450453	-1.15055	3.62403e-05	down	ENSMUSG00000022816	Fstl1	0.349647	-1.51603	0	down
ENSMUSG00000030543	Mesp2	0.42712	-1.22729	0.0315009	down	ENSMUSG00000026321	Tnfrsf11a	0.296497	-1.75391	0.00641091	down	ENSMUSG00000103475	Gm37697	0.290342	-1.78417	0.000205141	down
ENSMUSG00000049583	Grm5	0.23435	-2.09327	0.00221616	down	ENSMUSG00000047492	Inhbe	0.057303	-4.12525	6.89705e-05	down	ENSMUSG00000028838	Extl1	0.455403	-1.13478	0.000924361	down
ENSMUSG00000022754	Tmem45a	0.464956	-1.10483	9.74883e-19	down	ENSMUSG00000047586	Nccrp1	0.41475	-1.26969	1.16728e-09	down	ENSMUSG00000102748	Pcdhgb2	0.427759	-1.22513	0.000289059	down
ENSMUSG00000061080	Lsamp	0.334358	-1.58054	1.50483e-17	down	ENSMUSG00000025221	Kcnip2	0.463539	-1.10924	0.000340931	down	ENSMUSG00000022861	Dgkg	0.369457	-1.43652	0.00327584	down
ENSMUSG00000095026	Gm3336	0.458979	-1.1235	0.0416804	down	ENSMUSG00000111423	Dppa5c	0.316479	-1.65982	0.00392609	down	ENSMUSG00000028270	Gbp2	0.465181	-1.10414	1.47949e-21	down
ENSMUSG00000104950	4833413G10Rik	0.471775	-1.08383	0.0041193	down	ENSMUSG00000022525	Plaat1	0.27343	-1.87076	0.0256575	down	ENSMUSG00000022947	Cbr3	0.349836	-1.51525	9.89679e-89	down
ENSMUSG00000041205	Map6d1	0.454838	-1.13657	0.00047521	down	ENSMUSG00000061601	Pclo	0.157836	-2.6635	2.63827e-51	down	ENSMUSG00000067649	Mageb18	0.416516	-1.26356	0.0302307	down
ENSMUSG00000059602	Syn3	0.438808	-1.18834	0.00133335	down	ENSMUSG00000030638	Sh3gl3	0.470705	-1.08711	6.01467e-08	down	ENSMUSG00000107879	9330102E08Rik	0.482273	-1.05208	0.00260617	down
ENSMUSG00000019846	Lama4	0.312255	-1.6792	3.88779e-14	down	ENSMUSG00000054894	Dmac2l	0.495124	-1.01414	0.000154224	down	ENSMUSG00000031841	Cdh13	0.474434	-1.07572	0.0356575	down
ENSMUSG00000021186	Fbln5	0.389406	-1.36065	0.00801594	down	ENSMUSG00000042942	Greb1l	0.485825	-1.04149	1.64329e-06	down	ENSMUSG00000010825	Grid2ip	0.444999	-1.16813	0.00445386	down
ENSMUSG00000019301	Hsd17b1	0.451648	-1.14673	0.000377932	down	ENSMUSG00000024481	Lvrn	0.365144	-1.45346	0.00935445	down	ENSMUSG00000025867	Cplx2	0.428439	-1.22284	0.0338983	down
ENSMUSG00000113476	Gm48309	0.359262	-1.47689	5.7671e-07	down	ENSMUSG00000029370	Rassf6	0.288354	-1.79409	0.000269262	down	ENSMUSG00000051984	Sec31b	0.385046	-1.3769	0.000113202	down
ENSMUSG00000021319	Sfrp4	0.429934	-1.21781	4.39333e-11	down	ENSMUSG00000086228	Ubap1l	0.214764	-2.21917	7.26518e-19	down	ENSMUSG00000038042	Ptpdc1	0.455878	-1.13328	6.93574e-10	down
ENSMUSG00000021259	Cyp46a1	0.424615	-1.23577	0.00468088	down	ENSMUSG00000018672	Copz2	0.411092	-1.28247	0.000541474	down	ENSMUSG00000115367	Gm33301	0.412763	-1.27661	2.97859e-09	down
ENSMUSG00000021260	Hhipl1	0.348873	-1.51923	0.00153064	down	ENSMUSG00000028995	Fam126a	0.482747	-1.05066	1.83186e-12	down	ENSMUSG00000028226	Mmp16	0.409739	-1.28722	0.0034781	down
ENSMUSG00000053198	Prx	0.425046	-1.23431	5.11801e-144	down	ENSMUSG00000035356	Nfkbiz	0.3592	-1.47714	1.64249e-08	down	ENSMUSG00000020712	Tcam1	0.44758	-1.15978	0.0244003	down
ENSMUSG00000103979	Gm20305	0.207695	-2.26746	6.87928e-35	down	ENSMUSG00000022894	Adamts5	0.269797	-1.89005	0.0226945	down	ENSMUSG00000035540	Gc	0.492205	-1.02267	0.00114693	down
ENSMUSG00000113161	Gm47457	0.295216	-1.76016	0.00100228	down	ENSMUSG00000047507	Baiap3	0.415435	-1.26731	0.0216204	down	ENSMUSG00000020467	Efemp1	0.471603	-1.08435	0.003317	down
ENSMUSG00000052353	Cemip	0.200137	-2.32094	1.05004e-08	down	ENSMUSG00000026407	Cacna1s	0.303465	-1.7204	0.0120496	down	ENSMUSG00000056498	Tmem154	0.268424	-1.89741	1.10536e-05	down
ENSMUSG00000113924	Gm48493	0.386844	-1.37018	2.42386e-29	down	ENSMUSG00000073207	Ccdc160	0.292959	-1.77123	1.80054e-05	down	ENSMUSG00000103081	Pcdhgb8	0.300328	-1.73539	0.000531513	down
ENSMUSG00000014813	Stc1	0.338883	-1.56114	8.3566e-05	down	ENSMUSG00000057143	Trim12c	0.353933	-1.49845	1.51028e-14	down	ENSMUSG00000039193	Nlrc4	0.489829	-1.02965	0.00419478	down
ENSMUSG00000114028	9630002D21Rik	0.298695	-1.74326	8.70216e-11	down	ENSMUSG00000041237	Pklr	0.470103	-1.08895	0.0394873	down	ENSMUSG00000031283	Chrdl1	0.333888	-1.58257	0.011877	down
ENSMUSG00000027719	Adad1	0.299469	-1.73952	0.000147966	down	ENSMUSG00000086596	Susd5	0.380356	-1.39458	0.0102458	down	ENSMUSG00000040913	Fbxw4	0.442138	-1.17743	7.97851e-09	down
ENSMUSG00000040703	Cyp2s1	0.321386	-1.63762	9.78234e-40	down	ENSMUSG00000039313	Minar1	0.356273	-1.48894	0.00567694	down	ENSMUSG00000021217	Tshz3	0.488992	-1.03212	0.000702877	down
ENSMUSG00000083038	Gm13233	0.296459	-1.7541	0.0311981	down	ENSMUSG00000022793	B4galt4	0.393994	-1.34376	3.7276e-18	down	ENSMUSG00000026360	Rgs2	0.450784	-1.14949	0.0444785	down
ENSMUSG00000052917	Senp7	0.470537	-1.08762	5.69972e-17	down	ENSMUSG00000032827	Ppp1r9a	0.474239	-1.07631	2.82498e-18	down	ENSMUSG00000020193	Zpbp	0.484439	-1.04561	0.00677225	down
ENSMUSG00000022309	Angpt1	0.323189	-1.62955	0.00213381	down	ENSMUSG00000033540	Idua	0.477405	-1.06671	5.06637e-10	down	ENSMUSG00000041112	Elmo1	0.458068	-1.12637	4.20711e-84	down
ENSMUSG00000017978	Cadps2	0.326609	-1.61436	8.6256e-06	down	ENSMUSG00000078716	Tmem8b	0.408983	-1.28989	1.58411e-05	down	ENSMUSG00000103749	Pcdhgb5	0.403941	-1.30778	3.98352e-05	down
ENSMUSG00000086046	1700095A21Rik	0.484065	-1.04673	0.00770064	down	ENSMUSG00000040828	Catsperd	0.477712	-1.06579	0.0100663	down	ENSMUSG00000054939	Zfp174	0.433195	-1.20691	2.16529e-10	down
ENSMUSG00000109991	Gm6284	0.427569	-1.22577	1.0871e-06	down	ENSMUSG00000097694	G730013B05Rik	0.409991	-1.28634	2.99938e-10	down	ENSMUSG00000041119	Pde9a	0.390244	-1.35755	1.3131e-44	down
ENSMUSG00000098150	4921515E04Rik	0.396327	-1.33524	0.00302258	down	ENSMUSG00000028463	Car9	0.341139	-1.55157	0.035855	down	ENSMUSG00000087402	Gm11867	0.48617	-1.04047	0.0147556	down
ENSMUSG00000020912	Krt12	0.375045	-1.41486	5.18504e-07	down	ENSMUSG00000015653	Steap2	0.469217	-1.09167	2.11348e-15	down	ENSMUSG00000041679	Lrrc29	0.377744	-1.40452	0.0168907	down
ENSMUSG00000035775	Krt20	0.20665	-2.27474	6.63475e-12	down	ENSMUSG00000072568	Lratd2	0.499419	-1.00168	1.36339e-14	down	ENSMUSG00000074375	Sult2a3	0.444887	-1.16849	1.9029e-08	down
ENSMUSG00000074793	Hspa12b	0.432914	-1.20785	0.0336911	down	ENSMUSG00000037921	Ddx60	0.0428519	-4.5445	1.38539e-15	down	ENSMUSG00000002032	Tmem25	0.389983	-1.35852	3.28077e-06	down
ENSMUSG00000078899	Gm4631	0.419912	-1.25184	5.00713e-11	down	ENSMUSG00000044469	Tnfaip8l1	0.474037	-1.07693	0.0406873	down	ENSMUSG00000073294	AU022751	0.40599	-1.30049	4.41729e-05	down
ENSMUSG00000021732	Fgf10	0.226789	-2.14058	0.0271942	down	ENSMUSG00000026959	Grin1	0.229875	-2.12108	2.37365e-05	down	ENSMUSG00000115226	Gm49229	0.469505	-1.09079	3.06592e-22	down
ENSMUSG00000024295	Cyp4f41-ps	0.405299	-1.30294	0.0168326	down	ENSMUSG00000097651	4930461G14Rik	0.375364	-1.41364	8.7933e-09	down	ENSMUSG00000035983	Gm7008	0.471648	-1.08422	0.0423879	down
ENSMUSG00000072214	Septin5	0.448387	-1.15719	2.1943e-05	down	ENSMUSG00000029093	Sorcs2	0.460779	-1.11785	3.66072e-19	down	ENSMUSG00000027339	Rassf2	0.457947	-1.12675	2.69551e-19	down
ENSMUSG00000067724	Gbx1	0.384511	-1.3789	5.8514e-05	down	ENSMUSG00000044352	Sowaha	0.332308	-1.58941	0.0262323	down	ENSMUSG00000020604	Arsg	0.391296	-1.35367	0.0168895	down
						ENSMUSG00000038648	Creb3l2	0.45174	-1.14643	8.85983e-08	down	ENSMUSG00000035172	Plekhh3	0.373056	-1.42254	3.67519e-11	down
						ENSMUSG00000046500	Tafa4	0.199309	-2.32692	6.68803e-18	down	ENSMUSG00000055761	Nkain3	0.482624	-1.05103	0.017801	down
						ENSMUSG00000042622	Maff	0.441863	-1.17833	7.7184e-12	down	ENSMUSG00000102504	Gm21955	0.469456	-1.09094	0.0417104	down
						ENSMUSG00000032584	Mst1r	0.286452	-1.80364	0.0113661	down	ENSMUSG00000026494	Kif26b	0.489034	-1.03199	0.0208832	down
						ENSMUSG00000032238	Rora	0.342092	-1.54754	2.03684e-05	down	ENSMUSG00000027867	Spag17	0.488136	-1.03465	4.35366e-09	down
						ENSMUSG00000100865	Gm9320	0.416575	-1.26335	0.0359402	down	ENSMUSG00000019929	Dcn	0.446585	-1.16299	0.0330651	down
						ENSMUSG00000036918	Ttc7	0.47057	-1.08752	2.82035e-06	down	ENSMUSG00000046442	Ppm1e	0.477645	-1.06599	6.21109e-11	down
						ENSMUSG00000025140	Pycr1	0.298791	-1.74279	1.14152e-50	down	ENSMUSG00000034687	Fras1	0.461248	-1.11639	1.25658e-10	down
						ENSMUSG00000028542	Slc6a9	0.287677	-1.79748	1.50525e-17	down	ENSMUSG00000039349	C130074G19Rik	0.421762	-1.2455	1.34932e-16	down
						ENSMUSG00000033721	Vav3	0.380876	-1.39261	9.26748e-06	down	ENSMUSG00000087097	4930586N03Rik	0.129574	-2.94815	8.19127e-124	down
						ENSMUSG00000020256	Aldh1l2	0.310274	-1.68839	1.79748e-17	down	ENSMUSG00000034584	Exph5	0.347834	-1.52353	0.00475201	down
						ENSMUSG00000048497	Mmgt2	0.491966	-1.02337	3.99851e-05	down	ENSMUSG00000000753	Serpinf1	0.372795	-1.42354	2.14036e-21	down
						ENSMUSG00000002475	Abhd3	0.30471	-1.71449	0.0143356	down	ENSMUSG00000041515	Irf8	0.430636	-1.21546	0.000256115	down
						ENSMUSG00000097068	Gm26760	0.275009	-1.86245	2.01572e-21	down	ENSMUSG00000060260	Pwwp2b	0.480236	-1.05818	1.50334e-11	down
						ENSMUSG00000110060	Gm9860	0.434516	-1.20252	0.038654	down	ENSMUSG00000003949	Hlf	0.458536	-1.12489	0.00606026	down
						ENSMUSG00000052726	Kcnt2	0.199034	-2.32891	8.50616e-12	down	ENSMUSG00000024598	Fbn2	0.448146	-1.15796	1.38622e-07	down
						ENSMUSG00000086219	Srrm4os	0.270436	-1.88664	3.12125e-09	down	ENSMUSG00000041378	Cldn5	0.232728	-2.10329	5.75838e-11	down
						ENSMUSG00000019944	Rhobtb1	0.23879	-2.06619	0.000272359	down	ENSMUSG00000024697	Gna14	0.49068	-1.02715	1.04543e-08	down
						ENSMUSG00000053964	Lgals4	0.462267	-1.1132	0.0473154	down	ENSMUSG00000038463	Olfml2b	0.39699	-1.33283	3.49386e-05	down
						ENSMUSG00000102428	Pcdhga12	0.403553	-1.30917	2.5791e-09	down	ENSMUSG00000022469	Rapgef3	0.410945	-1.28298	0.000764858	down
						ENSMUSG00000031613	Hpgd	0.434161	-1.2037	0.00303507	down	ENSMUSG00000048706	Lurap1l	0.435711	-1.19856	3.04872e-12	down
						ENSMUSG00000084834	4930565N06Rik	0.192166	-2.37957	2.70788e-07	down	ENSMUSG00000110125	Gm33148	0.359438	-1.47618	0.0108278	down
						ENSMUSG00000027347	Rasgrp1	0.497146	-1.00826	1.49162e-16	down	ENSMUSG00000024924	Vldlr	0.438581	-1.18909	3.16388e-11	down
						ENSMUSG00000097885	5031434O11Rik	0.186349	-2.42392	0.0105981	down	ENSMUSG00000095115	Itpripl2	0.39168	-1.35225	1.92561e-27	down
						ENSMUSG00000027316	Gfra4	0.384899	-1.37745	0.000104603	down	ENSMUSG00000039763	Dnajc28	0.491523	-1.02467	4.11193e-05	down
						ENSMUSG00000027313	Chac1	0.377559	-1.40523	3.25334e-17	down	ENSMUSG00000033508	Asprv1	0.31549	-1.66434	0.000418582	down
						ENSMUSG00000048142	Nat8l	0.416761	-1.26271	2.15822e-10	down	ENSMUSG00000062444	Ap3b2	0.444778	-1.16884	4.32915e-17	down
						ENSMUSG00000096146	Kcnj11	0.335013	-1.57771	0.0133185	down	ENSMUSG00000071637	Cebpd	0.412282	-1.2783	6.05062e-16	down
						ENSMUSG00000031925	Maml2	0.21339	-2.22844	2.55664e-06	down	ENSMUSG00000049109	Themis	0.138185	-2.85532	3.65554e-07	down
						ENSMUSG00000070732	Rbm44	0.42414	-1.23739	8.66598e-12	down	ENSMUSG00000036782	Klhl13	0.48859	-1.0333	0	down
						ENSMUSG00000025932	Eya1	0.403286	-1.31012	1.03204e-13	down	ENSMUSG00000042505	Sdhaf3	0.3937	-1.34483	3.14371e-42	down
						ENSMUSG00000033826	Dnah8	0.399672	-1.32311	9.04584e-21	down	ENSMUSG00000117899	Gm50218	0.296926	-1.75182	0.00672088	down
						ENSMUSG00000029385	Ccng2	0.496253	-1.01085	2.22402e-11	down	ENSMUSG00000038984	Tspyl5	0.463595	-1.10906	2.90426e-05	down
						ENSMUSG00000118550	AC135859.1	0.379088	-1.3994	0.0434805	down	ENSMUSG00000026483	Fam129a	0.429534	-1.21916	2.26977e-136	down
						ENSMUSG00000057454	Lypd3	0.321964	-1.63503	0.0147082	down	ENSMUSG00000103047	Gm37310	0.429839	-1.21813	0.00110453	down
						ENSMUSG00000058420	Syt17	0.230704	-2.11589	3.53715e-05	down	ENSMUSG00000033880	Lgals3bp	0.381618	-1.3898	0.0038306	down
						ENSMUSG00000051910	Sox6	0.103291	-3.27521	8.30009e-18	down	ENSMUSG00000074141	Il4i1	0.232626	-2.10391	0.000896911	down
						ENSMUSG00000084919	Ptprtos	0.324543	-1.62352	8.83366e-27	down	ENSMUSG00000039476	Prrx2	0.447796	-1.15909	0.00502087	down
						ENSMUSG00000022683	Pla2g10	0.482116	-1.05255	3.58359e-14	down	ENSMUSG00000001504	Irx2	0.491161	-1.02573	0.000301929	down
						ENSMUSG00000097439	Gm16754	0.427478	-1.22608	0.048561	down	ENSMUSG00000046314	Stxbp6	0.499141	-1.00248	0.000213869	down
						ENSMUSG00000034487	Poglut3	0.426168	-1.2305	7.51322e-08	down	ENSMUSG00000022773	Ypel1	0.49604	-1.01147	1.8684e-10	down
						ENSMUSG00000080058	Gm11175	0.350185	-1.51381	0.0295359	down	ENSMUSG00000094910	D430019H16Rik	0.395313	-1.33893	4.49626e-08	down
						ENSMUSG00000038859	Baiap2l1	0.464089	-1.10753	0.00160464	down	ENSMUSG00000068099	1500009C09Rik	0.301102	-1.73168	4.1411e-05	down
						ENSMUSG00000031700	Gpt2	0.317101	-1.65699	1.26155e-140	down	ENSMUSG00000026579	F5	0.401273	-1.31734	0.000512699	down
						ENSMUSG00000030717	Nupr1	0.233382	-2.09924	1.47927e-48	down	ENSMUSG00000085885	Gm11906	0.388537	-1.36388	3.39396e-12	down
						ENSMUSG00000112441	Gm48898	0.490587	-1.02742	0.0295641	down	ENSMUSG00000032015	Pou2f3	0.294701	-1.76267	2.38459e-14	down
						ENSMUSG00000031303	Map3k15	0.408129	-1.2929	1.84561e-20	down	ENSMUSG00000092627	D130058E05Rik	0.472894	-1.08041	3.73213e-06	down
						ENSMUSG00000041594	Tmtc4	0.492442	-1.02197	2.78239e-08	down	ENSMUSG00000111429	Gm32511	0.41067	-1.28395	3.85775e-10	down
						ENSMUSG00000055963	Triqk	0.39993	-1.32218	0.000146635	down	ENSMUSG00000014543	Klra17	0.425459	-1.23291	0.000140159	down
						ENSMUSG00000046658	Zfp316	0.396616	-1.33419	0.00028493	down	ENSMUSG00000040990	Sh3kbp1	0.417725	-1.25938	9.62188e-17	down
						ENSMUSG00000096210	H1f0	0.470086	-1.089	6.20594e-35	down	ENSMUSG00000061356	Nuggc	0.282379	-1.82429	0.000653813	down
						ENSMUSG00000079033	Mef2b	0.240654	-2.05497	1.5205e-23	down	ENSMUSG00000002012	Pnck	0.348503	-1.52076	0.00230592	down
						ENSMUSG00000024112	Cacna1h	0.442913	-1.17491	0.000394518	down	ENSMUSG00000035186	Ubd	0.477445	-1.06659	6.75108e-05	down
						ENSMUSG00000052301	Doc2a	0.321977	-1.63497	1.97174e-12	down	ENSMUSG00000028699	Tspan1	0.417761	-1.25925	0.0107586	down
						ENSMUSG00000087178	A230056P14Rik	0.216632	-2.20668	0.000798565	down	ENSMUSG00000073627	C130036L24Rik	0.461544	-1.11546	2.27078e-05	down
						ENSMUSG00000027761	Aadac	0.235184	-2.08814	0.00129408	down	ENSMUSG00000024030	Abcg1	0.484186	-1.04637	1.08092e-20	down
						ENSMUSG00000027765	P2ry1	0.370495	-1.43247	0.00309344	down	ENSMUSG00000045034	Ankrd34b	0.469356	-1.09124	0.0174769	down
						ENSMUSG00000038763	Alpk3	0.412359	-1.27803	7.07722e-17	down	ENSMUSG00000022780	Meltf	0.250276	-1.99841	0.00425052	down
						ENSMUSG00000062252	Lhfpl5	0.350154	-1.51394	0.0322622	down	ENSMUSG00000038168	P3h2	0.439466	-1.18618	0.000455388	down
						ENSMUSG00000041132	N4bp2l1	0.402913	-1.31146	0.00159552	down	ENSMUSG00000108900	Ccdc194	0.403158	-1.31058	2.15144e-06	down
						ENSMUSG00000022270	Retreg1	0.457079	-1.12948	4.96606e-07	down	ENSMUSG00000022197	Pdzd2	0.15201	-2.71776	5.8279e-145	down
						ENSMUSG00000038175	Mylip	0.488791	-1.03271	1.41078e-06	down	ENSMUSG00000115691	Gm48914	0.333003	-1.58639	0.0227276	down
						ENSMUSG00000066842	Hmcn1	0.498695	-1.00377	0.00118171	down	ENSMUSG00000046480	Scn4b	0.412225	-1.27849	0.0449424	down
						ENSMUSG00000005360	Slc1a3	0.46081	-1.11776	2.04907e-12	down	ENSMUSG00000009739	Pou6f1	0.377027	-1.40726	3.31795e-18	down
						ENSMUSG00000066113	Adamtsl1	0.474142	-1.07661	0.0110364	down	ENSMUSG00000042116	Vwa1	0.438567	-1.18913	0.000325454	down
						ENSMUSG00000028268	Gbp3	0.429472	-1.21937	0.00195147	down	ENSMUSG00000050473	Slc35d3	0.291426	-1.7788	0.00808305	down
						ENSMUSG00000021763	BC067074	0.49576	-1.01229	1.52431e-38	down	ENSMUSG00000015085	Entpd2	0.292092	-1.77551	1.12839e-07	down
						ENSMUSG00000031636	Pdlim3	0.301045	-1.73195	7.09646e-09	down	ENSMUSG00000055134	9130017K11Rik	0.383383	-1.38314	0.0241315	down
						ENSMUSG00000024901	Peli3	0.436328	-1.19651	1.90583e-06	down	ENSMUSG00000038608	Dock10	0.261395	-1.93569	0.00183816	down
						ENSMUSG00000055653	Gpc3	0.483558	-1.04824	9.34722e-26	down	ENSMUSG00000018427	Ypel2	0.476738	-1.06873	2.01644e-35	down
						ENSMUSG00000028005	Gucy1b1	0.491861	-1.02368	0.00685513	down	ENSMUSG00000030411	Nova2	0.408669	-1.291	1.41355e-43	down
						ENSMUSG00000031595	Pdgfrl	0.308635	-1.69603	0.000676522	down	ENSMUSG00000051177	Plcb1	0.247021	-2.01729	7.62662e-15	down
						ENSMUSG00000025163	Cd7	0.216445	-2.20793	0.00934425	down	ENSMUSG00000038264	Sema7a	0.471622	-1.0843	0.000508409	down
						ENSMUSG00000026712	Mrc1	0.378638	-1.40111	0.00133437	down	ENSMUSG00000011263	Exoc3l2	0.277777	-1.848	3.44599e-36	down
						ENSMUSG00000067561	Dmrtc1c2	0.357296	-1.48481	0.000135176	down	ENSMUSG00000022537	Tmem44	0.448157	-1.15792	2.0468e-18	down
						ENSMUSG00000035226	Rims4	0.435095	-1.2006	2.47322e-18	down	ENSMUSG00000044626	Liph	0.392321	-1.34989	6.57995e-74	down
						ENSMUSG00000022805	Maats1	0.432974	-1.20765	0.00252527	down	ENSMUSG00000042106	Inka1	0.365066	-1.45377	0.00040749	down
						ENSMUSG00000072653	Zfp783	0.483533	-1.04831	0.00956168	down	ENSMUSG00000045664	Cdc42ep2	0.469844	-1.08975	0.0239462	down
						ENSMUSG00000071424	Grid2	0.400335	-1.32072	1.86143e-11	down	ENSMUSG00000058571	Gpc6	0.464235	-1.10707	0.0065109	down
						ENSMUSG00000022707	Gbe1	0.454023	-1.13916	2.162e-07	down	ENSMUSG00000020932	Gfap	0.437263	-1.19343	0.0368069	down
						ENSMUSG00000074575	Kcng1	0.377538	-1.40531	1.27799e-05	down	ENSMUSG00000039208	Metrnl	0.423099	-1.24093	0.000538699	down
						ENSMUSG00000049090	Zadh2	0.465854	-1.10205	3.16515e-09	down	ENSMUSG00000087141	Plcxd2	0.480913	-1.05615	5.52508e-12	down
						ENSMUSG00000050671	Ism2	0.223496	-2.16168	0.00715695	down	ENSMUSG00000086825	Gm15675	0.38214	-1.38783	0.000201874	down
						ENSMUSG00000032666	1700025G04Rik	0.478922	-1.06214	1.68834e-09	down	ENSMUSG00000113395	Gm48365	0.499939	-1.00018	0.000148782	down
						ENSMUSG00000069874	Irgm2	0.312587	-1.67767	3.54353e-06	down	ENSMUSG00000026614	Slc30a10	0.366025	-1.44999	2.39591e-05	down
						ENSMUSG00000099041	Gm28035	0.489664	-1.03013	0.0284263	down	ENSMUSG00000026365	Cfh	0.143186	-2.80403	5.0139e-10	down
						ENSMUSG00000026672	Optn	0.37387	-1.41939	8.49943e-23	down	ENSMUSG00000032068	Plet1	0.401884	-1.31515	1.5375e-63	down
						ENSMUSG00000041895	Wipi1	0.339035	-1.56049	1.1759e-19	down	ENSMUSG00000034177	Rnf43	0.460034	-1.12019	0.00468601	down
						ENSMUSG00000020121	Srgap1	0.470033	-1.08917	1.09866e-07	down	ENSMUSG00000085913	Gm15601	0.409223	-1.28904	0.0192592	down
						ENSMUSG00000023909	Paqr4	0.459014	-1.12339	0.00788518	down	ENSMUSG00000056174	Col8a2	0.421412	-1.2467	9.47671e-05	down
						ENSMUSG00000035105	Egln3	0.149686	-2.73999	5.21824e-136	down	ENSMUSG00000056043	Rgs9bp	0.337989	-1.56495	2.57154e-17	down
						ENSMUSG00000040820	Hlcs	0.411368	-1.2815	5.35899e-19	down	ENSMUSG00000037341	Slc9a7	0.253827	-1.97809	1.24247e-08	down
						ENSMUSG00000053338	Tarm1	0.0392098	-4.67264	2.71432e-19	down	ENSMUSG00000104346	Pcdhga3	0.367804	-1.44299	0.00200762	down
						ENSMUSG00000022875	Kng1	0.389791	-1.35923	0.00881017	down	ENSMUSG00000033063	Cntnap3	0.395325	-1.33889	0.0208999	down
						ENSMUSG00000019767	Ccdc170	0.0506153	-4.30428	8.28318e-26	down	ENSMUSG00000030283	St8sia1	0.439286	-1.18677	0.00110842	down
						ENSMUSG00000112261	Gm47599	0.457781	-1.12727	0.00014854	down	ENSMUSG00000032482	Cspg5	0.379282	-1.39866	0.00542372	down
						ENSMUSG00000032172	Olfm2	0.265352	-1.91402	1.46584e-06	down	ENSMUSG00000042453	Reln	0.319384	-1.64664	4.48983e-06	down
						ENSMUSG00000110661	Gm31805	0.237107	-2.07639	0.0104005	down	ENSMUSG00000045733	Sprn	0.393966	-1.34386	0.0366248	down
						ENSMUSG00000020332	Meikin	0.349754	-1.51559	0.000276158	down	ENSMUSG00000024399	Ltb	0.454154	-1.13875	0.000189255	down
						ENSMUSG00000008461	Fut1	0.221462	-2.17487	5.41802e-09	down	ENSMUSG00000061080	Lsamp	0.441725	-1.17878	1.18653e-10	down
						ENSMUSG00000097164	Cep83os	0.319261	-1.64719	0.00991926	down	ENSMUSG00000041205	Map6d1	0.49896	-1.003	0.000688928	down
						ENSMUSG00000031099	Smarca1	0.479945	-1.05906	1.20306e-09	down	ENSMUSG00000059602	Syn3	0.414645	-1.27005	0.000868386	down
						ENSMUSG00000024885	Aldh3b1	0.34306	-1.54347	0.000118453	down	ENSMUSG00000019846	Lama4	0.183496	-2.44618	4.28423e-22	down
						ENSMUSG00000042851	Zc3h6	0.110033	-3.18399	1.49162e-16	down	ENSMUSG00000021186	Fbln5	0.452511	-1.14397	0.0230274	down
						ENSMUSG00000056870	Gulp1	0.238073	-2.07052	7.95491e-10	down	ENSMUSG00000019301	Hsd17b1	0.492285	-1.02244	0.00216751	down
						ENSMUSG00000059891	Tsks	0.379157	-1.39913	0.0221105	down	ENSMUSG00000021260	Hhipl1	0.310322	-1.68816	0.000791788	down
						ENSMUSG00000022687	Boc	0.343561	-1.54136	4.17785e-07	down	ENSMUSG00000053198	Prx	0.46311	-1.11057	9.86651e-134	down
						ENSMUSG00000028020	Glrb	0.425964	-1.2312	0.00274118	down	ENSMUSG00000030287	Itpr2	0.483903	-1.04721	0.0204878	down
						ENSMUSG00000037787	Apopt1	0.448935	-1.15542	6.99591e-13	down	ENSMUSG00000027737	Slc7a11	0.40569	-1.30155	1.31809e-08	down
						ENSMUSG00000049791	Fzd4	0.418654	-1.25617	5.40034e-09	down	ENSMUSG00000040694	Apobec2	0.355188	-1.49335	9.17304e-14	down
						ENSMUSG00000042599	Kdm7a	0.410182	-1.28566	7.67946e-23	down	ENSMUSG00000046844	Vat1l	0.405413	-1.30254	5.58399e-07	down
						ENSMUSG00000073409	H2-Q6	0.200545	-2.318	2.25155e-10	down	ENSMUSG00000103979	Gm20305	0.400003	-1.32192	0.00039084	down
						ENSMUSG00000040618	Pck2	0.253105	-1.98219	8.99072e-186	down	ENSMUSG00000051980	Casr	0.22694	-2.13962	0.000420957	down
						ENSMUSG00000050050	Ccdc158	0.44089	-1.18151	0.0002907	down	ENSMUSG00000052353	Cemip	0.362334	-1.46461	6.22868e-05	down
						ENSMUSG00000034271	Jdp2	0.334583	-1.57956	4.65132e-09	down	ENSMUSG00000014813	Stc1	0.293232	-1.76988	4.8959e-05	down
						ENSMUSG00000019876	Pkib	0.442269	-1.177	0.0181769	down	ENSMUSG00000031340	Gabre	0.345933	-1.53144	0.00129049	down
						ENSMUSG00000029419	Ajm1	0.459352	-1.12233	0.00368958	down	ENSMUSG00000114028	9630002D21Rik	0.400428	-1.32038	0.00578932	down
						ENSMUSG00000057897	Camk2b	0.493165	-1.01986	5.27285e-16	down	ENSMUSG00000027719	Adad1	0.430768	-1.21502	0.0197814	down
						ENSMUSG00000020901	Pik3r5	0.443049	-1.17446	3.42655e-05	down	ENSMUSG00000018654	Ikzf1	0.470195	-1.08867	4.43076e-05	down
						ENSMUSG00000097154	Gm26510	0.296046	-1.75611	0.00702877	down	ENSMUSG00000004328	Hif3a	0.478003	-1.06491	8.88516e-21	down
						ENSMUSG00000027273	Snap25	0.294729	-1.76254	0.000142762	down	ENSMUSG00000052917	Senp7	0.420958	-1.24825	1.61658e-20	down
						ENSMUSG00000110317	Gm45250	0.445407	-1.1668	0.0110824	down	ENSMUSG00000053886	Sh2d4a	0.260358	-1.94143	1.54056e-05	down
						ENSMUSG00000055610	Olfr307	0.183023	-2.4499	0.000275087	down	ENSMUSG00000042734	Ttc9	0.471864	-1.08356	8.04672e-05	down
						ENSMUSG00000075256	Cerkl	0.158233	-2.65988	4.29081e-06	down	ENSMUSG00000073063	Hbq1b	0.483647	-1.04797	0.00912058	down
						ENSMUSG00000095180	Rhox5	0.332227	-1.58976	8.18791e-17	down	ENSMUSG00000022867	Usp25	0.472112	-1.0828	6.14648e-49	down
						ENSMUSG00000023927	Satb1	0.270457	-1.88653	9.90669e-26	down	ENSMUSG00000031626	Sorbs2	0.450876	-1.1492	0.00872986	down
						ENSMUSG00000024302	Dtna	0.488286	-1.0342	7.28001e-09	down	ENSMUSG00000022309	Angpt1	0.280044	-1.83628	0.00189729	down
						ENSMUSG00000037852	Cpe	0.431095	-1.21392	4.16262e-09	down	ENSMUSG00000022790	Igsf11	0.461134	-1.11674	1.87963e-06	down
						ENSMUSG00000025429	Pstpip2	0.454734	-1.13691	6.97111e-08	down	ENSMUSG00000017978	Cadps2	0.338426	-1.56309	9.38287e-06	down
						ENSMUSG00000078922	Tgtp1	0.225969	-2.1458	6.02167e-05	down	ENSMUSG00000109991	Gm6284	0.439037	-1.18759	7.29657e-06	down
						ENSMUSG00000045312	Lhfpl2	0.451072	-1.14857	2.13654e-08	down	ENSMUSG00000041439	Mfsd6	0.44506	-1.16793	1.63693e-07	down
						ENSMUSG00000034037	Fgd5	0.329629	-1.60108	1.04624e-28	down	ENSMUSG00000020912	Krt12	0.323343	-1.62886	2.70027e-08	down
						ENSMUSG00000079429	Mroh2a	0.381021	-1.39206	0.00305007	down	ENSMUSG00000035775	Krt20	0.357638	-1.48343	5.8482e-07	down
						ENSMUSG00000028555	Ttc39a	0.317863	-1.65353	0.000443845	down	ENSMUSG00000074793	Hspa12b	0.363185	-1.46122	0.0145708	down
						ENSMUSG00000074064	Mlycd	0.37735	-1.40602	1.76584e-06	down	ENSMUSG00000021732	Fgf10	0.256331	-1.96392	1.77643e-06	down
						ENSMUSG00000104918	Gm42944	0.395418	-1.33855	0.023542	down	ENSMUSG00000024295	Cyp4f41-ps	0.452723	-1.1433	0.0286227	down
						ENSMUSG00000028532	Cachd1	0.465093	-1.10441	1.22822e-11	down	ENSMUSG00000056602	Fry	0.466785	-1.09917	1.30787e-38	down
						ENSMUSG00000070304	Scn2b	0.435747	-1.19844	0.00574422	down	ENSMUSG00000032278	Paqr5	0.249794	-2.00119	0.00330778	down
						ENSMUSG00000042708	Shcbp1l	0.392323	-1.34989	0.00846825	down
						ENSMUSG00000052949	Rnf157	0.45055	-1.15024	1.68952e-25	down
						ENSMUSG00000031241	Tbx22	0.133148	-2.9089	5.08586e-05	down
						ENSMUSG00000087088	Gm16638	0.355878	-1.49054	0.00153436	down
						ENSMUSG00000000244	Tspan32	0.315752	-1.66314	0.0253123	down
						ENSMUSG00000046999	1110032F04Rik	0.43747	-1.19274	0.0491035	down
						ENSMUSG00000019790	Stxbp5	0.44674	-1.16249	7.2267e-11	down
						ENSMUSG00000031431	Tsc22d3	0.361344	-1.46855	3.65604e-07	down
						ENSMUSG00000028476	Reck	0.486784	-1.03865	5.66581e-09	down
						ENSMUSG00000028469	Npr2	0.443089	-1.17433	0.0259723	down
						ENSMUSG00000007594	Hapln4	0.391083	-1.35445	2.59279e-15	down
						ENSMUSG00000018554	Ybx2	0.393964	-1.34386	1.1578e-50	down
						ENSMUSG00000095789	Nupr1l	0.25171	-1.99016	0.0150237	down
						ENSMUSG00000103183	Gm37090	0.335528	-1.5755	0.0149926	down
						ENSMUSG00000034463	Scara3	0.223276	-2.1631	4.21732e-05	down
						ENSMUSG00000046794	Ppp1r3b	0.402003	-1.31472	2.18854e-05	down
						ENSMUSG00000048581	E130311K13Rik	0.490431	-1.02788	0.017051	down
						ENSMUSG00000040280	Ndufa4l2	0.25557	-1.96821	1.8924e-07	down
						ENSMUSG00000028845	Tekt2	0.403699	-1.30865	4.15718e-05	down
						ENSMUSG00000050424	Pnma5	0.250309	-1.99822	2.11323e-09	down
						ENSMUSG00000022508	Bcl6	0.271752	-1.87964	3.04062e-06	down
						ENSMUSG00000022512	Cldn1	0.389931	-1.35871	0.043867	down
						ENSMUSG00000062866	Phactr2	0.390795	-1.35552	1.50956e-10	down
						ENSMUSG00000025431	Crisp1	0.276344	-1.85546	2.63332e-17	down
						ENSMUSG00000110333	Gm45861	0.410079	-1.28603	0.00203964	down
						ENSMUSG00000050914	Ankrd37	0.406685	-1.29802	2.03895e-09	down
						ENSMUSG00000047037	Nipa1	0.489206	-1.03149	0.00037859	down
						ENSMUSG00000019872	Smpdl3a	0.300002	-1.73695	0.0071614	down
						ENSMUSG00000021730	Hcn1	0.376979	-1.40744	0.0483455	down
						ENSMUSG00000075590	Nrbp2	0.493688	-1.01833	7.68155e-09	down
						ENSMUSG00000026833	Olfm1	0.480122	-1.05853	4.06304e-05	down
						ENSMUSG00000062170	Fmr1nb	0.251309	-1.99247	0.000279783	down
						ENSMUSG00000085773	Gm16233	0.380688	-1.39332	4.30337e-10	down
						ENSMUSG00000036432	Siah2	0.451034	-1.14869	0.000647211	down
						ENSMUSG00000037306	Man1c1	0.424965	-1.23458	1.59229e-11	down
						ENSMUSG00000041954	Tnfrsf18	0.290641	-1.78269	0.0120047	down
						ENSMUSG00000028327	Stra6l	0.289113	-1.7903	0.000753322	down
						ENSMUSG00000015243	Abca1	0.404446	-1.30598	7.87046e-08	down
						ENSMUSG00000044042	Fmn1	0.367373	-1.44468	3.09448e-14	down
						ENSMUSG00000115971	Gm10856	0.477565	-1.06623	0.0216613	down
						ENSMUSG00000034780	B3galt1	0.281574	-1.82841	4.13519e-05	down
						ENSMUSG00000075284	Wipf1	0.489571	-1.03041	1.30407e-09	down
						ENSMUSG00000074715	Ccl28	0.351108	-1.51001	0.0144556	down
						ENSMUSG00000054920	Klhl5	0.27243	-1.87604	1.60484e-20	down
						ENSMUSG00000106361	Gm35066	0.26955	-1.89138	6.6353e-06	down
						ENSMUSG00000091764	Zfp964	0.484222	-1.04626	0.0270506	down
						ENSMUSG00000042359	Osbpl6	0.172109	-2.5386	1.03403e-09	down
						ENSMUSG00000024940	Ltbp3	0.440291	-1.18347	1.1286e-05	down
						ENSMUSG00000098161	Platr11	0.408873	-1.29028	1.33892e-27	down
						ENSMUSG00000051000	Fam160a1	0.464892	-1.10503	0.0043492	down
						ENSMUSG00000117784	Vmn2r-ps108	0.468725	-1.09319	0.00189787	down
						ENSMUSG00000026288	Inpp5d	0.417062	-1.26167	5.17681e-20	down
						ENSMUSG00000039838	Slc45a1	0.493407	-1.01915	6.0633e-05	down
						ENSMUSG00000038473	Nos1ap	0.316378	-1.66028	5.32976e-05	down
						ENSMUSG00000042444	Mindy2	0.403097	-1.3108	5.12947e-06	down
						ENSMUSG00000029185	Fam114a1	0.486507	-1.03947	0.0109558	down
						ENSMUSG00000037418	Best1	0.278218	-1.84571	0.00352657	down
						ENSMUSG00000030730	Atp2a1	0.27705	-1.85178	0.00794736	down
						ENSMUSG00000071573	Rnls	0.45987	-1.1207	0.00905871	down
						ENSMUSG00000114348	Gm41031	0.262966	-1.92705	5.0914e-08	down
						ENSMUSG00000022708	Zbtb20	0.262038	-1.93215	6.52852e-15	down
						ENSMUSG00000048065	Cyb5r2	0.268562	-1.89667	0.000240659	down
						ENSMUSG00000041737	Tmem45b	0.0976177	-3.35671	0.000125858	down
						ENSMUSG00000037138	Aff3	0.404714	-1.30502	1.52706e-38	down
						ENSMUSG00000011832	Evi5l	0.490983	-1.02626	2.98966e-06	down
						ENSMUSG00000087177	E130307A14Rik	0.281784	-1.82734	0.0151199	down
						ENSMUSG00000046718	Bst2	0.416469	-1.26372	3.14258e-47	down
						ENSMUSG00000039934	Gsap	0.23	-2.1203	0.000134118	down
						ENSMUSG00000029605	Oas1b	0.241158	-2.05195	0.00221965	down
						ENSMUSG00000052957	Gas1	0.355083	-1.49377	6.45296e-06	down
						ENSMUSG00000052364	B630019K06Rik	0.26439	-1.91926	0.00256014	down
						ENSMUSG00000033006	Sox10	0.349851	-1.51519	0.0340812	down
						ENSMUSG00000102185	5033404E19Rik	0.374243	-1.41795	0.000197225	down
						ENSMUSG00000031958	Ldhd	0.24332	-2.03907	1.25134e-05	down
						ENSMUSG00000028188	Spata1	0.408114	-1.29296	0.00454388	down
						ENSMUSG00000052544	St6galnac3	0.332352	-1.58922	7.25873e-08	down
						ENSMUSG00000054136	Adm2	0.300698	-1.73361	0.0158001	down
						ENSMUSG00000025612	Bach1	0.490005	-1.02913	7.4303e-48	down
						ENSMUSG00000036743	Psma8	0.362968	-1.46209	2.55756e-22	down
						ENSMUSG00000020627	Klhl29	0.337606	-1.56659	0.00951708	down
						ENSMUSG00000071532	Gm10335	0.113506	-3.13916	0.000631665	down
						ENSMUSG00000052676	Zmat1	0.304836	-1.7139	0.0315134	down
						ENSMUSG00000059921	Unc5c	0.461584	-1.11534	0.000957286	down
						ENSMUSG00000015709	Arnt2	0.482954	-1.05004	3.13486e-08	down
						ENSMUSG00000034303	Ccdc15	0.486239	-1.04026	5.59684e-07	down
						ENSMUSG00000034801	Sos2	0.398082	-1.32886	8.12688e-18	down
						ENSMUSG00000117452	Gm6764	0.171407	-2.5445	4.74109e-41	down
						ENSMUSG00000117650	4933435E02Rik	0.457459	-1.12828	0.0376598	down
						ENSMUSG00000032743	D430042O09Rik	0.421019	-1.24804	1.21849e-14	down
						ENSMUSG00000031842	Pde4c	0.464329	-1.10678	0.00011325	down
						ENSMUSG00000073538	E330020D12Rik	0.361894	-1.46636	0.00110349	down
						ENSMUSG00000031962	Cdh15	0.242	-2.04692	0.00959252	down
						ENSMUSG00000029561	Oasl2	0.428203	-1.22363	1.49468e-05	down
						ENSMUSG00000025876	Unc5a	0.401884	-1.31515	0.0113266	down
						ENSMUSG00000001227	Sema6b	0.445607	-1.16616	1.29899e-07	down
						ENSMUSG00000020340	Cyfip2	0.496649	-1.0097	3.23001e-30	down
						ENSMUSG00000112264	Gm48505	0.379521	-1.39775	0.0327014	down
						ENSMUSG00000058966	Fam57b	0.487329	-1.03703	0.000157386	down
						ENSMUSG00000031557	Plekha2	0.47445	-1.07567	2.55094e-29	down
						ENSMUSG00000055026	Gabrg3	0.420204	-1.25084	0.0213693	down
						ENSMUSG00000070737	Tmem35b	0.1816	-2.46116	4.42293e-07	down
						ENSMUSG00000064307	Lrrc51	0.428311	-1.22327	0.0270797	down
						ENSMUSG00000070705	Eid2b	0.434232	-1.20346	7.03588e-07	down
						ENSMUSG00000029861	Fam131b	0.465824	-1.10214	0.00026555	down
						ENSMUSG00000038156	Spon1	0.348428	-1.52107	0.0011555	down
						ENSMUSG00000050824	Sstr5	0.33513	-1.57721	0.0362842	down
						ENSMUSG00000092310	Gm20509	0.361787	-1.46679	0.0104062	down
						ENSMUSG00000029862	Clcn1	0.350496	-1.51253	0.00119499	down
						ENSMUSG00000059816	Shisal2a	0.229267	-2.1249	0.00607269	down
						ENSMUSG00000048163	Selplg	0.185217	-2.43271	2.64548e-10	down
						ENSMUSG00000067071	Hes6	0.396489	-1.33465	3.83054e-51	down
						ENSMUSG00000034981	Parm1	0.466657	-1.09957	1.03575e-05	down
						ENSMUSG00000021066	Atl1	0.439276	-1.1868	0.000127374	down
						ENSMUSG00000038740	Mvb12b	0.46255	-1.11232	1.67592e-11	down
						ENSMUSG00000023951	Vegfa	0.340141	-1.5558	4.63605e-33	down
						ENSMUSG00000043346	Gm6741	0.475956	-1.0711	0.0241322	down
						ENSMUSG00000045288	Ush1g	0.305751	-1.70957	0.0272271	down
						ENSMUSG00000026737	Pip4k2a	0.445656	-1.166	1.91454e-08	down
						ENSMUSG00000055978	Fut2	0.324577	-1.62337	0.0370823	down
						ENSMUSG00000052889	Prkcb	0.429153	-1.22043	0.00407979	down
						ENSMUSG00000030685	Kctd13	0.48828	-1.03422	1.94513e-14	down
						ENSMUSG00000039419	Cntnap2	0.448885	-1.15558	1.33529e-23	down
						ENSMUSG00000042607	Asb4	0.449248	-1.15442	0.0281562	down
						ENSMUSG00000005057	Sh2b2	0.358265	-1.4809	7.88551e-10	down
						ENSMUSG00000026726	Cubn	0.31544	-1.66456	0.0171434	down
						ENSMUSG00000029832	Nfe2l3	0.328449	-1.60626	3.71454e-07	down
						ENSMUSG00000029428	Stx2	0.488086	-1.03479	1.04432e-08	down
						ENSMUSG00000020216	Jsrp1	0.216189	-2.20963	0.00409012	down
						ENSMUSG00000087259	2610035D17Rik	0.470101	-1.08896	0.0162924	down
						ENSMUSG00000042797	Aqp11	0.393472	-1.34567	2.875e-05	down
						ENSMUSG00000116908	Gm49599	0.355165	-1.49344	1.27489e-07	down
						ENSMUSG00000026730	Pter	0.438189	-1.19037	0.000119791	down
						ENSMUSG00000055447	Cd47	0.305933	-1.70871	3.2756e-19	down
						ENSMUSG00000074195	Clca4b	0.196598	-2.34668	0.000826036	down
						ENSMUSG00000054978	Kbtbd13	0.463383	-1.10972	0.0115252	down
						ENSMUSG00000019775	Rgs17	0.188099	-2.41043	1.34326e-06	down
						ENSMUSG00000031026	Trim66	0.182541	-2.45371	2.41835e-07	down
						ENSMUSG00000030491	Tdrd12	0.304964	-1.71329	1.05831e-101	down
						ENSMUSG00000028613	Lrp8	0.498172	-1.00528	1.10413e-15	down
						ENSMUSG00000052368	Gm9873	0.445893	-1.16523	1.44347e-05	down
						ENSMUSG00000025780	Itih5	0.440455	-1.18293	0.00426791	down
						ENSMUSG00000047875	Gpr157	0.345307	-1.53405	0.00101419	down
						ENSMUSG00000030302	Atp2b2	0.261137	-1.93712	0.0121899	down
						ENSMUSG00000023809	Rps6ka2	0.444001	-1.17137	1.89758e-55	down
						ENSMUSG00000059714	Flot1	0.494564	-1.01577	3.12089e-23	down
						ENSMUSG00000042873	Lhfpl4	0.44671	-1.16259	0.00336535	down
						ENSMUSG00000038298	Pdzk1	0.341037	-1.552	1.71872e-27	down
						ENSMUSG00000041477	Dcp1b	0.499069	-1.00269	3.99187e-07	down
						ENSMUSG00000027071	P2rx3	0.328241	-1.60717	0.00327414	down
						ENSMUSG00000046280	She	0.405293	-1.30296	2.70788e-07	down
						ENSMUSG00000106990	Gm42547	0.173385	-2.52795	7.01656e-07	down
						ENSMUSG00000029005	Draxin	0.385344	-1.37578	0.0217216	down
						ENSMUSG00000020303	Stc2	0.379788	-1.39673	9.76457e-46	down
						ENSMUSG00000024186	Rgs11	0.304776	-1.71418	1.52332e-10	down
						ENSMUSG00000064061	Dzip3	0.297613	-1.74849	9.74375e-53	down
						ENSMUSG00000104769	Igkv8-34	0.374801	-1.4158	0.00208321	down
						ENSMUSG00000023467	Tulp2	0.311979	-1.68048	0.00102487	down
						ENSMUSG00000025262	Fam120c	0.448922	-1.15546	0.000582737	down
						ENSMUSG00000055780	Usp26	0.0445161	-4.48953	0	down
						ENSMUSG00000055109	Gm15155	0.427572	-1.22576	0.0148507	down
						ENSMUSG00000031343	Gabra3	0.41488	-1.26923	0.00181202	down
						ENSMUSG00000043279	Trim56	0.445913	-1.16517	3.91162e-13	down
						ENSMUSG00000021476	Habp4	0.38605	-1.37314	1.83537e-12	down
						ENSMUSG00000062960	Kdr	0.390921	-1.35505	2.43568e-06	down
						ENSMUSG00000058656	Samd12	0.485668	-1.04196	0.000414194	down
						ENSMUSG00000022842	Ece2	0.405157	-1.30345	1.45169e-07	down
						ENSMUSG00000022861	Dgkg	0.149342	-2.74331	6.01244e-05	down
						ENSMUSG00000028270	Gbp2	0.334058	-1.58183	7.07943e-22	down
						ENSMUSG00000022947	Cbr3	0.485014	-1.0439	4.48956e-29	down
						ENSMUSG00000034156	Tspoap1	0.47022	-1.08859	7.23056e-09	down
						ENSMUSG00000037580	Gch1	0.368296	-1.44106	6.14901e-08	down
						ENSMUSG00000029752	Asns	0.461191	-1.11656	9.70711e-94	down
						ENSMUSG00000086813	Gm13657	0.488315	-1.03412	0.00431351	down
						ENSMUSG00000107879	9330102E08Rik	0.331373	-1.59347	0.00031634	down
						ENSMUSG00000110919	Dppa5b	0.289853	-1.7866	0.0498169	down
						ENSMUSG00000117286	Gm1043	0.431856	-1.21138	9.09225e-07	down
						ENSMUSG00000011148	Adssl1	0.47411	-1.07671	0.00965989	down
						ENSMUSG00000044647	Csrnp3	0.463119	-1.11055	6.63859e-06	down
						ENSMUSG00000034265	Zdhhc14	0.345187	-1.53455	0.0283372	down
						ENSMUSG00000024353	Mzb1	0.143453	-2.80135	0.00293057	down
						ENSMUSG00000015224	Cyp2j9	0.410345	-1.28509	0.00909988	down
						ENSMUSG00000051984	Sec31b	0.328336	-1.60675	0.000251507	down
						ENSMUSG00000098238	Gm8756	0.37105	-1.43032	3.29388e-14	down
						ENSMUSG00000034295	Fhod3	0.372902	-1.42313	4.80579e-17	down
						ENSMUSG00000115367	Gm33301	0.29517	-1.76038	9.93937e-10	down
						ENSMUSG00000023411	Nfatc4	0.476297	-1.07007	4.73052e-37	down
						ENSMUSG00000023995	Tspo2	0.242546	-2.04367	0.00177956	down
						ENSMUSG00000031534	Smim19	0.427202	-1.22701	0.00367586	down
						ENSMUSG00000038797	Zscan2	0.470678	-1.08719	0.000182881	down
						ENSMUSG00000021097	Clmn	0.477193	-1.06735	4.85932e-14	down
						ENSMUSG00000049280	Olfr509	0.418471	-1.2568	0.00166286	down
						ENSMUSG00000020467	Efemp1	0.447084	-1.16138	0.0116197	down
						ENSMUSG00000019916	P4ha1	0.450788	-1.14948	3.83239e-25	down
						ENSMUSG00000070639	Lrrc8b	0.23271	-2.10339	8.90636e-36	down
						ENSMUSG00000056498	Tmem154	0.269141	-1.89356	0.000294416	down
						ENSMUSG00000029769	Ccdc136	0.361827	-1.46663	1.00906e-43	down
						ENSMUSG00000048217	Nags	0.420485	-1.24987	0.0494014	down
						ENSMUSG00000026259	Ngef	0.372105	-1.42622	0.00597634	down
						ENSMUSG00000059588	Calcrl	0.368698	-1.43949	0.0251623	down
						ENSMUSG00000058441	Panx2	0.263573	-1.92373	0.010776	down
						ENSMUSG00000000416	Cttnbp2	0.456296	-1.13196	0.0235921	down
						ENSMUSG00000058240	Cryzl1	0.446055	-1.16471	4.49506e-32	down
						ENSMUSG00000031283	Chrdl1	0.237439	-2.07437	0.0115252	down
						ENSMUSG00000056899	Immp2l	0.442013	-1.17784	0.0083171	down
						ENSMUSG00000040913	Fbxw4	0.318057	-1.65264	1.34653e-11	down
						ENSMUSG00000031561	Tenm3	0.453395	-1.14116	2.32956e-43	down
						ENSMUSG00000059540	Tcea2	0.449566	-1.15339	4.69177e-12	down
						ENSMUSG00000024247	Pkdcc	0.458564	-1.12481	1.04283e-05	down
						ENSMUSG00000055069	Rab39	0.314485	-1.66894	0.000795972	down
						ENSMUSG00000056673	Kdm5d	0.310368	-1.68795	6.60373e-30	down
						ENSMUSG00000020193	Zpbp	0.35545	-1.49228	0.00220948	down
						ENSMUSG00000041112	Elmo1	0.304959	-1.71331	6.3488e-86	down
						ENSMUSG00000032739	Pram1	0.0860476	-3.53872	6.97875e-07	down
						ENSMUSG00000103749	Pcdhgb5	0.498634	-1.00395	0.0171738	down
						ENSMUSG00000032174	Icam5	0.335679	-1.57485	0.0162924	down
						ENSMUSG00000054939	Zfp174	0.321019	-1.63927	1.66324e-09	down
						ENSMUSG00000038319	Kcnh2	0.487257	-1.03725	7.96966e-09	down
						ENSMUSG00000048186	Bend7	0.40607	-1.3002	0.000180707	down
						ENSMUSG00000074365	Crxos	0.423268	-1.24036	0.044562	down
						ENSMUSG00000074375	Sult2a3	0.466229	-1.10089	0.000469	down
						ENSMUSG00000002032	Tmem25	0.43968	-1.18547	0.000584673	down
						ENSMUSG00000117055	Gm9805	0.30991	-1.69008	5.93895e-10	down
						ENSMUSG00000111681	Gm47640	0.460332	-1.11925	0.000594329	down
						ENSMUSG00000115226	Gm49229	0.0854026	-3.54958	7.00815e-61	down
						ENSMUSG00000000197	Nalcn	0.245612	-2.02554	0.0449686	down
						ENSMUSG00000102697	Pcdhac2	0.135228	-2.88653	0.000403527	down
						ENSMUSG00000053367	Epp13	0.400044	-1.32177	2.10016e-20	down
						ENSMUSG00000051041	Olfml1	0.481967	-1.05299	0.00515645	down
						ENSMUSG00000031133	Arhgef6	0.380275	-1.39488	0.0248641	down
						ENSMUSG00000027339	Rassf2	0.378187	-1.40283	2.50715e-16	down
						ENSMUSG00000022946	Dop1b	0.467985	-1.09547	7.10841e-25	down
						ENSMUSG00000078689	Mup6	0.47364	-1.07814	0.0127938	down
						ENSMUSG00000020604	Arsg	0.286537	-1.8032	0.00502092	down
						ENSMUSG00000026158	Ogfrl1	0.492537	-1.0217	8.55485e-10	down
						ENSMUSG00000035172	Plekhh3	0.354601	-1.49573	4.06827e-07	down
						ENSMUSG00000055761	Nkain3	0.411357	-1.28154	0.0182638	down
						ENSMUSG00000027867	Spag17	0.419992	-1.25157	1.30455e-07	down
						ENSMUSG00000046442	Ppm1e	0.299149	-1.74107	9.26447e-13	down
						ENSMUSG00000034687	Fras1	0.462359	-1.11292	4.55707e-08	down
						ENSMUSG00000068284	Usf3	0.458841	-1.12393	8.3212e-32	down
						ENSMUSG00000000753	Serpinf1	0.158765	-2.65504	1.12515e-35	down
						ENSMUSG00000007035	Msh5	0.441359	-1.17998	0.0387148	down
						ENSMUSG00000033022	Cdo1	0.489263	-1.03132	1.4238e-05	down
						ENSMUSG00000066258	Trim12a	0.492193	-1.0227	1.68041e-07	down
						ENSMUSG00000117711	Rpl37-ps1	0.180916	-2.46661	6.77291e-14	down
						ENSMUSG00000050549	Fam241a	0.480315	-1.05795	0.032548	down
						ENSMUSG00000051747	Ttn	0.463105	-1.11059	1.78012e-17	down
						ENSMUSG00000044254	Pcsk9	0.474238	-1.07632	1.98801e-14	down
						ENSMUSG00000024598	Fbn2	0.273134	-1.87232	4.35134e-10	down
						ENSMUSG00000037960	Card19	0.449978	-1.15207	5.82391e-08	down
						ENSMUSG00000026090	2010300C02Rik	0.470833	-1.08671	0.00945596	down
						ENSMUSG00000035864	Syt1	0.382435	-1.38671	0.015459	down
						ENSMUSG00000078794	Dact3	0.466454	-1.10019	9.57333e-16	down
						ENSMUSG00000035517	Tdrd7	0.477373	-1.06681	0.0058691	down
						ENSMUSG00000035757	Selenoo	0.483853	-1.04736	0.000440453	down
						ENSMUSG00000041378	Cldn5	0.316661	-1.65899	4.76813e-06	down
						ENSMUSG00000024697	Gna14	0.270107	-1.8884	1.20952e-12	down
						ENSMUSG00000042500	Ago4	0.226947	-2.13958	1.29919e-06	down
						ENSMUSG00000038463	Olfml2b	0.457152	-1.12925	0.00250568	down
						ENSMUSG00000037949	Ano10	0.370062	-1.43416	1.68676e-11	down
						ENSMUSG00000022652	Morc1	0.333823	-1.58285	9.59706e-73	down
						ENSMUSG00000048706	Lurap1l	0.342824	-1.54446	1.48633e-08	down
						ENSMUSG00000031831	Dnaaf1	0.23619	-2.08198	1.07436e-07	down
						ENSMUSG00000109408	A930037H05Rik	0.486843	-1.03847	9.2468e-05	down
						ENSMUSG00000028524	Sgip1	0.341884	-1.54842	0.00738125	down
						ENSMUSG00000041135	Ripk2	0.469136	-1.09192	2.04186e-10	down
						ENSMUSG00000024924	Vldlr	0.247804	-2.01273	1.10959e-14	down
						ENSMUSG00000057378	Ryr3	0.147297	-2.7632	8.2013e-10	down
						ENSMUSG00000025791	Pgm1	0.433919	-1.2045	2.89816e-44	down
						ENSMUSG00000024420	Zfp521	0.332887	-1.5869	0.0005313	down
						ENSMUSG00000039763	Dnajc28	0.494005	-1.0174	0.000311719	down
						ENSMUSG00000020599	Rgs9	0.388142	-1.36534	1.9825e-12	down
						ENSMUSG00000041298	Katnal1	0.457585	-1.12789	2.51803e-08	down
						ENSMUSG00000064373	Selenop	0.370528	-1.43235	1.58033e-18	down
						ENSMUSG00000033508	Asprv1	0.351898	-1.50677	0.00683718	down
						ENSMUSG00000040003	Magi2	0.426773	-1.22846	0.000150147	down
						ENSMUSG00000062444	Ap3b2	0.292183	-1.77506	1.95883e-20	down
						ENSMUSG00000030103	Bhlhe40	0.471125	-1.08582	3.76705e-29	down
						ENSMUSG00000063760	Rnf217	0.32357	-1.62785	9.17936e-05	down
						ENSMUSG00000049109	Themis	0.10836	-3.20609	3.19147e-06	down
						ENSMUSG00000030882	Dnhd1	0.42645	-1.22955	0.0269549	down
						ENSMUSG00000073421	H2-Ab1	0.334805	-1.57861	0.0352972	down
						ENSMUSG00000038984	Tspyl5	0.311237	-1.68391	8.53387e-06	down
						ENSMUSG00000022763	Aifm3	0.469031	-1.09225	8.29765e-10	down
						ENSMUSG00000019718	L3hypdh	0.409715	-1.28731	1.07488e-05	down
						ENSMUSG00000026483	Fam129a	0.482144	-1.05246	1.4843e-45	down
						ENSMUSG00000023935	Spats1	0.443741	-1.17221	0.00473106	down
						ENSMUSG00000103047	Gm37310	0.451226	-1.14808	0.0102396	down
						ENSMUSG00000117165	Gm49832	0.307031	-1.70354	0.014976	down
						ENSMUSG00000028109	Hormad1	0.42607	-1.23084	0.000944644	down
						ENSMUSG00000074652	Myh7b	0.342964	-1.54387	9.1496e-06	down
						ENSMUSG00000033880	Lgals3bp	0.383478	-1.38279	0.0155981	down
						ENSMUSG00000020325	Fstl3	0.39663	-1.33413	0.000498899	down
						ENSMUSG00000074141	Il4i1	0.369775	-1.43528	0.0369545	down
						ENSMUSG00000043843	Tmem145	0.448374	-1.15723	0.000146604	down
						ENSMUSG00000021069	Pygl	0.297863	-1.74728	0.000165247	down
						ENSMUSG00000048070	Pirt	0.481285	-1.05504	8.80108e-14	down
						ENSMUSG00000020728	Cep112	0.298293	-1.7452	3.2967e-05	down
						ENSMUSG00000015944	Castor2	0.360583	-1.4716	3.52388e-26	down
						ENSMUSG00000022892	App	0.46095	-1.11732	1.92949e-30	down
						ENSMUSG00000022773	Ypel1	0.492519	-1.02175	3.9659e-07	down
						ENSMUSG00000066191	Anks6	0.470914	-1.08646	0.017963	down
						ENSMUSG00000004933	Matk	0.391734	-1.35205	0.00351939	down
						ENSMUSG00000094910	D430019H16Rik	0.358369	-1.48048	1.33278e-06	down
						ENSMUSG00000068099	1500009C09Rik	0.320835	-1.6401	0.00101384	down
						ENSMUSG00000085885	Gm11906	0.488664	-1.03309	2.4687e-05	down
						ENSMUSG00000072875	Gpr27	0.457604	-1.12783	0.00141221	down
						ENSMUSG00000039891	Txlnb	0.381686	-1.38954	0.000178701	down
						ENSMUSG00000056004	9330182L06Rik	0.492058	-1.0231	0.0070314	down
						ENSMUSG00000111429	Gm32511	0.485649	-1.04201	2.70264e-05	down
						ENSMUSG00000019986	Ahi1	0.486687	-1.03893	1.96096e-11	down
						ENSMUSG00000041115	Iqsec2	0.486672	-1.03898	3.97289e-06	down
						ENSMUSG00000014543	Klra17	0.496904	-1.00896	0.0177059	down
						ENSMUSG00000040990	Sh3kbp1	0.414296	-1.27127	2.94878e-10	down
						ENSMUSG00000020905	Usp43	0.498761	-1.00358	1.28837e-10	down
						ENSMUSG00000109284	B230311B06Rik	0.360518	-1.47186	0.0105249	down
						ENSMUSG00000038718	Pbx3	0.431445	-1.21275	6.13207e-13	down
						ENSMUSG00000045667	Smtnl2	0.43123	-1.21347	3.07025e-58	down
						ENSMUSG00000002012	Pnck	0.309648	-1.6913	0.00479233	down
						ENSMUSG00000035186	Ubd	0.229476	-2.12359	8.39864e-10	down
						ENSMUSG00000009633	G0s2	0.315255	-1.66541	0.00546865	down
						ENSMUSG00000024030	Abcg1	0.386133	-1.37283	6.22728e-20	down
						ENSMUSG00000024338	Psmb8	0.459327	-1.12241	0.0267651	down
						ENSMUSG00000034910	Pygo1	0.382323	-1.38714	0.000387805	down
						ENSMUSG00000028799	Zfp362	0.389958	-1.35861	1.22794e-07	down
						ENSMUSG00000034949	Zfr2	0.192815	-2.37471	0.00191971	down
						ENSMUSG00000025094	Slc18a2	0.387852	-1.36642	0.0189254	down
						ENSMUSG00000027030	Stk39	0.34853	-1.52065	4.0569e-11	down
						ENSMUSG00000045034	Ankrd34b	0.428224	-1.22356	0.0373557	down
						ENSMUSG00000108900	Ccdc194	0.291499	-1.77844	4.43002e-07	down
						ENSMUSG00000006395	Hyi	0.460534	-1.11862	0.00155142	down
						ENSMUSG00000004043	Stat5a	0.496235	-1.01091	0.00149228	down
						ENSMUSG00000042770	Hebp1	0.399901	-1.32228	0.000954499	down
						ENSMUSG00000074452	Pate2	0.255867	-1.96653	0.0196102	down
						ENSMUSG00000015085	Entpd2	0.225946	-2.14595	2.88942e-07	down
						ENSMUSG00000021482	Prxl2c	0.46037	-1.11913	3.13126e-09	down
						ENSMUSG00000034613	Ppm1h	0.465987	-1.10164	6.83022e-12	down
						ENSMUSG00000055235	Wdr86	0.478242	-1.06419	9.2955e-15	down
						ENSMUSG00000067242	Lgi1	0.35797	-1.48209	0.00180177	down
						ENSMUSG00000070337	Gpr179	0.393877	-1.34418	0.000329402	down
						ENSMUSG00000018666	Cbx1	0.237769	-2.07237	0	down
						ENSMUSG00000057098	Ebf1	0.18103	-2.4657	3.96443e-08	down
						ENSMUSG00000028132	Tlcd4	0.262458	-1.92984	0.0227536	down
						ENSMUSG00000056812	St8sia3	0.464998	-1.1047	0.00427333	down
						ENSMUSG00000051177	Plcb1	0.230916	-2.11456	1.25607e-11	down
						ENSMUSG00000071669	Snx29	0.356744	-1.48704	1.06454e-10	down
						ENSMUSG00000011263	Exoc3l2	0.420628	-1.24938	1.77731e-13	down
						ENSMUSG00000002771	Grin2d	0.474419	-1.07577	0.00814496	down
						ENSMUSG00000041809	Efhc1	0.424626	-1.23574	0.0210326	down
						ENSMUSG00000032420	Nt5e	0.456627	-1.13091	7.88338e-09	down
						ENSMUSG00000024548	Setbp1	0.433612	-1.20552	5.18534e-12	down
						ENSMUSG00000044626	Liph	0.316081	-1.66164	1.95412e-51	down
						ENSMUSG00000085360	Arhgap27os2	0.247626	-2.01377	0.00244425	down
						ENSMUSG00000035000	Dpp4	0.434745	-1.20176	1.86041e-16	down
						ENSMUSG00000058571	Gpc6	0.248669	-2.0077	0.000207195	down
						ENSMUSG00000026170	Cyp27a1	0.391868	-1.35156	0.00159661	down
						ENSMUSG00000021265	Slc25a29	0.389765	-1.35932	0.0182484	down
						ENSMUSG00000024867	Pip5k1b	0.421344	-1.24693	2.68548e-05	down
						ENSMUSG00000095930	Nim1k	0.285401	-1.80894	0.00214604	down
						ENSMUSG00000034648	Lrrn1	0.349681	-1.51589	9.19915e-08	down
						ENSMUSG00000008090	Fgfrl1	0.416569	-1.26337	4.55242e-13	down
						ENSMUSG00000006216	Clcnkb	0.468045	-1.09528	0.0024168	down
						ENSMUSG00000069601	Ank3	0.478061	-1.06473	7.30439e-23	down
						ENSMUSG00000026614	Slc30a10	0.283957	-1.81625	4.96165e-05	down
						ENSMUSG00000020646	Mboat2	0.46848	-1.09394	2.47278e-23	down
						ENSMUSG00000026480	Ncf2	0.376349	-1.40986	6.51042e-05	down
						ENSMUSG00000036136	Fam110c	0.449684	-1.15302	0.0405448	down
						ENSMUSG00000112844	Gm47036	0.430955	-1.21439	3.19383e-06	down
						ENSMUSG00000026365	Cfh	0.129666	-2.94712	3.6688e-08	down
						ENSMUSG00000031987	Egln1	0.430398	-1.21626	5.72257e-27	down
						ENSMUSG00000056043	Rgs9bp	0.280511	-1.83387	1.22645e-12	down
						ENSMUSG00000022429	Dmc1	0.412969	-1.2759	3.80089e-32	down
						ENSMUSG00000037341	Slc9a7	0.166035	-2.59044	9.58035e-09	down
						ENSMUSG00000002847	Pla1a	0.400134	-1.32144	0.000940367	down
						ENSMUSG00000033063	Cntnap3	0.198732	-2.33111	0.00247835	down
						ENSMUSG00000116947	2410003I16Rik	0.387144	-1.36906	1.06791e-09	down
						ENSMUSG00000020017	Hal	0.451162	-1.14828	0.000323383	down
						ENSMUSG00000079685	Ulbp1	0.312557	-1.67781	0.000118468	down
						ENSMUSG00000049583	Grm5	0.347841	-1.5235	0.046377	down
						ENSMUSG00000042453	Reln	0.359292	-1.47677	0.000595373	down
						ENSMUSG00000022754	Tmem45a	0.369332	-1.43701	8.05457e-18	down
						ENSMUSG00000090535	Gm8540	0.408602	-1.29123	0.0241727	down
						ENSMUSG00000024399	Ltb	0.472118	-1.08278	0.00503409	down
						ENSMUSG00000039616	Mocos	0.479787	-1.05953	8.13075e-07	down
						ENSMUSG00000045912	C2cd4c	0.281932	-1.82658	0.0104019	down
						ENSMUSG00000037151	Lrrc20	0.43573	-1.1985	2.85888e-09	down
						ENSMUSG00000025420	Katnal2	0.381085	-1.39182	3.01999e-07	down
						ENSMUSG00000041205	Map6d1	0.372098	-1.42624	0.000214622	down
						ENSMUSG00000033965	Slc16a2	0.490751	-1.02694	0.00423581	down
						ENSMUSG00000026994	Galnt3	0.405568	-1.30198	2.15196e-13	down
						ENSMUSG00000073414	Mpig6b	0.388045	-1.3657	0.0383755	down
						ENSMUSG00000019846	Lama4	0.268803	-1.89538	1.59672e-10	down
						ENSMUSG00000041390	Mdfic	0.385745	-1.37428	2.92029e-07	down
						ENSMUSG00000038291	Snx25	0.45321	-1.14175	8.58359e-07	down
						ENSMUSG00000019301	Hsd17b1	0.375933	-1.41145	0.000575122	down
						ENSMUSG00000032269	Htr3a	0.372228	-1.42574	0.00597368	down
						ENSMUSG00000021319	Sfrp4	0.360759	-1.47089	2.68366e-09	down
						ENSMUSG00000001700	Gramd3	0.440194	-1.18379	1.70857e-15	down
						ENSMUSG00000021259	Cyp46a1	0.204628	-2.28893	0.000127671	down
						ENSMUSG00000021260	Hhipl1	0.217975	-2.19777	0.000213817	down
						ENSMUSG00000040093	Bmf	0.468675	-1.09334	2.51997e-19	down
						ENSMUSG00000027737	Slc7a11	0.277894	-1.8474	5.10123e-11	down
						ENSMUSG00000046844	Vat1l	0.384825	-1.37772	1.46916e-05	down
						ENSMUSG00000103979	Gm20305	0.236227	-2.08176	1.40742e-21	down
						ENSMUSG00000035407	Kank4	0.377083	-1.40705	1.84905e-06	down
						ENSMUSG00000051980	Casr	0.161855	-2.62722	0.000872436	down
						ENSMUSG00000014813	Stc1	0.215771	-2.21243	2.08703e-05	down
						ENSMUSG00000054723	Vmac	0.49606	-1.01141	5.95821e-09	down
						ENSMUSG00000043614	Vps37d	0.454707	-1.13699	0.000186622	down
						ENSMUSG00000031340	Gabre	0.437961	-1.19113	0.0302351	down
						ENSMUSG00000114028	9630002D21Rik	0.490442	-1.02785	0.000216924	down
						ENSMUSG00000027719	Adad1	0.479966	-1.059	0.048785	down
						ENSMUSG00000038527	C1rl	0.394963	-1.34021	0.00112239	down
						ENSMUSG00000021798	Ldb3	0.381745	-1.38932	1.47287e-06	down
						ENSMUSG00000004328	Hif3a	0.49847	-1.00442	2.07344e-11	down
						ENSMUSG00000020142	Slc1a4	0.485818	-1.04151	6.42143e-37	down
						ENSMUSG00000021725	Parp8	0.342034	-1.54779	0.00447627	down
						ENSMUSG00000052917	Senp7	0.482931	-1.05011	9.26566e-10	down
						ENSMUSG00000051098	Mblac2	0.395641	-1.33774	0.00601423	down
						ENSMUSG00000053886	Sh2d4a	0.16058	-2.63863	3.72682e-05	down
						ENSMUSG00000073063	Hbq1b	0.385845	-1.37391	0.00678183	down
						ENSMUSG00000022867	Usp25	0.401611	-1.31613	1.55495e-37	down
						ENSMUSG00000031626	Sorbs2	0.387013	-1.36955	0.0105834	down
						ENSMUSG00000091705	H2-Q2	0.461092	-1.11687	0.029013	down
						ENSMUSG00000030350	Prmt8	0.424688	-1.23552	0.00286929	down
						ENSMUSG00000020312	Shc2	0.440115	-1.18405	2.72143e-12	down
						ENSMUSG00000048905	Bnip5	0.45422	-1.13854	5.87818e-10	down
						ENSMUSG00000022790	Igsf11	0.468192	-1.09483	0.000697255	down
						ENSMUSG00000017978	Cadps2	0.121881	-3.03645	1.88e-08	down
						ENSMUSG00000031111	Igsf1	0.483206	-1.04929	0.000190765	down
						ENSMUSG00000041439	Mfsd6	0.312974	-1.67589	4.70227e-08	down
						ENSMUSG00000086173	Kis2	0.203304	-2.29829	0.000597928	down
						ENSMUSG00000020912	Krt12	0.324477	-1.62381	8.37462e-06	down
						ENSMUSG00000021732	Fgf10	0.414775	-1.2696	0.00852609	down
						ENSMUSG00000024295	Cyp4f41-ps	0.282999	-1.82113	0.00640147	down
						ENSMUSG00000056602	Fry	0.419037	-1.25485	3.0682e-28	down
						ENSMUSG00000078566	Bnip3	0.279352	-1.83984	1.04142e-122	down
						ENSMUSG00000067724	Gbx1	0.451351	-1.14768	0.00510462	down
