# Supplementary material for: A functional crosstalk between the H3K9 methylation writers and their reader HP1 in safeguarding embryonic stem cell identity
Source: Stem Cell Reports. 2023 Sep 12;18(9):1775–92. doi: 10.1016/j.stemcr.2023.08.004 (PMC10545489; doi:10.1016/j.stemcr.2023.08.004)
Supplement: Table S2. Genes that are differentially expressed in Hp1 double knockout vs. control ESCs [file mmc3.xlsx]

## Sheet: Sheet1
Genes that are differentially expressed in HP1α/βΔ/Δvs. control ESCs						Genes that are differentially expressed in HP1α/γΔ/Δvs. control ESCs						Genes that are differentially expressed in HP1β/γΔ/Δvs. control ESCs
Gene_id	Gene_name	FoldChange	Log2FoldChange	padjust	Up/Down	Gene_id	Gene_name	FoldChange	Log2FoldChange	padjust	Up/Down	Gene_id	Gene_name	FoldChange	Log2FoldChange	padjust	Up/Down
ENSMUSG00000042002	Foxn4	4.8379	2.27438	2.33411e-31	up	ENSMUSG00000005503	Evx1	165.784	7.37316	9.51315e-11	up	ENSMUSG00000091779	Gm21293	1796.13	10.8107	3.71e-18	up
ENSMUSG00000026029	Casp8	3.06323	1.61505	3.07401e-06	up	ENSMUSG00000103350	Tdpoz6	150.05	7.2293	8.64524e-115	up	ENSMUSG00000096484	Gm13696	1654.13	10.6919	5.84e-18	up
ENSMUSG00000051703	Tmem198	2.87585	1.52399	0.0123606	up	ENSMUSG00000087332	Gm12690	136.656	7.0944	5.91486e-07	up	ENSMUSG00000094144	Gm21312	1611.98	10.6546	1.17e-17	up
ENSMUSG00000027562	Car2	3.24081	1.69636	4.35456e-75	up	ENSMUSG00000106721	Gm5442	134.616	7.0727	1.09305e-06	up	ENSMUSG00000097427	Gm6763	1598.36	10.6424	1.47e-17	up
ENSMUSG00000045827	Serpinb9	4.78588	2.25878	1.82759e-10	up	ENSMUSG00000020481	Ankrd36	80.5869	6.33247	2.53799e-69	up	ENSMUSG00000097550	Gm21304	1576.59	10.6226	8.48e-16	up
ENSMUSG00000021403	Serpinb9b	3.7069	1.89021	8.97452e-17	up	ENSMUSG00000035910	Dcdc2a	78.8392	6.30084	1.47244e-84	up	ENSMUSG00000070828	Zscan4f	1519.83	10.5697	1.49e-17	up
ENSMUSG00000018604	Tbx3	7.04446	2.81649	9.75454e-110	up	ENSMUSG00000113942	Gm18632	75.1769	6.23222	2.35065e-07	up	ENSMUSG00000097878	Gm8764	1364.81	10.4145	4.97e-17	up
ENSMUSG00000030246	Ldhb	2.82084	1.49613	0	up	ENSMUSG00000061633	1700029P11Rik	72.6305	6.1825	1.22779e-40	up	ENSMUSG00000070616	Gm13040	1298.61	10.3428	1.2e-16	up
ENSMUSG00000024300	Myo1f	2.02071	1.01486	0.0027974	up	ENSMUSG00000087150	BC064078	69.1889	6.11247	2.93845e-27	up	ENSMUSG00000090854	Gm4340	1114.15	10.1217	6.28e-16	up
ENSMUSG00000063535	Zfp773	2.5249	1.33623	1.53319e-06	up	ENSMUSG00000111890	Gm48836	62.7013	5.97042	0.00252224	up	ENSMUSG00000078511	Pramef25	1066.66	10.0589	7.8e-16	up
ENSMUSG00000001270	Ckb	2.24188	1.16471	6.20918e-263	up	ENSMUSG00000039209	Rpl39l	56.1736	5.81182	2.65065e-55	up	ENSMUSG00000070618	BC080695	896.692	9.80847	5.05e-15	up
ENSMUSG00000051435	Fhad1	4.899	2.29249	0.00390055	up	ENSMUSG00000085412	Halr1	53.6563	5.74568	3.48368e-15	up	ENSMUSG00000098010	Gm21542	821.275	9.68172	1.29e-14	up
ENSMUSG00000018474	Chd3	2.63218	1.39626	1.23755e-49	up	ENSMUSG00000082663	Trav13-3	51.3197	5.68144	5.01002e-08	up	ENSMUSG00000073497	AA792892	805.697	9.65409	1.6e-14	up
ENSMUSG00000031757	Mt4	5.00345	2.32292	0.000129232	up	ENSMUSG00000104563	Gm43041	48.9244	5.61248	1.32377e-08	up	ENSMUSG00000102462	Gm5542	768.712	9.5863	2.83e-14	up
ENSMUSG00000000544	Gpa33	2.10061	1.07081	2.69066e-55	up	ENSMUSG00000096209	Olfr510	48.3833	5.59644	5.26112e-40	up	ENSMUSG00000074424	Spopfm2	764.996	9.57931	2.76e-14	up
ENSMUSG00000074743	Thbd	2.38949	1.2567	0.0356469	up	ENSMUSG00000107035	Ybx1-ps2	42.8762	5.42211	1.75057e-05	up	ENSMUSG00000096323	Gm20767	635.356	9.31142	1.06e-13	up
ENSMUSG00000029661	Col1a2	3.66336	1.87317	4.75723e-10	up	ENSMUSG00000024313	Mep1b	42.5172	5.40998	1.16605e-160	up	ENSMUSG00000096879	Tdpoz8	600.95	9.2311	3.48e-13	up
ENSMUSG00000062727	H2bc12	3.5627	1.83297	0.0109903	up	ENSMUSG00000085634	Gm15290	41.2005	5.36459	9.85567e-05	up	ENSMUSG00000062369	Usp17lb	561.89	9.13414	7.01e-13	up
ENSMUSG00000051147	Nat2	2.28149	1.18998	0.0215027	up	ENSMUSG00000054074	Skida1	38.2392	5.25698	6.39622e-06	up	ENSMUSG00000096154	Gm13057	539.169	9.07459	6.35e-09	up
ENSMUSG00000003153	Slc2a3	3.75318	1.90811	0	up	ENSMUSG00000054057	A930004D18Rik	35.746	5.15971	1.50548e-29	up	ENSMUSG00000105446	Gm42605	520.495	9.02374	3.99e-12	up
ENSMUSG00000027703	Lrriq4	2.33418	1.22292	2.2966e-05	up	ENSMUSG00000076533	Igkv4-90	33.1023	5.04886	2.25958e-06	up	ENSMUSG00000013643	Lypd8	490.228	8.93731	0.00509159	up
ENSMUSG00000087193	Gm14820	4.40976	2.1407	1.55116e-12	up	ENSMUSG00000083819	Gm11977	32.7493	5.03339	1.95165e-53	up	ENSMUSG00000090714	Zscan4d	472.191	8.88323	2.04e-12	up
ENSMUSG00000091177	Gm15494	2.67087	1.41731	1.11233e-24	up	ENSMUSG00000030365	Clec2i	29.1533	4.86559	1.61982e-37	up	ENSMUSG00000078537	B020031M17Rik	461.941	8.85157	4.94e-12	up
ENSMUSG00000010607	Pigyl	2.51564	1.33092	3.02325e-38	up	ENSMUSG00000029235	Pdcl2	26.9018	4.74963	1.69865e-10	up	ENSMUSG00000070902	Zfp352	435.7	8.76719	9.26e-12	up
ENSMUSG00000029330	Cds1	2.14229	1.09915	2.63235e-31	up	ENSMUSG00000087491	Gm14552	26.7736	4.74274	1.96061e-05	up	ENSMUSG00000060256	Tdpoz4	432.665	8.75711	1.01e-11	up
ENSMUSG00000039382	Wdr45	2.02442	1.01751	2.07088e-13	up	ENSMUSG00000054379	2410024N13Rik	25.5964	4.67787	3.02322e-11	up	ENSMUSG00000095022	Gm20765	423.367	8.72577	1.75e-11	up
ENSMUSG00000087273	Gm13203	4.44594	2.15249	0.00312417	up	ENSMUSG00000026904	Slc4a10	25.1909	4.65483	1.60212e-07	up	ENSMUSG00000094163	Tdpoz5	415.387	8.69831	1.45e-11	up
ENSMUSG00000074653	Lrrc31	3.11627	1.63982	1.64791e-16	up	ENSMUSG00000015340	Cybb	25.1521	4.65261	2.74034e-16	up	ENSMUSG00000095653	Gm21818	409.488	8.67768	1.67e-11	up
ENSMUSG00000021835	Bmp4	2.03906	1.0279	1.3983e-07	up	ENSMUSG00000024806	Mlana	24.345	4.60555	4.14811e-06	up	ENSMUSG00000049723	Mmp12	407.152	8.66942	1.59e-113	up
ENSMUSG00000052180	Serpinb6c	3.44649	1.78513	2.95512e-22	up	ENSMUSG00000040650	Cyp2b23	23.7891	4.57223	8.54972e-97	up	ENSMUSG00000057321	Usp17ld	404.639	8.66049	2.23e-11	up
ENSMUSG00000027227	Sord	2.37911	1.25042	7.18219e-43	up	ENSMUSG00000008575	Nfib	22.8951	4.51697	3.08646e-29	up	ENSMUSG00000102311	Gm5543	395.007	8.62573	2.32e-11	up
ENSMUSG00000062743	Zfp677	2.1156	1.08107	0.0468362	up	ENSMUSG00000018604	Tbx3	22.4038	4.48567	8.09938e-141	up	ENSMUSG00000094796	BC147527	334.506	8.38589	1.21e-10	up
ENSMUSG00000049892	Rasd1	2.1663	1.11523	0.0117346	up	ENSMUSG00000082795	Gm13193	20.9461	4.38861	1.31466e-39	up	ENSMUSG00000068252	Apol7b	331.776	8.37407	1.32e-10	up
ENSMUSG00000028862	Map3k6	2.21747	1.14892	1.07319e-07	up	ENSMUSG00000061707	Gm4871	20.9172	4.38662	6.06849e-06	up	ENSMUSG00000095799	Gm8332	321.519	8.32876	1.75e-10	up
ENSMUSG00000091897	Gm17019	2.78241	1.47633	2.11871e-05	up	ENSMUSG00000000031	H19	20.8916	4.38485	3.70026e-30	up	ENSMUSG00000103406	Gm5541	320.138	8.32255	2.06e-10	up
ENSMUSG00000045826	Ptprcap	7.21516	2.85103	1.72241e-06	up	ENSMUSG00000112057	Gm21321	20.5842	4.36346	7.26232e-13	up	ENSMUSG00000095251	Tdpoz7	310.579	8.27882	2.64e-10	up
ENSMUSG00000034227	Foxj1	2.40301	1.26484	4.60426e-07	up	ENSMUSG00000060459	Kng2	20.508	4.35811	1.19139e-28	up	ENSMUSG00000081362	Cyp2j7	301.242	8.23478	3.24e-10	up
ENSMUSG00000090958	Lrrc32	2.31742	1.21252	0.0177261	up	ENSMUSG00000087193	Gm14820	20.3232	4.34505	1.78045e-37	up	ENSMUSG00000110190	Zscan4-ps2	297.492	8.2167	4.76e-14	up
ENSMUSG00000026463	Atp2b4	3.34997	1.74415	7.69655e-43	up	ENSMUSG00000104340	Gm10522	19.8302	4.30963	1.67621e-07	up	ENSMUSG00000079034	Gm8300	296.082	8.20985	4.05e-10	up
ENSMUSG00000022382	Wnt7b	3.24117	1.69651	2.74068e-15	up	ENSMUSG00000037833	Sh2d4b	19.7224	4.30176	4.01001e-17	up	ENSMUSG00000106517	Gm42634	288.747	8.17366	7.77e-10	up
ENSMUSG00000098037	Gm7765	5.25915	2.39483	2.70986e-08	up	ENSMUSG00000109176	Zfp264	19.3259	4.27247	8.46323e-24	up	ENSMUSG00000079029	Gm5662	288.603	8.17294	5.26e-10	up
ENSMUSG00000115093	Gm8047	2.03047	1.02182	0.000765355	up	ENSMUSG00000040601	Nlrp4a	19.0288	4.25011	1.41447e-09	up	ENSMUSG00000029321	Slc10a6	286.231	8.16104	6.2e-10	up
ENSMUSG00000031688	Pou4f2	3.29435	1.71999	0.00106665	up	ENSMUSG00000043165	Lor	18.6771	4.22319	3.44835e-06	up	ENSMUSG00000043073	Usp17le	278.51	8.12158	3.28e-20	up
ENSMUSG00000034854	Mfsd12	2.48289	1.31202	1.34725e-22	up	ENSMUSG00000027843	Ptpn22	18.417	4.20297	3.37487e-05	up	ENSMUSG00000090268	Spopfm3	276.206	8.1096	7.58e-10	up
ENSMUSG00000032492	Pth1r	2.1228	1.08597	4.79733e-05	up	ENSMUSG00000043681	Fam25c	18.0713	4.17563	9.42521e-24	up	ENSMUSG00000095821	Tcstv3	274.924	8.10289	8.19e-10	up
ENSMUSG00000054150	Syne3	2.26752	1.18111	0.00087891	up	ENSMUSG00000087283	Gm13580	17.7597	4.15054	9.7507e-05	up	ENSMUSG00000046435	Gm13078	273.477	8.09528	8.04e-10	up
ENSMUSG00000028551	Cdkn2c	2.66425	1.41373	0.0423743	up	ENSMUSG00000105960	6330410L21Rik	17.5631	4.13448	7.66929e-14	up	ENSMUSG00000072109	A530040E14Rik	270.781	8.08098	1.17e-09	up
ENSMUSG00000010830	Kdelr3	3.18023	1.66913	2.36585e-14	up	ENSMUSG00000031688	Pou4f2	17.2506	4.10858	2.26028e-20	up	ENSMUSG00000095996	Gm16513	265.794	8.05416	1.23e-09	up
ENSMUSG00000002885	Adgre5	2.71275	1.43976	1.58568e-20	up	ENSMUSG00000044165	Bcl2l15	16.7474	4.06587	2.10807e-07	up	ENSMUSG00000092019	Gm4027	264.717	8.04831	2.23e-09	up
ENSMUSG00000029648	Flt1	2.15411	1.1071	4.22714e-07	up	ENSMUSG00000081297	Gm12209	16.7172	4.06327	3.20346e-57	up	ENSMUSG00000093847	Gm5039	247.875	7.95347	2.11e-09	up
ENSMUSG00000039116	Adgrg6	11.6056	3.53675	3.98948e-21	up	ENSMUSG00000085035	Gm12031	16.7145	4.06303	5.0494e-06	up	ENSMUSG00000095724	Gm21319	247.033	7.94856	2.18e-09	up
ENSMUSG00000066964	Tmem211	4.72976	2.24177	0.00174539	up	ENSMUSG00000029019	Nppb	16.6165	4.05454	1.08276e-28	up	ENSMUSG00000094328	Tdpoz9	242.572	7.92227	3.21e-09	up
ENSMUSG00000110067	6330411D24Rik	2.54592	1.34819	0.0476372	up	ENSMUSG00000113566	Gm40977	16.5234	4.04644	1.28412e-94	up	ENSMUSG00000094566	Gm12620	242.135	7.91967	2.76e-09	up
ENSMUSG00000073568	Arl14epl	3.47403	1.79661	1.89259e-33	up	ENSMUSG00000078208	Fthl17b	16.5108	4.04534	4.0384e-14	up	ENSMUSG00000089696	Spopfm1	229.776	7.84409	5.07e-09	up
ENSMUSG00000029847	Slc23a4	3.93943	1.97799	0.0159864	up	ENSMUSG00000058216	Gstp3	16.2223	4.0199	2.72343e-11	up	ENSMUSG00000104460	Gm9121	229.41	7.84178	4.18e-09	up
ENSMUSG00000092395	Gm20463	7.01873	2.81121	0.00345106	up	ENSMUSG00000049152	Ugt3a2	15.7701	3.97912	1.83359e-10	up	ENSMUSG00000109969	Zscan4-ps3	225.377	7.8162	4.88e-09	up
ENSMUSG00000053211	Zfy1	5.79593	2.53504	3.33779e-42	up	ENSMUSG00000114354	Gm34961	15.5852	3.96211	2.0192e-20	up	ENSMUSG00000093913	Obox4-ps28	223.082	7.80143	5.61e-09	up
ENSMUSG00000050558	Prokr2	7.01881	2.81123	1.45285e-06	up	ENSMUSG00000076430	Hus1b	15.2727	3.93288	4.05648e-10	up	ENSMUSG00000094027	Gm21762	209.11	7.70812	1.34e-08	up
ENSMUSG00000087026	A230103J11Rik	2.22853	1.15609	0.036665	up	ENSMUSG00000030206	Gsg1	15.1044	3.9169	5.84117e-08	up	ENSMUSG00000104059	Gm9124	209.099	7.70804	3.22e-09	up
ENSMUSG00000054889	Dsp	4.64944	2.21706	4.799e-159	up	ENSMUSG00000073568	Arl14epl	14.6499	3.87282	2.35335e-174	up	ENSMUSG00000094084	Tdpoz1	206.58	7.69056	1.27e-08	up
ENSMUSG00000005672	Kit	2.55354	1.3525	1.44131e-48	up	ENSMUSG00000097398	Platr5	14.6048	3.86838	1.14546e-06	up	ENSMUSG00000102169	Gm9113	199.253	7.63846	4.81e-09	up
ENSMUSG00000065037	Rn7sk	3.39452	1.76321	0.00409043	up	ENSMUSG00000103464	Gm38246	14.5515	3.8631	1.50935e-09	up	ENSMUSG00000117759	AA684185	195.302	7.60957	1.81e-08	up
ENSMUSG00000021591	Glrx	2.35705	1.23698	0.032399	up	ENSMUSG00000044176	Spink10	14.4848	3.85647	1.61295e-05	up	ENSMUSG00000109313	Gm44693	189.743	7.5679	2.34e-08	up
ENSMUSG00000105039	Gm32585	3.29003	1.7181	0.0288481	up	ENSMUSG00000033634	Nat8f2	14.3499	3.84297	8.97694e-11	up	ENSMUSG00000095872	Gm15128	188.601	7.5592	2.95e-08	up
ENSMUSG00000044548	Dact1	2.12889	1.0901	8.62812e-15	up	ENSMUSG00000022054	Nefm	13.5405	3.75921	6.49518e-62	up	ENSMUSG00000070890	Gm12794	187.906	7.55387	4.55e-08	up
ENSMUSG00000058153	Sez6l	13.5467	3.75987	2.14263e-05	up	ENSMUSG00000030359	Pzp	13.5287	3.75795	9.14844e-08	up	ENSMUSG00000054272	Zscan4c	186.729	7.5448	2.98e-17	up
ENSMUSG00000041359	Tcl1	2.56596	1.3595	1.97876e-28	up	ENSMUSG00000100398	Gm5251	13.2019	3.72267	1.3902e-06	up	ENSMUSG00000047517	Dmbt1	183.146	7.51685	0.00744124	up
ENSMUSG00000069114	Zbtb10	2.03486	1.02493	4.78325e-29	up	ENSMUSG00000052180	Serpinb6c	12.7743	3.67517	2.67185e-56	up	ENSMUSG00000037028	Gm12800	181.168	7.50119	3.9e-08	up
ENSMUSG00000093452	Zfhx2os	57.3396	5.84146	9.02375e-05	up	ENSMUSG00000115907	Gm49432	12.7704	3.67473	2.39965e-05	up	ENSMUSG00000086518	Gm14503	176.243	7.46142	9.74e-08	up
ENSMUSG00000109231	Gm45737	2.18834	1.12984	0.0260388	up	ENSMUSG00000111149	Gm26564	12.6733	3.66372	2.11068e-28	up	ENSMUSG00000094336	Gm13693	173.607	7.43968	1.03e-07	up
ENSMUSG00000032860	P2ry2	2.69984	1.43288	1.01216e-05	up	ENSMUSG00000098037	Gm7765	12.5992	3.65525	3.83362e-35	up	ENSMUSG00000094973	Eif4a3l1	170.215	7.41122	8e-08	up
ENSMUSG00000029403	Cdkl2	2.83092	1.50127	1.84862e-36	up	ENSMUSG00000021403	Serpinb9b	12.4997	3.64383	2.07808e-64	up	ENSMUSG00000104338	Gm9131	165.014	7.36645	9.56e-08	up
ENSMUSG00000028927	Padi2	2.52493	1.33624	1.82351e-20	up	ENSMUSG00000072249	Fthl17f	12.2801	3.61825	1.98985e-18	up	ENSMUSG00000107821	Gm8038	163.266	7.35108	9.47e-08	up
ENSMUSG00000118471	Gm50461	2.44127	1.28763	0.0220727	up	ENSMUSG00000040013	Fkbp6	12.0435	3.59018	7.37835e-07	up	ENSMUSG00000095672	AC133103.5	162.037	7.34018	2.62e-08	up
ENSMUSG00000024235	Map3k8	3.10943	1.63665	0.00145312	up	ENSMUSG00000065999	Zfp985	11.7357	3.55283	1.49683e-149	up	ENSMUSG00000095514	D13Ertd608e	161.563	7.33595	1.67e-07	up
ENSMUSG00000018727	Cpsf4l	3.06692	1.61679	4.88911e-22	up	ENSMUSG00000083714	Fthl17-ps1	11.6009	3.53616	2.76081e-13	up	ENSMUSG00000029188	Slc34a2	160.176	7.32351	1.03e-07	up
ENSMUSG00000036856	Wnt4	4.12549	2.04457	0.000155241	up	ENSMUSG00000106519	Gm38509	11.2472	3.49149	4.16329e-20	up	ENSMUSG00000096284	Tcstv1	154.417	7.27069	1.98e-07	up
ENSMUSG00000032198	Dock6	2.13935	1.09717	9.01609e-116	up	ENSMUSG00000021879	Dnah12	11.1667	3.48113	4.53666e-19	up	ENSMUSG00000079455	Gm16026	154.179	7.26846	1.47e-07	up
ENSMUSG00000097760	6030442K20Rik	3.02114	1.59509	0.0251234	up	ENSMUSG00000035560	Wdr20rt	11.1537	3.47944	3.03084e-05	up	ENSMUSG00000096066	Gm10424	148.852	7.21773	2.14e-07	up
ENSMUSG00000049680	Urgcp	2.75039	1.45964	2.12478e-28	up	ENSMUSG00000113865	Selenok-ps6	10.9173	3.44855	9.39912e-07	up	ENSMUSG00000058976	Usp17lc	146.112	7.19093	1.47e-10	up
ENSMUSG00000022098	Bmp1	2.3851	1.25405	1.93978e-21	up	ENSMUSG00000026072	Il1r1	10.8486	3.43944	1.38148e-11	up	ENSMUSG00000079808	AC168977.1	145.263	7.18252	1.46e-10	up
ENSMUSG00000030110	Ret	2.0932	1.06571	0.00505192	up	ENSMUSG00000031898	Dpep3	10.8297	3.43692	2.47098e-05	up	ENSMUSG00000079190	AC133103.1	135.136	7.07826	6.43e-07	up
ENSMUSG00000000142	Axin2	2.69698	1.43134	2.97774e-11	up	ENSMUSG00000025934	Gsta3	10.8101	3.43431	6.5669e-16	up	ENSMUSG00000111890	Gm48836	130.628	7.02932	2.17e-07	up
ENSMUSG00000020388	Pdlim4	2.39464	1.25981	7.06411e-07	up	ENSMUSG00000048655	Ccdc169	10.7259	3.42303	3.23165e-05	up	ENSMUSG00000054568	Usp17la	130.409	7.0269	9.51e-15	up
ENSMUSG00000033685	Ucp2	2.83237	1.50201	3.91921e-98	up	ENSMUSG00000027296	Itpka	10.6807	3.41694	4.43007e-32	up	ENSMUSG00000109494	Gm21033	129.688	7.0189	8.7e-07	up
ENSMUSG00000019326	Aoc3	2.32713	1.21855	5.3441e-06	up	ENSMUSG00000062170	Fmr1nb	10.5124	3.39402	5.5807e-30	up	ENSMUSG00000040650	Cyp2b23	127.847	6.99828	0	up
ENSMUSG00000062327	T	7.82673	2.96841	4.00334e-11	up	ENSMUSG00000046133	C130073F10Rik	10.1154	3.33849	2.47252e-14	up	ENSMUSG00000102256	Gm38258	126.54	6.98345	8.7e-07	up
ENSMUSG00000040187	Arntl2	4.64347	2.2152	2.004e-127	up	ENSMUSG00000104529	Rbakdn	10.0446	3.32835	1.14796e-05	up	ENSMUSG00000040969	Arhgef38	126.358	6.98138	7.72e-07	up
ENSMUSG00000068893	Sprr2a2	16.1165	4.01047	6.84402e-14	up	ENSMUSG00000027077	Smtnl1	9.80645	3.29373	2.78843e-12	up	ENSMUSG00000047562	Mmp10	121.18	6.92101	2.7e-07	up
ENSMUSG00000075304	Sp5	2.13207	1.09226	0.0112403	up	ENSMUSG00000025402	Nab2	9.78775	3.29098	2.53799e-69	up	ENSMUSG00000110097	Zscan4a	120.647	6.91465	2.14e-06	up
ENSMUSG00000060459	Kng2	3.05661	1.61193	0.00510082	up	ENSMUSG00000057244	Gm6139	9.46137	3.24205	2.00348e-09	up	ENSMUSG00000039209	Rpl39l	119.773	6.90416	2.52e-213	up
ENSMUSG00000029314	Gpat3	3.13627	1.64905	4.47401e-10	up	ENSMUSG00000060685	Fthl17c	9.44629	3.23975	1.12705e-16	up	ENSMUSG00000109396	Gm4565	118.421	6.88778	2.2e-06	up
ENSMUSG00000117231	Gm41609	2.0632	1.04488	0.00124234	up	ENSMUSG00000087273	Gm13203	9.43941	3.2387	2.28108e-08	up	ENSMUSG00000098832	Kdm4dl	117.987	6.88248	1.88e-06	up
ENSMUSG00000037428	Vgf	2.21681	1.14849	5.06766e-11	up	ENSMUSG00000092178	Gm45351	9.34402	3.22404	7.86537e-20	up	ENSMUSG00000094560	A430089I19Rik	113.4	6.82527	4.8e-07	up
ENSMUSG00000006154	Eps8l1	4.54377	2.18389	2.09721e-06	up	ENSMUSG00000107385	C330024D21Rik	9.24965	3.2094	1.85736e-20	up	ENSMUSG00000093862	Gm5117	112.971	6.81981	1.96e-06	up
ENSMUSG00000042284	Itga1	2.00113	1.00082	0.0132937	up	ENSMUSG00000081766	2210409E12Rik	9.16725	3.19649	0.000155012	up	ENSMUSG00000029811	Aoc1	112.936	6.81936	4.62e-07	up
ENSMUSG00000060402	Chst8	2.11641	1.08162	0.00162703	up	ENSMUSG00000064308	2410137M14Rik	9.15104	3.19394	3.83711e-11	up	ENSMUSG00000112495	Gm9048	109.791	6.77862	1.26e-05	up
ENSMUSG00000024331	Dsc2	2.84327	1.50755	1.20903e-07	up	ENSMUSG00000039116	Adgrg6	9.1347	3.19136	3.7168e-12	up	ENSMUSG00000113617	Gm8655	108.156	6.75697	2.8e-06	up
ENSMUSG00000051648	Kctd19	2.91772	1.54484	3.59846e-06	up	ENSMUSG00000085152	Gm11496	8.95026	3.16193	5.93205e-10	up	ENSMUSG00000035201	B020004J07Rik	107.773	6.75185	6.56e-07	up
ENSMUSG00000035910	Dcdc2a	61.1089	5.93331	2.15081e-61	up	ENSMUSG00000006313	Upk1a	8.9347	3.15942	2.53635e-24	up	ENSMUSG00000079031	BB287469	106.478	6.73442	9.66e-07	up
ENSMUSG00000022040	Ephx2	2.79426	1.48247	1.22133e-49	up	ENSMUSG00000038155	Gstp2	8.93345	3.15922	2.17937e-17	up	ENSMUSG00000078509	Pramef17	105.762	6.72468	4.08e-06	up
ENSMUSG00000039376	Synpo2l	2.28197	1.19028	1.67106e-07	up	ENSMUSG00000085794	Vax2os	8.89161	3.15244	4.32869e-29	up	ENSMUSG00000112781	Gm9046	104.169	6.70279	4.87e-06	up
ENSMUSG00000018672	Copz2	2.27541	1.18613	1.04582e-07	up	ENSMUSG00000020469	Myl7	8.88546	3.15145	1.78663e-08	up	ENSMUSG00000044678	Ly6k	103.966	6.69996	4.24e-06	up
ENSMUSG00000029452	Tmem116	2.22907	1.15644	0.00302816	up	ENSMUSG00000030851	Ldhc	8.8698	3.1489	6.12606e-14	up	ENSMUSG00000095505	AC164084.1	103.393	6.69199	0.012783	up
ENSMUSG00000030108	Slc6a13	7.61944	2.92968	0.00027728	up	ENSMUSG00000115279	Gm49273	8.72752	3.12557	6.20659e-47	up	ENSMUSG00000096271	Ccl21b	103.313	6.69088	5.79e-06	up
ENSMUSG00000104563	Gm43041	270.686	8.08048	2.01599e-09	up	ENSMUSG00000021835	Bmp4	8.7241	3.12501	1.41315e-66	up	ENSMUSG00000069044	Usp9y	101.11	6.65978	4.97e-17	up
ENSMUSG00000096056	Gm21986	2.70522	1.43575	0.0295885	up	ENSMUSG00000104201	4930535G08Rik	8.63001	3.10936	1.61952e-05	up	ENSMUSG00000112984	Gm48419	100.116	6.64553	1.29e-06	up
ENSMUSG00000001348	Acp5	2.00065	1.00047	3.10456e-09	up	ENSMUSG00000026656	Fcgr2b	8.62149	3.10794	2.1809e-39	up	ENSMUSG00000113273	Gm48423	100.116	6.64553	1.29e-06	up
ENSMUSG00000002104	Rapsn	2.53832	1.34388	0.040411	up	ENSMUSG00000021213	Akr1c13	8.5202	3.09089	1.1513e-10	up	ENSMUSG00000095503	Gm3147	100.074	6.64492	2.32e-06	up
ENSMUSG00000028042	Zbtb7b	2.44625	1.29057	2.07857e-23	up	ENSMUSG00000041583	Obox6	8.49539	3.08668	7.60314e-10	up	ENSMUSG00000022468	Endou	99.2815	6.63345	6.65e-06	up
ENSMUSG00000063060	Sox7	3.41907	1.7736	0.00508383	up	ENSMUSG00000004347	Pde1c	8.4492	3.07881	3.24242e-73	up	ENSMUSG00000020481	Ankrd36	93.9383	6.55364	6.15e-96	up
ENSMUSG00000001025	S100a6	2.99751	1.58376	3.1536e-33	up	ENSMUSG00000000486	Septin1	8.37718	3.06647	2.3511e-44	up	ENSMUSG00000000031	H19	93.8237	6.55188	3.3e-138	up
ENSMUSG00000047797	Gjb1	5.96083	2.57551	3.85394e-10	up	ENSMUSG00000102824	Pdcd5-ps	8.37159	3.0655	6.69532e-08	up	ENSMUSG00000113241	Gm40663	85.2453	6.41355	0	up
ENSMUSG00000018924	Alox15	3.03329	1.60088	7.34431e-06	up	ENSMUSG00000115318	Gm49089	8.27752	3.0492	0.00284225	up	ENSMUSG00000108473	Gm44739	84.9326	6.40825	6.34e-12	up
ENSMUSG00000065999	Zfp985	3.67585	1.87808	5.4239e-52	up	ENSMUSG00000115030	Gm49274	8.24376	3.0433	2.86659e-27	up	ENSMUSG00000025002	Cyp2c55	84.0415	6.39303	6.05e-08	up
ENSMUSG00000021469	Msx2	2.1614	1.11196	0.0352953	up	ENSMUSG00000030708	Dnajb13	8.20195	3.03597	2.39651e-07	up	ENSMUSG00000095620	Csta2	83.4689	6.38317	1.2e-11	up
ENSMUSG00000072844	G530011O06Rik	5.16252	2.36807	0.00602938	up	ENSMUSG00000021456	Fbp2	8.12679	3.02269	6.73917e-09	up	ENSMUSG00000079222	AC132444.1	77.6457	6.27883	8.91e-06	up
ENSMUSG00000014599	Csf1	2.94696	1.55923	2.6554e-09	up	ENSMUSG00000104022	Gm37214	8.11497	3.02059	0.00119195	up	ENSMUSG00000096209	Olfr510	75.3885	6.23627	1.42e-119	up
ENSMUSG00000103313	Gm38357	2.52829	1.33816	0.00590318	up	ENSMUSG00000103108	Rncr4	8.05879	3.01056	1.64859e-05	up	ENSMUSG00000027208	Fgf7	73.9309	6.20811	1.17e-05	up
ENSMUSG00000039488	Cntn5	2.44639	1.29065	0.010397	up	ENSMUSG00000048126	Col6a3	8.04834	3.00869	1.74547e-13	up	ENSMUSG00000082454	Gm12183	68.7457	6.1032	2.75e-17	up
ENSMUSG00000064246	Chil1	3.06744	1.61703	0.00154249	up	ENSMUSG00000114980	4933432I03Rik	7.98408	2.99713	1.88874e-06	up	ENSMUSG00000033634	Nat8f2	68.2925	6.09365	4.27e-43	up
ENSMUSG00000042367	Gjb3	2.62144	1.39036	7.69439e-65	up	ENSMUSG00000115931	Gm27825	7.98006	2.9964	2.45992e-09	up	ENSMUSG00000086007	1700057H21Rik	66.4773	6.05479	3.25e-07	up
ENSMUSG00000042677	Zc3h12a	2.05604	1.03987	3.30677e-05	up	ENSMUSG00000058028	Zscan5b	7.91631	2.98483	1.27105e-41	up	ENSMUSG00000084034	Gm12617	64.8327	6.01865	4.28e-07	up
ENSMUSG00000085006	BC021767	3.65606	1.87029	3.31786e-07	up	ENSMUSG00000112819	Gm46332	7.82186	2.96751	6.62343e-16	up	ENSMUSG00000103182	Gm37091	63.9512	5.9989	3.06e-10	up
ENSMUSG00000068699	Flnc	2.22812	1.15583	6.77619e-56	up	ENSMUSG00000101959	Ldhal6b	7.80899	2.96514	2.48771e-08	up	ENSMUSG00000060534	Dcc	63.3122	5.98441	3.06e-05	up
ENSMUSG00000036585	Fgf1	2.36228	1.24018	0.00115627	up	ENSMUSG00000024300	Myo1f	7.68397	2.94185	1.09744e-22	up	ENSMUSG00000106478	Gm36551	60.7695	5.92527	4.27e-05	up
ENSMUSG00000003032	Klf4	4.38578	2.13283	1.02309e-153	up	ENSMUSG00000033576	Apol6	7.67048	2.93932	3.33352e-09	up	ENSMUSG00000095936	Zscan4e	59.5371	5.89572	1.56e-10	up
ENSMUSG00000112057	Gm21321	11.4797	3.52101	2.50596e-09	up	ENSMUSG00000059854	Hydin	7.64505	2.93453	2.66679e-27	up	ENSMUSG00000054385	Ceacam2	59.1655	5.88668	9.48e-34	up
ENSMUSG00000029313	Aff1	2.76611	1.46786	8.74549e-52	up	ENSMUSG00000068245	Phf11d	7.62159	2.93009	2.34177e-62	up	ENSMUSG00000030365	Clec2i	57.9808	5.8575	5.2e-69	up
ENSMUSG00000040146	Rgl3	2.25567	1.17355	0.012358	up	ENSMUSG00000034777	Vax2	7.58573	2.92329	6.0061e-10	up	ENSMUSG00000097398	Platr5	57.8126	5.85331	2.22e-21	up
ENSMUSG00000037440	Vnn1	23.0759	4.52831	6.65615e-05	up	ENSMUSG00000046623	Gjb4	7.53631	2.91386	3.46088e-12	up	ENSMUSG00000085321	4930412F09Rik	57.5021	5.84554	1.71e-46	up
ENSMUSG00000032060	Cryab	4.40783	2.14007	2.21048e-17	up	ENSMUSG00000002992	Apoc2	7.49349	2.90564	0.000477779	up	ENSMUSG00000112057	Gm21321	55.9104	5.80505	2.36e-38	up
ENSMUSG00000028435	Aqp3	2.90263	1.53736	1.82578e-32	up	ENSMUSG00000049625	Tifab	7.49136	2.90523	9.21268e-07	up	ENSMUSG00000076749	Trgc1	47.5437	5.57118	3.4e-171	up
ENSMUSG00000089739	Gm20431	2.04685	1.0334	0.00806582	up	ENSMUSG00000004359	Spic	7.38446	2.88449	1.95917e-09	up	ENSMUSG00000111342	4933404K13Rik	47.456	5.56852	4.23e-11	up
ENSMUSG00000048583	Igf2	2.8943	1.53322	4.73431e-150	up	ENSMUSG00000085328	Gm17131	7.36824	2.88132	3.08646e-29	up	ENSMUSG00000113942	Gm18632	47.2398	5.56193	5.83e-06	up
ENSMUSG00000024207	Acsbg2	4.96227	2.311	0.00884533	up	ENSMUSG00000027210	Meis2	7.30202	2.8683	3.08969e-08	up	ENSMUSG00000078208	Fthl17b	46.4208	5.5367	1.14e-44	up
ENSMUSG00000016458	Wt1	3.13608	1.64896	4.75974e-11	up	ENSMUSG00000033730	Egr3	7.28554	2.86504	0.000146556	up	ENSMUSG00000113354	Gm20789	45.3329	5.50249	3.26e-08	up
ENSMUSG00000007655	Cav1	6.06253	2.59992	0.000276708	up	ENSMUSG00000042988	Notum	7.26284	2.86053	1.97234e-41	up	ENSMUSG00000032204	Aqp9	45.2778	5.50073	3.16e-08	up
ENSMUSG00000000031	H19	81.7219	6.35265	1.54815e-80	up	ENSMUSG00000110489	Gm31659	7.18798	2.84559	0.00229782	up	ENSMUSG00000095339	Zscan4b	43.2541	5.43476	1.99e-05	up
ENSMUSG00000039395	Mreg	2.97562	1.57319	1.31205e-181	up	ENSMUSG00000033227	Wnt6	7.13509	2.83493	4.73046e-06	up	ENSMUSG00000113261	Gm47404	42.6501	5.41448	5.19e-148	up
ENSMUSG00000059854	Hydin	2.01536	1.01104	0.0190123	up	ENSMUSG00000063060	Sox7	7.11726	2.83132	1.06707e-12	up	ENSMUSG00000115536	Gm32857	40.5581	5.34192	5.41e-10	up
ENSMUSG00000033453	Adamts15	3.35912	1.74809	7.31713e-11	up	ENSMUSG00000023913	Pla2g7	7.10837	2.82952	3.37293e-27	up	ENSMUSG00000101746	2310043L19Rik	40.1653	5.32788	4.38e-42	up
ENSMUSG00000060548	Tnfrsf19	2.42602	1.27859	6.08582e-08	up	ENSMUSG00000030672	Mylpf	7.00232	2.80783	7.56099e-23	up	ENSMUSG00000089991	Gm16332	38.6844	5.27368	2.6e-07	up
ENSMUSG00000116876	Gm49721	29.192	4.8675	9.80527e-05	up	ENSMUSG00000026443	Lrrn2	7.00228	2.80783	3.05628e-11	up	ENSMUSG00000061707	Gm4871	37.1791	5.21642	1.58e-09	up
ENSMUSG00000113670	Gm49686	5.32569	2.41297	0.0152449	up	ENSMUSG00000057534	Elobl	6.995	2.80632	2.42586e-07	up	ENSMUSG00000104563	Gm43041	36.8886	5.2051	2.93e-14	up
ENSMUSG00000031825	Crispld2	3.66551	1.87401	4.01818e-06	up	ENSMUSG00000025808	Ccdc7a	6.99396	2.80611	0.000280611	up	ENSMUSG00000086475	Platr13	35.311	5.14205	0	up
ENSMUSG00000035095	Fam167a	3.4406	1.78266	1.33416e-06	up	ENSMUSG00000067616	Klk11	6.93393	2.79367	1.0161e-06	up	ENSMUSG00000079644	Gm1110	35.3023	5.14169	0.00301812	up
ENSMUSG00000022054	Nefm	11.5767	3.53315	3.53322e-90	up	ENSMUSG00000097023	Mir9-3hg	6.91902	2.79057	1.31359e-09	up	ENSMUSG00000110866	Gm48362	35.2583	5.13989	9.05e-05	up
ENSMUSG00000031169	Porcn	2.16932	1.11725	1.9461e-16	up	ENSMUSG00000047797	Gjb1	6.91457	2.78964	2.17349e-11	up	ENSMUSG00000096803	Gm6803	34.2969	5.10001	7.93e-05	up
ENSMUSG00000042268	Slc26a9	8.1924	3.03429	8.29644e-06	up	ENSMUSG00000020774	Aspa	6.89893	2.78637	1.26665e-15	up	ENSMUSG00000072923	Gm10439	33.1072	5.04907	1.22e-06	up
ENSMUSG00000091071	1700030C10Rik	2.33307	1.22223	5.73263e-10	up	ENSMUSG00000009900	Wnt3a	6.88589	2.78364	7.85411e-11	up	ENSMUSG00000042842	Serpinb6b	32.441	5.01975	2.76e-26	up
ENSMUSG00000068245	Phf11d	2.0328	1.02347	2.50596e-09	up	ENSMUSG00000053211	Zfy1	6.81518	2.76875	1.0601e-14	up	ENSMUSG00000040601	Nlrp4a	32.1725	5.00775	7.02e-18	up
ENSMUSG00000026458	Ppfia4	2.31277	1.20962	9.54383e-59	up	ENSMUSG00000082901	Rps8-ps5	6.77106	2.75938	1.3543e-05	up	ENSMUSG00000079387	Luzp4	32.0997	5.00449	0.000420747	up
ENSMUSG00000051375	Pcdh1	2.89426	1.5332	6.33663e-42	up	ENSMUSG00000064294	Aox3	6.75278	2.75548	6.49232e-13	up	ENSMUSG00000024313	Mep1b	32.0101	5.00045	2.42e-217	up
ENSMUSG00000031972	Acta1	4.8477	2.2773	9.38164e-16	up	ENSMUSG00000118257	9630014M24Rik	6.72793	2.75016	1.16309e-11	up	ENSMUSG00000035910	Dcdc2a	31.4534	4.97514	8.89e-58	up
ENSMUSG00000059741	Myl3	3.39514	1.76347	1.13986e-06	up	ENSMUSG00000045022	H2bl1	6.72692	2.74995	0.00674094	up	ENSMUSG00000082795	Gm13193	31.314	4.96874	8.53e-71	up
ENSMUSG00000023571	C1qtnf12	2.30306	1.20355	8.56722e-08	up	ENSMUSG00000061728	Btnl7-ps	6.58834	2.71992	1.72941e-28	up	ENSMUSG00000087150	BC064078	30.0662	4.91007	2.84e-17	up
ENSMUSG00000078208	Fthl17b	3.70311	1.88874	0.000831054	up	ENSMUSG00000028148	Them5	6.55347	2.71226	6.66513e-09	up	ENSMUSG00000015340	Cybb	30.0272	4.9082	8.36e-25	up
ENSMUSG00000092574	2810047C21Rik1	7.62511	2.93076	0.000253589	up	ENSMUSG00000020437	Myo1g	6.54596	2.71061	1.48598e-09	up	ENSMUSG00000082593	Gm11331	29.188	4.8673	0.000229871	up
ENSMUSG00000006574	Slc4a1	2.51092	1.32821	0.0255569	up	ENSMUSG00000025194	Abcc2	6.45324	2.69002	4.55894e-06	up	ENSMUSG00000115326	Gm35019	28.9503	4.85551	7.41e-08	up
ENSMUSG00000027078	Ube2l6	2.23426	1.1598	7.07254e-09	up	ENSMUSG00000106086	Lef1os1	6.41917	2.68239	0.00203155	up	ENSMUSG00000052477	C130026I21Rik	28.9093	4.85346	1.27e-09	up
ENSMUSG00000044080	S100a1	2.34033	1.22671	0.0220383	up	ENSMUSG00000045826	Ptprcap	6.37519	2.67247	0.000275745	up	ENSMUSG00000089871	Speer4cos	28.6158	4.83874	2.25e-119	up
ENSMUSG00000020911	Krt19	2.31588	1.21156	8.50852e-48	up	ENSMUSG00000039315	Clnk	6.36672	2.67055	4.64049e-16	up	ENSMUSG00000106566	Gm43836	28.4182	4.82874	0.00405708	up
ENSMUSG00000060685	Fthl17c	2.50997	1.32767	0.00987792	up	ENSMUSG00000025557	Slc15a1	6.3635	2.66982	1.60048e-23	up	ENSMUSG00000021591	Glrx	28.3021	4.82284	3.33e-69	up
ENSMUSG00000048174	Tmem81	2.15593	1.10831	4.04531e-05	up	ENSMUSG00000027082	Tfpi	6.34267	2.66509	4.92393e-45	up	ENSMUSG00000100009	Gm7967	28.1598	4.81556	3.35e-18	up
ENSMUSG00000024620	Pdgfrb	2.47394	1.30681	0.00911959	up	ENSMUSG00000044681	Cnpy1	6.33937	2.66434	2.58918e-50	up	ENSMUSG00000068893	Sprr2a2	27.9008	4.80223	0.000896278	up
ENSMUSG00000105742	Gm42748	2.20346	1.13977	0.0468822	up	ENSMUSG00000074375	Sult2a3	6.31058	2.65777	0.00175057	up	ENSMUSG00000095849	Gm24300	27.7	4.79181	1.66e-14	up
ENSMUSG00000099517	H3c8	2.18821	1.12975	0.013012	up	ENSMUSG00000025969	Nrp2	6.29803	2.6549	5.14654e-44	up	ENSMUSG00000026904	Slc4a10	27.5717	4.78512	5.2e-11	up
ENSMUSG00000022044	Stmn4	4.27072	2.09448	2.10258e-10	up	ENSMUSG00000031162	Gata1	6.25956	2.64606	3.46563e-12	up	ENSMUSG00000054074	Skida1	27.5179	4.7823	1.1e-05	up
ENSMUSG00000032495	Lrrc2	2.4054	1.26628	1.22865e-23	up	ENSMUSG00000050435	Ube2dnl1	6.25407	2.6448	0.00143864	up	ENSMUSG00000105078	Vamp9	27.4117	4.77672	1.2e-24	up
ENSMUSG00000030672	Mylpf	2.64514	1.40334	8.45282e-85	up	ENSMUSG00000071362	Gm10330	6.19617	2.63138	0.00988471	up	ENSMUSG00000118167	Gm50216	26.7929	4.74378	6.97e-117	up
ENSMUSG00000040724	Kcna2	4.30671	2.10659	0.00162954	up	ENSMUSG00000114319	Gm47509	6.19127	2.63024	0.000339684	up	ENSMUSG00000070034	Sp110	26.3943	4.72215	2.41e-15	up
ENSMUSG00000064325	Hhip	2.16391	1.11364	5.73174e-06	up	ENSMUSG00000085395	Gm13056	6.1819	2.62805	8.13363e-06	up	ENSMUSG00000112949	Gm21939	26.3181	4.71798	2.71e-07	up
ENSMUSG00000020159	Gabrp	3.48723	1.80208	8.08009e-05	up	ENSMUSG00000047735	Samd9l	6.1762	2.62672	2.81182e-15	up	ENSMUSG00000078886	Gm2026	25.5403	4.6747	0.0258144	up
ENSMUSG00000022018	Rgcc	3.90833	1.96655	1.35848e-06	up	ENSMUSG00000008601	Rab25	6.14287	2.61891	5.23207e-20	up	ENSMUSG00000108942	Gm44660	25.5338	4.67434	2.72e-301	up
ENSMUSG00000034771	Tle2	2.13798	1.09625	0.00222598	up	ENSMUSG00000056413	Adap1	6.11211	2.61167	9.91826e-52	up	ENSMUSG00000045827	Serpinb9	24.8873	4.63734	5.99e-115	up
ENSMUSG00000048647	Exd1	2.05501	1.03915	0.0162836	up	ENSMUSG00000061544	Zfp229	6.11056	2.61131	1.93231e-39	up	ENSMUSG00000118638	AL805980.1	24.8439	4.63482	2e-05	up
ENSMUSG00000042401	Crtac1	4.39787	2.1368	3.22098e-25	up	ENSMUSG00000052909	Gm9894	6.02796	2.59167	0.00252438	up	ENSMUSG00000114118	Gm48829	24.7487	4.62928	1.91e-60	up
ENSMUSG00000042115	Klhdc8a	6.12765	2.61533	0.00695863	up	ENSMUSG00000101660	Gm18666	6.01626	2.58887	3.31917e-12	up	ENSMUSG00000095621	Gm15085	24.5423	4.6172	9.87e-07	up
ENSMUSG00000046338	Gpat2	3.38246	1.75807	5.93163e-05	up	ENSMUSG00000041359	Tcl1	5.96996	2.57772	2.3384e-37	up	ENSMUSG00000112496	Gm48764	23.927	4.58057	0	up
ENSMUSG00000046447	Camk2n1	3.4778	1.79818	6.82587e-17	up	ENSMUSG00000047759	Hs3st3a1	5.93505	2.56926	0.00035739	up	ENSMUSG00000100212	Gm5522	23.7253	4.56836	9.82e-239	up
ENSMUSG00000053897	Slc39a8	2.18332	1.12652	0.00415026	up	ENSMUSG00000032807	Alox12b	5.83987	2.54594	2.07174e-07	up	ENSMUSG00000103464	Gm38246	23.6295	4.56252	2.53e-15	up
ENSMUSG00000053093	Myh7	5.61936	2.49041	4.65584e-19	up	ENSMUSG00000086978	4933435F18Rik	5.83294	2.54422	0.000607649	up	ENSMUSG00000113226	Gm47808	23.2053	4.53638	3.76e-209	up
ENSMUSG00000097327	E030030I06Rik	2.17614	1.12177	0.0476454	up	ENSMUSG00000115329	Gm49272	5.81166	2.53895	2.46574e-07	up	ENSMUSG00000094378	Gm15097	22.7949	4.51064	3.91e-22	up
ENSMUSG00000056671	Prelid2	2.14151	1.09863	1.05889e-08	up	ENSMUSG00000106734	Gm20559	5.80089	2.53627	1.3101e-48	up	ENSMUSG00000115167	Gm49015	22.7944	4.51061	0	up
ENSMUSG00000078439	Smim24	2.68144	1.42301	0.0107244	up	ENSMUSG00000050335	Lgals3	5.74181	2.52151	5.08988e-22	up	ENSMUSG00000097308	Gm6410	22.7858	4.51006	7.08e-63	up
ENSMUSG00000020099	Unc5b	2.36601	1.24246	1.18211e-77	up	ENSMUSG00000094595	Fsbp	5.7345	2.51967	0.0070572	up	ENSMUSG00000095082	Gm15091	22.2636	4.47661	1.31e-30	up
ENSMUSG00000037411	Serpine1	2.61039	1.38426	1.3744e-53	up	ENSMUSG00000066477	Gm16551	5.67535	2.50471	0.00117056	up	ENSMUSG00000022054	Nefm	21.8132	4.44713	3.42e-274	up
ENSMUSG00000001014	Icam4	3.3535	1.74567	0.00311012	up	ENSMUSG00000037035	Inhbb	5.66342	2.50167	1.03844e-11	up	ENSMUSG00000115302	Gm49394	21.6885	4.43886	8.93e-130	up
ENSMUSG00000116858	Gm49797	3.45294	1.78783	0.0152458	up	ENSMUSG00000053613	Notumos	5.63783	2.49514	2.56156e-12	up	ENSMUSG00000095113	Gm3633	21.5678	4.43081	8.62e-05	up
ENSMUSG00000027858	Tspan2	2.06331	1.04496	5.85041e-10	up	ENSMUSG00000073018	Gm1070	5.61471	2.48921	3.73671e-10	up	ENSMUSG00000021879	Dnah12	20.8341	4.38088	5.15e-56	up
ENSMUSG00000115902	AC113595.1	2.50993	1.32765	0.00314749	up	ENSMUSG00000107191	Gm43579	5.56963	2.47758	0.00960443	up	ENSMUSG00000117413	Gm50044	20.5118	4.35838	0.000143655	up
ENSMUSG00000034758	Tle6	2.18175	1.12548	7.29755e-11	up	ENSMUSG00000039552	Rsph4a	5.5598	2.47503	0.000595138	up	ENSMUSG00000049387	Cox7b2	20.4898	4.35684	6.31e-40	up
ENSMUSG00000023043	Krt18	3.84879	1.94441	3.09994e-240	up	ENSMUSG00000113241	Gm40663	5.53543	2.4687	3.40602e-12	up	ENSMUSG00000098211	Gm27045	20.3622	4.34782	5.95e-06	up
ENSMUSG00000074269	Rec114	2.82894	1.50026	4.32193e-22	up	ENSMUSG00000079479	Gm9112	5.50307	2.46024	7.52173e-05	up	ENSMUSG00000115113	Smim40-ps	20.3268	4.34531	1.03e-46	up
ENSMUSG00000029228	Lnx1	4.51531	2.17483	2.70009e-28	up	ENSMUSG00000103032	Gm37121	5.49771	2.45883	0.000976755	up	ENSMUSG00000114711	Gm47759	20.1829	4.33506	0.000132428	up
ENSMUSG00000040280	Ndufa4l2	3.01883	1.59399	1.31979e-15	up	ENSMUSG00000096215	Smim22	5.4906	2.45696	1.05433e-05	up	ENSMUSG00000113386	Gm47357	20.1481	4.33258	4.79e-57	up
ENSMUSG00000055333	Fat2	4.52216	2.17701	1.81018e-14	up	ENSMUSG00000020205	Phlda1	5.48986	2.45677	3.10372e-40	up	ENSMUSG00000021708	Rasgrf2	19.6256	4.29467	0.000149716	up
ENSMUSG00000001510	Dlx3	2.73871	1.4535	1.04297e-10	up	ENSMUSG00000074269	Rec114	5.45999	2.4489	1.27509e-19	up	ENSMUSG00000042655	Shisal2b	19.6231	4.29448	1.17e-10	up
ENSMUSG00000087299	Gm12953	2.44541	1.29008	0.0056454	up	ENSMUSG00000086130	Gm16211	5.44491	2.44491	4.18757e-05	up	ENSMUSG00000115775	Gm41318	19.5724	4.29075	0.000151692	up
ENSMUSG00000049539	H1f1	3.68727	1.88255	0.00754488	up	ENSMUSG00000070837	Aurkc	5.40224	2.43356	6.61349e-12	up	ENSMUSG00000106632	Gm33466	19.1996	4.26301	0.000252539	up
ENSMUSG00000058183	Mmel1	2.3296	1.22008	0.0238379	up	ENSMUSG00000071229	Timm8a2	5.37763	2.42697	0.00100487	up	ENSMUSG00000094347	Olfr784	19.1434	4.25878	4.03e-61	up
ENSMUSG00000030708	Dnajb13	2.88414	1.52814	0.0310122	up	ENSMUSG00000061331	Gm17132	5.37753	2.42694	3.78496e-06	up	ENSMUSG00000072930	Gm15107	19.129	4.25769	1.27e-11	up
ENSMUSG00000020419	Hormad2	2.65539	1.40892	0.00211672	up	ENSMUSG00000103009	Gm4430	5.36205	2.42279	5.24563e-08	up	ENSMUSG00000112530	Gm47738	19.1275	4.25757	0	up
ENSMUSG00000008601	Rab25	6.68112	2.74009	4.19683e-48	up	ENSMUSG00000063903	Klk1	5.35822	2.42175	0.00261971	up	ENSMUSG00000118206	Gm50358	19.0003	4.24795	2.77e-106	up
ENSMUSG00000038600	Atp6v0a4	2.41271	1.27066	1.2699e-09	up	ENSMUSG00000026564	Dusp27	5.3528	2.42029	2.03695e-82	up	ENSMUSG00000027995	Tlr2	18.7819	4.23127	1.42e-152	up
ENSMUSG00000031216	Stard8	2.6437	1.40256	1.30211e-14	up	ENSMUSG00000070880	Gad1	5.3475	2.41886	3.1445e-22	up	ENSMUSG00000083714	Fthl17-ps1	18.4846	4.20825	1.42e-28	up
ENSMUSG00000036959	Bcorl1	2.17429	1.12054	2.49109e-09	up	ENSMUSG00000003279	Dlgap1	5.26167	2.39552	7.60717e-26	up	ENSMUSG00000048108	Tmem72	18.3151	4.19496	5.51e-217	up
ENSMUSG00000021228	Acot3	5.46535	2.45031	4.89556e-05	up	ENSMUSG00000117286	Gm1043	5.22523	2.38549	0.000756456	up	ENSMUSG00000046133	C130073F10Rik	17.8853	4.1607	7.12e-34	up
ENSMUSG00000024155	Meiob	3.19297	1.6749	0.00802827	up	ENSMUSG00000107690	Gm44044	5.21766	2.3834	0.0307194	up	ENSMUSG00000060685	Fthl17c	17.826	4.15592	2.59e-84	up
ENSMUSG00000037035	Inhbb	4.75602	2.24975	2.22142e-17	up	ENSMUSG00000070777	Ceacam20	5.17769	2.37231	7.082e-07	up	ENSMUSG00000037390	Muc3	17.559	4.13414	2.5e-05	up
ENSMUSG00000030722	Nfatc2ip	2.08906	1.06285	3.07121e-80	up	ENSMUSG00000082765	Gm14411	5.17597	2.37183	1.11676e-28	up	ENSMUSG00000113100	Gm48754	17.1316	4.09859	4.93e-160	up
ENSMUSG00000030851	Ldhc	6.88361	2.78317	2.51364e-10	up	ENSMUSG00000035186	Ubd	5.16695	2.36931	4.92167e-11	up	ENSMUSG00000114469	C730002L08Rik	17.0762	4.09392	1.61e-41	up
ENSMUSG00000038816	Ctnnal1	2.03008	1.02153	5.94743e-101	up	ENSMUSG00000049723	Mmp12	5.16663	2.36922	0.00218927	up	ENSMUSG00000072574	Gm17184	16.8088	4.07114	9.79e-06	up
ENSMUSG00000107118	Gm42986	2.20541	1.14104	0.0270023	up	ENSMUSG00000042401	Crtac1	5.16376	2.36842	1.61432e-26	up	ENSMUSG00000026450	Chit1	16.6376	4.05638	1.47e-41	up
ENSMUSG00000113136	Gm19951	2.23322	1.15913	7.10979e-06	up	ENSMUSG00000085823	Gm13012	5.1478	2.36396	0.00809633	up	ENSMUSG00000095478	Gm9824	16.5385	4.04775	1.97e-33	up
ENSMUSG00000049382	Krt8	4.11549	2.04106	0	up	ENSMUSG00000087299	Gm12953	5.12649	2.35797	2.88068e-07	up	ENSMUSG00000113152	Gm48422	16.4873	4.04329	3.28e-14	up
ENSMUSG00000031375	Bgn	9.14231	3.19256	1.47764e-16	up	ENSMUSG00000024459	H2-M5	5.11835	2.35568	2.66626e-64	up	ENSMUSG00000072249	Fthl17f	16.4796	4.04261	2.76e-60	up
ENSMUSG00000027995	Tlr2	2.32362	1.21637	0.000128297	up	ENSMUSG00000020562	Efcab10	5.11588	2.35498	3.94053e-06	up	ENSMUSG00000028172	Tacr3	16.2641	4.02362	0.000111839	up
ENSMUSG00000028825	Rhd	3.19953	1.67786	9.73306e-08	up	ENSMUSG00000063751	Platr8	5.09645	2.34949	1.66168e-07	up	ENSMUSG00000025808	Ccdc7a	16.171	4.01534	4.44e-73	up
ENSMUSG00000021095	Gsc	4.17666	2.06235	0.00354883	up	ENSMUSG00000104329	Gm37324	5.08598	2.34653	2.90317e-07	up	ENSMUSG00000033191	Tie1	16.0368	4.00332	2.74e-21	up
ENSMUSG00000112505	Gm48610	2.41944	1.27467	0.0139044	up	ENSMUSG00000073027	Dmrtc1b	4.97402	2.31441	9.14338e-06	up	ENSMUSG00000045104	Ldhb-ps	15.8996	3.99092	0.000160423	up
ENSMUSG00000026114	Cnga3	3.53463	1.82156	1.15539e-19	up	ENSMUSG00000033255	Gm5134	4.97382	2.31435	8.80139e-11	up	ENSMUSG00000110779	Gm48271	15.8397	3.98547	0	up
ENSMUSG00000025330	Padi4	5.8559	2.54989	2.11045e-24	up	ENSMUSG00000083534	H2-M6-ps	4.97321	2.31418	1.61188e-31	up	ENSMUSG00000111728	Gm48850	15.8328	3.98485	2.3e-07	up
ENSMUSG00000079427	Mthfsl	4.85276	2.27881	3.81254e-05	up	ENSMUSG00000091415	Ak9	4.9696	2.31313	0.000367984	up	ENSMUSG00000103067	Gm30414	15.6048	3.96392	1.89e-08	up
ENSMUSG00000105632	Gm43272	2.7895	1.48001	0.0170917	up	ENSMUSG00000040258	Nxph4	4.94976	2.30736	3.90867e-08	up	ENSMUSG00000027562	Car2	15.5397	3.95788	0	up
ENSMUSG00000112096	A430103D13Rik	2.13231	1.09242	0.000311266	up	ENSMUSG00000028164	Manba	4.92806	2.30102	6.65055e-105	up	ENSMUSG00000106714	Gm42546	15.0511	3.9118	2.39e-45	up
ENSMUSG00000042357	Gjb5	2.00182	1.00132	2.27248e-05	up	ENSMUSG00000032346	Ooep	4.90676	2.29477	7.30348e-22	up	ENSMUSG00000103053	Gm38271	14.8226	3.88973	3.48e-05	up
ENSMUSG00000026072	Il1r1	3.18393	1.67081	0.00305156	up	ENSMUSG00000083246	Gm11839	4.89786	2.29215	1.69328e-07	up	ENSMUSG00000114771	Gm49064	14.8058	3.88809	3.4e-08	up
ENSMUSG00000024998	Plce1	2.78586	1.47812	1.14652e-16	up	ENSMUSG00000045102	Poln	4.88697	2.28894	0.0420247	up	ENSMUSG00000044703	Phf11a	14.7583	3.88345	0.000184772	up
ENSMUSG00000031827	Cotl1	2.54533	1.34785	1.81023e-71	up	ENSMUSG00000112400	Gm47725	4.8847	2.28827	1.97517e-29	up	ENSMUSG00000034855	Cxcl10	14.6573	3.87355	7.4e-30	up
ENSMUSG00000046623	Gjb4	2.77591	1.47296	0.00820902	up	ENSMUSG00000074218	Cox7a1	4.87006	2.28394	1.04947e-06	up	ENSMUSG00000044534	Ackr2	14.6211	3.86998	0.000252963	up
ENSMUSG00000064294	Aox3	3.02234	1.59567	7.07617e-05	up	ENSMUSG00000078695	Cisd3	4.86615	2.28278	1.43154e-13	up	ENSMUSG00000113673	Gm47486	14.5605	3.86399	1.99e-287	up
ENSMUSG00000014846	Tppp3	2.03103	1.02221	2.42112e-08	up	ENSMUSG00000021591	Glrx	4.86385	2.2821	2.08699e-07	up	ENSMUSG00000115050	Gm21154	14.5318	3.86114	2.48e-05	up
ENSMUSG00000030093	Wnt7a	3.41248	1.77082	0.00143842	up	ENSMUSG00000056671	Prelid2	4.86194	2.28153	1.46501e-17	up	ENSMUSG00000118128	Gm50331	14.5154	3.85951	1.34e-263	up
ENSMUSG00000037833	Sh2d4b	3.13612	1.64898	0.0258525	up	ENSMUSG00000097636	Mirt1	4.84772	2.27731	5.45009e-06	up	ENSMUSG00000110693	Gm45899	14.1892	3.82672	4.31e-288	up
ENSMUSG00000023443	Esx1	3.09096	1.62806	1.24459e-06	up	ENSMUSG00000048626	Klf17	4.82992	2.272	0.0015258	up	ENSMUSG00000117001	Gm49858	14.071	3.81466	2.35e-103	up
ENSMUSG00000024164	C3	2.58104	1.36795	0.00525258	up	ENSMUSG00000091014	Gm5244	4.77054	2.25415	0.00509365	up	ENSMUSG00000094885	Ott	13.9549	3.8027	0.00633061	up
ENSMUSG00000047502	Mroh7	2.28164	1.19007	0.03025	up	ENSMUSG00000062007	Hsh2d	4.7437	2.24601	1.29986e-10	up	ENSMUSG00000078606	Gm4070	13.937	3.80085	2.35e-28	up
ENSMUSG00000044393	Dsg2	3.4351	1.78035	2.30314e-126	up	ENSMUSG00000079681	Zglp1	4.73917	2.24463	0.000110807	up	ENSMUSG00000072620	Slfn2	13.9335	3.80048	3.57e-05	up
ENSMUSG00000034684	Sema3f	2.62802	1.39398	4.5128e-09	up	ENSMUSG00000104535	Gm42686	4.73901	2.24459	4.00928e-05	up	ENSMUSG00000113847	Gm48799	13.9241	3.79951	6.51e-243	up
ENSMUSG00000055632	Hmcn2	4.72155	2.23926	2.01266e-08	up	ENSMUSG00000078496	Zfp982	4.72649	2.24077	3.74241e-28	up	ENSMUSG00000086563	Platr15	13.6429	3.77008	5.54e-05	up
ENSMUSG00000029695	Aass	2.28371	1.19138	5.78451e-12	up	ENSMUSG00000026959	Grin1	4.72285	2.23966	3.31158e-21	up	ENSMUSG00000109713	Pvrig	13.5074	3.75568	4.29e-09	up
ENSMUSG00000092178	Gm45351	34.7171	5.11757	1.78055e-28	up	ENSMUSG00000053175	Bcl3	4.70836	2.23522	1.59767e-22	up	ENSMUSG00000026072	Il1r1	13.3902	3.74311	2.37e-17	up
ENSMUSG00000031434	Morc4	2.40931	1.26862	3.70085e-14	up	ENSMUSG00000024619	Cdx1	4.70442	2.23402	9.02316e-05	up	ENSMUSG00000060445	Sycp2	13.1389	3.71578	7.46e-25	up
ENSMUSG00000113241	Gm40663	4.07012	2.02507	0.000715143	up	ENSMUSG00000099759	1700030C10Rik	4.68228	2.22721	8.95165e-28	up	ENSMUSG00000096177	Gm5070	13.0927	3.71069	2.53e-45	up
ENSMUSG00000039095	En2	2.16983	1.11758	0.000937276	up	ENSMUSG00000085741	5430405H02Rik	4.68102	2.22682	0.00120918	up	ENSMUSG00000030108	Slc6a13	13.0911	3.71052	1.88e-15	up
ENSMUSG00000085795	Zfp703	3.21567	1.68512	0.000942372	up	ENSMUSG00000073902	Gm1966	4.676	2.22527	0.00388432	up	ENSMUSG00000042607	Asb4	13.0715	3.70835	1.16e-92	up
ENSMUSG00000092130	D030025P21Rik	3.22442	1.68904	0.0283745	up	ENSMUSG00000103865	Gm37416	4.66949	2.22326	1.70355e-43	up	ENSMUSG00000112731	Gm47739	13.0125	3.70183	3.48e-226	up
ENSMUSG00000042842	Serpinb6b	20.7109	4.37232	0.000174775	up	ENSMUSG00000102782	Gm37625	4.62191	2.20849	0.00562995	up	ENSMUSG00000040420	Cdh18	12.6846	3.66501	2.73e-21	up
ENSMUSG00000078247	Airn	6.25832	2.64577	0.000257837	up	ENSMUSG00000080932	Gm10224	4.613	2.20571	3.68676e-05	up	ENSMUSG00000115279	Gm49273	12.6589	3.66208	0	up
ENSMUSG00000021822	Plau	2.39489	1.25996	0.0100747	up	ENSMUSG00000115009	G930009F23Rik	4.60226	2.20234	2.34779e-05	up	ENSMUSG00000105134	Gm42923	12.4071	3.63309	4.43e-22	up
ENSMUSG00000052776	Oas1a	3.42161	1.77467	1.98796e-06	up	ENSMUSG00000050345	4930486L24Rik	4.60215	2.20231	3.32437e-05	up	ENSMUSG00000018924	Alox15	12.3249	3.6235	5.4e-99	up
ENSMUSG00000013766	Ly6g6e	2.65224	1.40721	3.8908e-09	up	ENSMUSG00000010592	Dazl	4.59804	2.20102	5.02294e-16	up	ENSMUSG00000114980	4933432I03Rik	12.2684	3.61687	3.99e-25	up
ENSMUSG00000035722	Abca7	2.05243	1.03733	3.3214e-31	up	ENSMUSG00000071470	Ccnb1ip1	4.57776	2.19464	2.81591e-07	up	ENSMUSG00000106549	Gm42653	12.2474	3.61441	2.04e-12	up
ENSMUSG00000107050	C030017G13Rik	2.93466	1.55319	0.000690657	up	ENSMUSG00000086714	0610009E02Rik	4.56617	2.19099	0.0366987	up	ENSMUSG00000062327	T	12.112	3.59836	2.05e-24	up
ENSMUSG00000024738	Pga5	3.23726	1.69477	1.0344e-05	up	ENSMUSG00000071424	Grid2	4.55977	2.18896	8.32882e-08	up	ENSMUSG00000113322	Gm48492	12.082	3.59479	1.65e-05	up
ENSMUSG00000075296	Aldh3b2	8.60805	3.10569	4.58955e-09	up	ENSMUSG00000082195	Gm13034	4.55708	2.18811	4.49191e-13	up	ENSMUSG00000058147	Xlr3c	12.0377	3.58949	1.34e-14	up
ENSMUSG00000040152	Thbs1	2.15416	1.10712	3.07493e-33	up	ENSMUSG00000100968	Gm2098	4.52937	2.17931	5.98395e-05	up	ENSMUSG00000024365	Cyp21a1	11.9764	3.58212	9.34e-06	up
ENSMUSG00000030270	Cpne9	2.00554	1.00399	3.33846e-05	up	ENSMUSG00000025856	Pdgfa	4.51088	2.17341	6.68252e-24	up	ENSMUSG00000028255	Clca1	11.9189	3.57518	0.000158173	up
ENSMUSG00000024313	Mep1b	5.07853	2.34441	1.48933e-50	up	ENSMUSG00000085006	BC021767	4.48348	2.16462	4.24262e-12	up	ENSMUSG00000098037	Gm7765	11.89	3.57168	7.35e-40	up
ENSMUSG00000070837	Aurkc	3.28415	1.71552	0.000274743	up	ENSMUSG00000109765	Gm18227	4.47709	2.16256	1.65902e-06	up	ENSMUSG00000031549	Ido2	11.8669	3.56888	2.4e-38	up
ENSMUSG00000105960	6330410L21Rik	10.1815	3.34788	0.000516819	up	ENSMUSG00000042808	Gpx2	4.47045	2.16042	4.12239e-12	up	ENSMUSG00000032649	Colgalt2	11.7543	3.55511	1.08e-14	up
ENSMUSG00000040007	Bahd1	2.00288	1.00208	6.52611e-20	up	ENSMUSG00000003559	As3mt	4.45941	2.15685	1.76095e-17	up	ENSMUSG00000046338	Gpat2	11.7274	3.55181	1.47e-35	up
ENSMUSG00000033278	Ptprm	2.61527	1.38696	0.0199472	up	ENSMUSG00000113626	Gm7240	4.45055	2.15398	4.73635e-18	up	ENSMUSG00000029695	Aass	11.5813	3.53372	2.45e-302	up
ENSMUSG00000006056	Calcoco2	2.07093	1.05028	8.39936e-38	up	ENSMUSG00000103711	Tstd1	4.43642	2.1494	0.000309536	up	ENSMUSG00000064294	Aox3	11.5727	3.53265	8.52e-31	up
ENSMUSG00000056481	Cd248	2.61423	1.38638	0.00557592	up	ENSMUSG00000104268	Gm37750	4.43215	2.14801	0.0189004	up	ENSMUSG00000018907	Alox12e	11.4301	3.51477	3.51e-12	up
ENSMUSG00000074218	Cox7a1	2.32766	1.21888	0.00336386	up	ENSMUSG00000026452	Syt2	4.42857	2.14684	0.000507292	up	ENSMUSG00000031375	Bgn	11.2033	3.48585	1.04e-28	up
ENSMUSG00000036390	Gadd45a	2.54247	1.34623	1.02701e-59	up	ENSMUSG00000079105	C7	4.42618	2.14606	5.64177e-15	up	ENSMUSG00000021403	Serpinb9b	11.1195	3.47502	6.22e-93	up
ENSMUSG00000084989	Crocc2	4.45608	2.15577	0.000295367	up	ENSMUSG00000117748	Gm50241	4.42461	2.14555	0.038009	up	ENSMUSG00000085328	Gm17131	11.1058	3.47325	0	up
ENSMUSG00000113566	Gm40977	4.1756	2.06198	1.14562e-24	up	ENSMUSG00000109731	Gm45425	4.41863	2.1436	7.77747e-09	up	ENSMUSG00000096107	Gm16505	11.0999	3.47247	2e-10	up
ENSMUSG00000034837	Gnat1	2.81126	1.49122	0.0334729	up	ENSMUSG00000027401	Tgm3	4.41332	2.14187	1.84576e-10	up	ENSMUSG00000047155	Cyp4x1	11.0787	3.46971	3.22e-13	up
ENSMUSG00000061633	1700029P11Rik	4.93954	2.30438	5.39841e-08	up	ENSMUSG00000051243	Islr2	4.41256	2.14161	8.01851e-19	up	ENSMUSG00000004347	Pde1c	11.0514	3.46615	9.48e-170	up
ENSMUSG00000020486	Septin4	5.5001	2.45946	1.82066e-24	up	ENSMUSG00000043439	Epop	4.41226	2.14152	8.25683e-13	up	ENSMUSG00000037624	Kcnk2	11.006	3.46021	8.18e-14	up
ENSMUSG00000023995	Tspo2	2.20862	1.14314	0.00314385	up	ENSMUSG00000089661	Mia	4.39776	2.13677	4.46708e-07	up	ENSMUSG00000104806	Gm42566	10.9915	3.45832	4.85e-08	up
ENSMUSG00000052609	Plekhg3	2.52559	1.33662	8.32137e-44	up	ENSMUSG00000069825	Gm49340	4.38576	2.13283	0.000288059	up	ENSMUSG00000115030	Gm49274	10.8639	3.44147	5.74e-47	up
ENSMUSG00000040601	Nlrp4a	14.7201	3.87971	3.58862e-09	up	ENSMUSG00000085456	Gm15398	4.36181	2.12493	1.60204e-06	up	ENSMUSG00000100816	Gm28321	10.8016	3.43317	1.06e-05	up
ENSMUSG00000052316	Lrrc15	3.12606	1.64435	4.65621e-19	up	ENSMUSG00000022438	Parvb	4.36036	2.12445	7.89227e-43	up	ENSMUSG00000086161	Gm15389	10.77	3.42895	7.11e-06	up
ENSMUSG00000067215	Usp51	2.43965	1.28667	0.00414989	up	ENSMUSG00000025196	Cpn1	4.35628	2.1231	3.26316e-11	up	ENSMUSG00000020226	Slc5a4b	10.7653	3.42831	2.83e-135	up
ENSMUSG00000023964	Calcr	3.27355	1.71086	0.00149088	up	ENSMUSG00000107633	Gm44078	4.35623	2.12308	0.00409282	up	ENSMUSG00000065999	Zfp985	10.7322	3.42387	0	up
ENSMUSG00000097107	Platr6	2.39067	1.25741	0.0189862	up	ENSMUSG00000097134	1110002J07Rik	4.33946	2.11752	9.95211e-06	up	ENSMUSG00000058743	Kcnj14	10.5227	3.39544	5.14e-05	up
ENSMUSG00000092274	Neat1	2.0731	1.05179	9.39115e-136	up	ENSMUSG00000015468	Notch4	4.33593	2.11634	4.80097e-30	up	ENSMUSG00000062773	Tex101	10.4923	3.39126	1.93e-16	up
ENSMUSG00000087362	Gm13710	2.09193	1.06483	4.42124e-13	up	ENSMUSG00000025494	Sigirr	4.33451	2.11587	1.12404e-20	up	ENSMUSG00000000617	Grm6	10.4604	3.38687	2.82e-08	up
ENSMUSG00000047904	Sstr2	3.33663	1.73839	0.00214915	up	ENSMUSG00000030310	Slc6a1	4.33373	2.11561	1.67988e-19	up	ENSMUSG00000012282	Wnt8a	10.4194	3.3812	1.51e-29	up
ENSMUSG00000015053	Gata2	2.54662	1.34858	4.2443e-06	up	ENSMUSG00000056738	A730036I17Rik	4.33223	2.11511	9.23835e-06	up	ENSMUSG00000022899	Slc15a2	10.3844	3.37635	3.22e-49	up
ENSMUSG00000038155	Gstp2	2.67507	1.41958	1.29611e-09	up	ENSMUSG00000046971	Pla2g4f	4.32113	2.11141	0.00116773	up	ENSMUSG00000085456	Gm15398	10.2745	3.36099	1.76e-159	up
ENSMUSG00000018476	Kdm6b	2.53271	1.34068	1.65031e-88	up	ENSMUSG00000099474	1700097N02Rik	4.31489	2.10932	2.12553e-11	up	ENSMUSG00000096838	Gm26232	10.166	3.34568	1.5e-06	up
ENSMUSG00000111149	Gm26564	2.25031	1.17013	0.00270187	up	ENSMUSG00000020061	Mybpc1	4.30981	2.10762	6.45093e-05	up	ENSMUSG00000092178	Gm45351	10.1132	3.33816	8.67e-29	up
ENSMUSG00000036030	Prtg	2.79547	1.48309	9.89861e-50	up	ENSMUSG00000078500	Zfp986	4.3027	2.10524	3.00314e-12	up	ENSMUSG00000026166	Ccl20	10.0165	3.3243	0.000308651	up
ENSMUSG00000040258	Nxph4	2.79535	1.48303	0.00190009	up	ENSMUSG00000078503	Zfp990	4.28064	2.09783	9.37663e-27	up	ENSMUSG00000104329	Gm37324	9.99668	3.32145	3.27e-88	up
ENSMUSG00000007872	Id3	2.38427	1.25355	2.49991e-21	up	ENSMUSG00000030413	Pglyrp1	4.274	2.09559	0.000102412	up	ENSMUSG00000029134	Plb1	9.9483	3.31445	1.91e-08	up
ENSMUSG00000025930	Msc	2.44981	1.29267	4.08264e-09	up	ENSMUSG00000050424	Pnma5	4.27138	2.0947	1.03359e-32	up	ENSMUSG00000069873	4930438A08Rik	9.86878	3.30287	5.9e-06	up
ENSMUSG00000021280	Exoc3l4	2.21993	1.15052	0.0254348	up	ENSMUSG00000115649	Gm18813	4.26455	2.09239	0.000409082	up	ENSMUSG00000061331	Gm17132	9.63677	3.26855	4.79e-218	up
ENSMUSG00000048498	Cd300e	2.7099	1.43824	0.0296599	up	ENSMUSG00000038045	Sult6b1	4.24177	2.08467	1.85687e-26	up	ENSMUSG00000068600	Gml2	9.60909	3.2644	4.93e-62	up
ENSMUSG00000044835	Ankrd45	2.11336	1.07954	1.89505e-11	up	ENSMUSG00000027463	Slc52a3	4.23625	2.08279	1.53408e-12	up	ENSMUSG00000017897	Eya2	9.44577	3.23967	1.51e-41	up
ENSMUSG00000050335	Lgals3	2.11232	1.07883	1.53219e-09	up	ENSMUSG00000001025	S100a6	4.23144	2.08115	2.65403e-11	up	ENSMUSG00000092354	Gm20548	9.43814	3.2385	7.92e-14	up
ENSMUSG00000027712	Anxa5	3.9468	1.98068	4.62728e-62	up	ENSMUSG00000085565	Gm15721	4.22228	2.07802	0.00514404	up	ENSMUSG00000046709	Mapk10	9.43016	3.23728	6.24e-30	up
ENSMUSG00000022438	Parvb	2.78084	1.47552	2.1728e-47	up	ENSMUSG00000086591	Dnah2os	4.20189	2.07104	0.00044412	up	ENSMUSG00000054196	Cthrc1	9.3996	3.2326	0	up
ENSMUSG00000023039	Krt7	2.17608	1.12173	9.56329e-09	up	ENSMUSG00000060586	H2-Eb1	4.19904	2.07006	1.40251e-07	up	ENSMUSG00000085006	BC021767	9.30469	3.21796	1.64e-42	up
ENSMUSG00000105613	Gm43684	5.44482	2.44489	0.00433371	up	ENSMUSG00000109087	Gm45105	4.19059	2.06715	3.03357e-08	up	ENSMUSG00000021125	Arg2	9.28998	3.21568	5.02e-08	up
ENSMUSG00000024409	Psors1c2	2.69842	1.43211	0.00346838	up	ENSMUSG00000108528	Gm8319	4.1876	2.06612	0.00813807	up	ENSMUSG00000034324	Tmem132c	9.22611	3.20572	1.5e-25	up
ENSMUSG00000039115	Itga9	2.0025	1.0018	1.86583e-12	up	ENSMUSG00000028709	Mob3c	4.18044	2.06366	3.80529e-23	up	ENSMUSG00000034690	Nlrp4c	9.20314	3.20213	2.96e-97	up
ENSMUSG00000040726	Hesx1	2.02873	1.02057	9.10637e-05	up	ENSMUSG00000042677	Zc3h12a	4.15293	2.05413	7.10387e-25	up	ENSMUSG00000023087	Noct	9.16355	3.19591	0	up
ENSMUSG00000102920	Olfr416-ps1	5.25657	2.39412	6.33743e-05	up	ENSMUSG00000006056	Calcoco2	4.14916	2.05282	2.56907e-26	up	ENSMUSG00000035385	Ccl2	9.11515	3.18827	0.000217757	up
ENSMUSG00000054057	A930004D18Rik	6.2239	2.63782	5.83448e-05	up	ENSMUSG00000029369	Afm	4.13637	2.04837	0.000550206	up	ENSMUSG00000094649	Gm7102	9.11156	3.1877	0.000124023	up
ENSMUSG00000085918	Gm13032	10.3094	3.3659	1.79743e-05	up	ENSMUSG00000053129	Gsx1	4.1164	2.04138	0.000898689	up	ENSMUSG00000031551	Ido1	9.0782	3.18241	2.23e-05	up
ENSMUSG00000113942	Gm18632	14.1248	3.82016	1.55259e-05	up	ENSMUSG00000026398	Nr5a2	4.11634	2.04136	1.09653e-21	up	ENSMUSG00000028989	Angptl7	9.04978	3.17788	6.01e-06	up
ENSMUSG00000042349	Ikbke	2.51589	1.33107	0.00830852	up	ENSMUSG00000100212	Gm5522	4.11566	2.04112	4.05785e-12	up	ENSMUSG00000102712	Gm37758	9.00473	3.17068	1.41e-14	up
ENSMUSG00000018217	Pmp22	2.68919	1.42717	5.63252e-08	up	ENSMUSG00000102275	Gm37144	4.11484	2.04084	0.00013504	up	ENSMUSG00000118064	Gm50210	8.89538	3.15306	2.15e-26	up
ENSMUSG00000021848	Otx2	4.00232	2.00084	1.40335e-43	up	ENSMUSG00000025930	Msc	4.10851	2.03861	3.2074e-12	up	ENSMUSG00000030109	Slc6a12	8.69111	3.11954	3.31e-05	up
ENSMUSG00000000184	Ccnd2	2.0028	1.00202	0.00335181	up	ENSMUSG00000027703	Lrriq4	4.10601	2.03774	7.32473e-20	up	ENSMUSG00000086175	Gm15802	8.68893	3.11918	8.99e-138	up
ENSMUSG00000023982	Guca1a	3.51563	1.81378	0.0013854	up	ENSMUSG00000093489	Gm20625	4.08563	2.03056	6.40364e-06	up	ENSMUSG00000030303	Far2	8.65117	3.1129	2.03e-214	up
ENSMUSG00000113536	Gm49327	2.16097	1.11168	0.0226475	up	ENSMUSG00000029205	Chrna9	4.07762	2.02773	4.97236e-16	up	ENSMUSG00000115483	Gm9732	8.56237	3.09801	1.31e-08	up
ENSMUSG00000021879	Dnah12	5.29042	2.40338	9.07387e-28	up	ENSMUSG00000024207	Acsbg2	4.06287	2.0225	6.44141e-05	up	ENSMUSG00000004110	Cacna1e	8.50359	3.08807	0.000509851	up
ENSMUSG00000029337	Fgf5	2.824	1.49774	0.0128054	up	ENSMUSG00000085327	Gm16104	4.05325	2.01908	0.0153091	up	ENSMUSG00000115329	Gm49272	8.27901	3.04946	8.79e-17	up
ENSMUSG00000028364	Tnc	4.40474	2.13906	0.00157137	up	ENSMUSG00000057615	Ldoc1	4.04928	2.01766	1.66204e-08	up	ENSMUSG00000104665	Gm43366	8.27326	3.04846	8.81e-06	up
ENSMUSG00000020562	Efcab10	2.84835	1.51013	0.0444257	up	ENSMUSG00000030108	Slc6a13	4.03988	2.01431	0.0102766	up	ENSMUSG00000091618	H60c	8.23628	3.04199	1.3e-16	up
ENSMUSG00000023232	Serinc2	2.14362	1.10005	1.9139e-05	up	ENSMUSG00000047369	Dnah14	4.02817	2.01013	3.19779e-07	up	ENSMUSG00000073125	Xlr3b	8.21812	3.03881	1.83e-58	up
ENSMUSG00000097636	Mirt1	3.0876	1.62649	0.00517852	up	ENSMUSG00000002076	Hsf2bp	4.02509	2.00902	1.33232e-28	up	ENSMUSG00000027004	Frzb	8.16081	3.02871	0.000266356	up
ENSMUSG00000024803	Ankrd1	5.96028	2.57538	0.00373918	up	ENSMUSG00000030693	Klk10	4.00263	2.00095	4.26318e-08	up	ENSMUSG00000029646	Cdx2	8.02567	3.00462	0.00018615	up
ENSMUSG00000116537	Gm49698	2.8125	1.49185	0.018225	up	ENSMUSG00000027861	Casq2	4.00246	2.00089	0.00946477	up	ENSMUSG00000075602	Ly6a	7.97187	2.99492	4.14e-08	up
ENSMUSG00000086591	Dnah2os	2.44961	1.29255	0.0157824	up	ENSMUSG00000107050	C030017G13Rik	3.99822	1.99936	0.00281743	up	ENSMUSG00000015365	Mov10l1	7.97091	2.99474	1.56e-53	up
ENSMUSG00000041287	Sox15	2.55032	1.35068	2.2855e-24	up	ENSMUSG00000031304	Il2rg	3.98901	1.99603	1.91867e-05	up	ENSMUSG00000017002	Slpi	7.96951	2.99449	2.95e-06	up
ENSMUSG00000027077	Smtnl1	2.032	1.0229	0.0248622	up	ENSMUSG00000105565	Gm43566	3.98755	1.9955	0.0032498	up	ENSMUSG00000026114	Cnga3	7.88651	2.97939	1.89e-104	up
ENSMUSG00000031504	Rab20	2.72633	1.44696	0.00280219	up	ENSMUSG00000113388	Gm48111	3.97593	1.99129	1.88729e-08	up	ENSMUSG00000027559	Car3	7.82787	2.96862	1.35e-14	up
ENSMUSG00000049521	Cdc42ep1	4.2957	2.10289	4.9603e-12	up	ENSMUSG00000104445	Rhbg	3.96744	1.98821	0.000156077	up	ENSMUSG00000027217	Tspan18	7.79047	2.96171	2.58e-10	up
ENSMUSG00000028977	Casz1	2.7927	1.48166	6.39189e-49	up	ENSMUSG00000025480	Syce1	3.95643	1.9842	3.15281e-11	up	ENSMUSG00000055945	Prr18	7.77823	2.95944	1.89e-10	up
ENSMUSG00000022455	Wbp2nl	2.80315	1.48705	0.00206141	up	ENSMUSG00000042414	Prdm14	3.95305	1.98297	6.8346e-31	up	ENSMUSG00000061633	1700029P11Rik	7.75321	2.95479	1.06e-07	up
ENSMUSG00000040650	Cyp2b23	18.3795	4.20003	1.55565e-192	up	ENSMUSG00000042293	Gm5617	3.94768	1.98101	9.18754e-06	up	ENSMUSG00000110365	Gm38947	7.73928	2.9522	1.06e-45	up
ENSMUSG00000033174	Mgll	2.14789	1.10292	0.0362331	up	ENSMUSG00000087575	Gm12976	3.94577	1.98031	0.00501986	up	ENSMUSG00000084989	Crocc2	7.73226	2.95089	1.3e-14	up
ENSMUSG00000047281	Sfn	2.05794	1.0412	2.42066e-96	up	ENSMUSG00000084858	Gm1980	3.92357	1.97217	0.0478001	up	ENSMUSG00000031965	Tbx20	7.73143	2.95074	3.94e-104	up
ENSMUSG00000087150	BC064078	20.4443	4.35363	8.72587e-12	up	ENSMUSG00000101856	1700096K18Rik	3.92263	1.97182	0.000360351	up	ENSMUSG00000100968	Gm2098	7.72287	2.94914	7.1e-36	up
ENSMUSG00000030523	Trpm1	13.6955	3.77563	1.15231e-07	up	ENSMUSG00000089997	1810020O05Rik	3.91897	1.97047	0.00489471	up	ENSMUSG00000113388	Gm48111	7.69408	2.94375	2.12e-191	up
ENSMUSG00000049577	Zfpm1	2.06576	1.04668	4.17656e-11	up	ENSMUSG00000040026	Saa3	3.9078	1.96636	1.11199e-06	up	ENSMUSG00000040165	Cd209c	7.60879	2.92767	2.9e-07	up
ENSMUSG00000036766	Dner	2.64295	1.40215	0.000232996	up	ENSMUSG00000000544	Gpa33	3.89919	1.96317	4.78952e-51	up	ENSMUSG00000053211	Zfy1	7.60438	2.92683	4.08e-20	up
ENSMUSG00000115302	Gm49394	7.17457	2.84289	3.163e-16	up	ENSMUSG00000029084	Cd38	3.89337	1.96102	3.68333e-27	up	ENSMUSG00000084824	Gm16344	7.60376	2.92671	1.71e-27	up
ENSMUSG00000035783	Acta2	2.11567	1.08112	9.80578e-06	up	ENSMUSG00000025330	Padi4	3.88379	1.95747	5.96798e-12	up	ENSMUSG00000031898	Dpep3	7.47078	2.90126	0.00105612	up
ENSMUSG00000029376	Mthfd2l	2.75418	1.46162	3.60915e-10	up	ENSMUSG00000083812	Gm5054	3.87902	1.95569	0.0246145	up	ENSMUSG00000036422	Pcdh8	7.44257	2.8958	4.34e-05	up
ENSMUSG00000012282	Wnt8a	4.63822	2.21357	3.82193e-09	up	ENSMUSG00000048031	Fcrl5	3.86625	1.95094	2.38107e-08	up	ENSMUSG00000026686	Lmx1a	7.38455	2.88451	4.36e-07	up
ENSMUSG00000001506	Col1a1	3.52024	1.81567	2.40151e-36	up	ENSMUSG00000116157	Cyp2d67-ps	3.8543	1.94647	0.00520041	up	ENSMUSG00000060508	Nlrp9b	7.3635	2.88039	7.68e-05	up
ENSMUSG00000015312	Gadd45b	2.4189	1.27435	2.36677e-30	up	ENSMUSG00000087135	Gm16096	3.84939	1.94463	2.13422e-10	up	ENSMUSG00000110212	Gm35963	7.35645	2.87901	1.25e-05	up
ENSMUSG00000094638	Gm21972	31.5804	4.98096	0.000396889	up	ENSMUSG00000071773	Rhox1	3.83279	1.9384	0.00142472	up	ENSMUSG00000045573	Penk	7.34867	2.87748	5.84e-52	up
ENSMUSG00000056758	Hmga2	2.88248	1.52731	1.17964e-35	up	ENSMUSG00000082082	Gm13230	3.82224	1.93442	1.81814e-22	up	ENSMUSG00000009487	Otog	7.34533	2.87683	7.99e-07	up
ENSMUSG00000056738	A730036I17Rik	2.37725	1.24929	0.0399125	up	ENSMUSG00000068417	Pnp2	3.81315	1.93099	2.45423e-15	up	ENSMUSG00000097884	Gm26543	7.32448	2.87273	1.37e-06	up
ENSMUSG00000061728	Btnl7-ps	5.09553	2.34923	2.07379e-34	up	ENSMUSG00000097445	Gm26631	3.80957	1.92963	0.00773695	up	ENSMUSG00000058153	Sez6l	7.31334	2.87053	0.000303297	up
ENSMUSG00000023987	Pgc	2.61688	1.38785	0.0069529	up	ENSMUSG00000037437	Adam32	3.80722	1.92874	4.46708e-07	up	ENSMUSG00000102782	Gm37625	7.2024	2.84848	0.00365995	up
ENSMUSG00000039209	Rpl39l	13.2491	3.72782	1.75816e-38	up	ENSMUSG00000052026	Slc6a7	3.7928	1.92326	2.34209e-10	up	ENSMUSG00000037577	Ephx3	7.11399	2.83066	1.71e-23	up
ENSMUSG00000070880	Gad1	2.45947	1.29835	7.30787e-06	up	ENSMUSG00000018907	Alox12e	3.76183	1.91144	0.00861008	up	ENSMUSG00000069053	Uba1y	7.11155	2.83016	1.13e-211	up
ENSMUSG00000113835	Gm19554	2.20755	1.14245	0.0375885	up	ENSMUSG00000060716	Plekhh1	3.75888	1.9103	8.99265e-13	up	ENSMUSG00000039005	Tlr4	7.09698	2.82721	1.67e-45	up
ENSMUSG00000032517	Mobp	5.18296	2.37378	1.21503e-09	up	ENSMUSG00000046338	Gpat2	3.75207	1.90769	0.000245766	up	ENSMUSG00000054057	A930004D18Rik	6.92907	2.79266	2.36e-06	up
ENSMUSG00000042312	S100a13	5.29553	2.40477	1.10903e-15	up	ENSMUSG00000055560	Zfp459	3.74928	1.90661	5.73879e-46	up	ENSMUSG00000087077	Gm12480	6.87964	2.78233	7.75e-09	up
ENSMUSG00000028773	Fabp3	2.67439	1.41921	3.15607e-129	up	ENSMUSG00000080002	Gm5566	3.73931	1.90277	1.46687e-22	up	ENSMUSG00000021822	Plau	6.86342	2.77893	1.92e-18	up
ENSMUSG00000051043	Gprc5c	2.68086	1.4227	2.32662e-25	up	ENSMUSG00000029095	Ablim2	3.73217	1.90002	3.46226e-09	up	ENSMUSG00000061728	Btnl7-ps	6.80675	2.76697	3.24e-51	up
ENSMUSG00000022096	Hr	2.76066	1.46501	4.82127e-15	up	ENSMUSG00000000731	Aire	3.73113	1.89961	6.53841e-32	up	ENSMUSG00000029875	Ccdc184	6.79025	2.76346	8.42e-17	up
ENSMUSG00000114060	Gm18630	10.4173	3.38091	0.000113288	up	ENSMUSG00000092274	Neat1	3.73027	1.89928	2.7458e-28	up	ENSMUSG00000078938	Syce3	6.74655	2.75415	1.28e-14	up
ENSMUSG00000033788	Dysf	2.90643	1.53925	1.63192e-19	up	ENSMUSG00000004360	9330159F19Rik	3.72723	1.8981	0.00125411	up	ENSMUSG00000058114	Olfr127	6.67559	2.7389	2.93e-05	up
ENSMUSG00000000125	Wnt3	2.79515	1.48293	5.6494e-06	up	ENSMUSG00000101191	Gm28809	3.72703	1.89803	0.00187578	up	ENSMUSG00000036856	Wnt4	6.61754	2.72629	5.45e-09	up
ENSMUSG00000028776	Tinagl1	2.13358	1.09328	1.01922e-08	up	ENSMUSG00000067261	Foxd3	3.72309	1.8965	3.15275e-18	up	ENSMUSG00000101234	1700007E05Rik	6.61425	2.72558	0.00219551	up
ENSMUSG00000097134	1110002J07Rik	3.75301	1.90805	2.17384e-06	up	ENSMUSG00000037827	Gm5884	3.71659	1.89398	0.00222426	up	ENSMUSG00000043165	Lor	6.55678	2.71299	0.00235749	up
ENSMUSG00000041889	Shisa4	2.52925	1.33871	0.000511004	up	ENSMUSG00000040296	Ddx58	3.71485	1.8933	1.6308e-57	up	ENSMUSG00000045868	Gvin1	6.50319	2.70115	8.36e-57	up
ENSMUSG00000030365	Clec2i	3.66302	1.87303	0.0197995	up	ENSMUSG00000063611	Gm10134	3.71471	1.89325	4.53181e-05	up	ENSMUSG00000026668	Ucma	6.47953	2.69589	7.51e-05	up
ENSMUSG00000021456	Fbp2	2.68252	1.42359	0.00615988	up	ENSMUSG00000068522	Aard	3.69814	1.8868	1.04462e-10	up	ENSMUSG00000056380	Gpr50	6.28871	2.65277	1.4e-05	up
ENSMUSG00000010660	Plcd1	2.56654	1.35983	3.47856e-47	up	ENSMUSG00000025739	Gng13	3.69487	1.88552	0.000454556	up	ENSMUSG00000024399	Ltb	6.2827	2.65139	1.27e-59	up
ENSMUSG00000030340	Scnn1a	2.49559	1.31938	0.0191286	up	ENSMUSG00000035283	Adrb1	3.69195	1.88438	0.000154196	up	ENSMUSG00000004668	Abca13	6.236	2.64062	1.21e-32	up
ENSMUSG00000092354	Gm20548	5.55266	2.47318	0.00229054	up	ENSMUSG00000043036	Ccdc63	3.69098	1.884	0.000162809	up	ENSMUSG00000025219	Fgf8	6.21787	2.63642	1.77e-15	up
ENSMUSG00000043088	Il17re	3.191	1.67401	0.0243748	up	ENSMUSG00000040813	Tex264	3.68083	1.88003	1.17347e-11	up	ENSMUSG00000032060	Cryab	6.17717	2.62695	4.12e-63	up
ENSMUSG00000028931	Kcnab2	3.75364	1.90829	1.69545e-10	up	ENSMUSG00000021367	Edn1	3.65805	1.87107	0.00579833	up	ENSMUSG00000028023	Pitx2	6.1742	2.62625	1.2e-150	up
ENSMUSG00000027375	Mal	4.91167	2.29621	0.000155068	up	ENSMUSG00000062309	Rpp25	3.65118	1.86836	6.28103e-14	up	ENSMUSG00000037437	Adam32	6.13858	2.61791	3.38e-28	up
ENSMUSG00000028640	Tfap2c	4.76439	2.25229	5.48984e-295	up	ENSMUSG00000117017	Gm49844	3.65008	1.86793	1.45753e-07	up	ENSMUSG00000091177	Gm15494	6.13352	2.61672	1.04e-154	up
ENSMUSG00000034855	Cxcl10	6.75799	2.7566	1.20507e-05	up	ENSMUSG00000010830	Kdelr3	3.6377	1.86303	2.77325e-10	up	ENSMUSG00000052613	Pcdh15	6.09488	2.6076	1.27e-11	up
ENSMUSG00000061517	Sox21	4.81504	2.26755	2.47051e-22	up	ENSMUSG00000032125	Robo4	3.63603	1.86236	4.16594e-18	up	ENSMUSG00000112132	Gm36229	6.08908	2.60622	0.000382303	up
ENSMUSG00000072249	Fthl17f	2.59644	1.37654	0.00489659	up	ENSMUSG00000033847	Pla2g4c	3.6346	1.86179	0.00660509	up	ENSMUSG00000063535	Zfp773	6.08531	2.60533	3.01e-27	up
ENSMUSG00000052384	Nrros	3.44182	1.78317	1.32563e-34	up	ENSMUSG00000053062	Jam2	3.63169	1.86064	3.71168e-66	up	ENSMUSG00000096192	Gm18856	6.06433	2.60035	6.86e-05	up
ENSMUSG00000056501	Cebpb	2.00061	1.00044	6.08227e-07	up	ENSMUSG00000032860	P2ry2	3.60867	1.85147	7.77954e-15	up	ENSMUSG00000056758	Hmga2	6.05721	2.59865	6.41e-274	up
ENSMUSG00000025969	Nrp2	3.89276	1.96079	2.37657e-244	up	ENSMUSG00000060803	Gstp1	3.60617	1.85047	2.91264e-10	up	ENSMUSG00000058579	Cela2a	6.04325	2.59533	0.00173032	up
ENSMUSG00000027947	Il6ra	2.32044	1.2144	0.041678	up	ENSMUSG00000111171	Gm47815	3.60578	1.85031	0.01142	up	ENSMUSG00000116812	Gm2792	6.03877	2.59426	1.33e-27	up
ENSMUSG00000091618	H60c	3.53396	1.82129	0.00188738	up	ENSMUSG00000037101	Ttc29	3.59782	1.84712	0.000476304	up	ENSMUSG00000049152	Ugt3a2	6.0378	2.59402	0.000275327	up
ENSMUSG00000049723	Mmp12	4.79094	2.26031	0.00128708	up	ENSMUSG00000115249	Gm49085	3.59109	1.84442	0.00407114	up	ENSMUSG00000048126	Col6a3	6.03563	2.59351	5.42e-13	up
ENSMUSG00000020434	4921536K21Rik	3.1438	1.65251	0.0053448	up	ENSMUSG00000001588	Acap1	3.58605	1.8424	5.30658e-14	up	ENSMUSG00000032625	Thsd7a	6.01757	2.58918	3.87e-07	up
ENSMUSG00000025006	Sorbs1	2.49077	1.31659	7.97795e-68	up	ENSMUSG00000038668	Lpar1	3.58365	1.84143	2.86832e-10	up	ENSMUSG00000006154	Eps8l1	5.98844	2.58218	1.46e-120	up
ENSMUSG00000107385	C330024D21Rik	2.25807	1.17509	0.0218212	up	ENSMUSG00000066007	Zfp600	3.57515	1.838	5.32372e-13	up	ENSMUSG00000040187	Arntl2	5.8938	2.5592	1.15e-298	up
ENSMUSG00000037405	Icam1	2.05453	1.03881	8.10493e-24	up	ENSMUSG00000031757	Mt4	3.57403	1.83755	6.45045e-05	up	ENSMUSG00000030137	Tuba8	5.86878	2.55306	9.4e-05	up
ENSMUSG00000029095	Ablim2	2.05321	1.03788	0.0312778	up	ENSMUSG00000090698	Apold1	3.57341	1.8373	0.0100841	up	ENSMUSG00000039007	Cpq	5.77371	2.5295	2.2e-05	up
ENSMUSG00000005947	Itgae	2.07769	1.05498	0.0320191	up	ENSMUSG00000028093	Acp6	3.55328	1.82915	1.69276e-26	up	ENSMUSG00000040329	Il7	5.7613	2.52639	4.37e-10	up
ENSMUSG00000107018	Gm43694	2.48005	1.31037	0.0316772	up	ENSMUSG00000044041	Krt13	3.54378	1.82529	0.000381116	up	ENSMUSG00000046774	8030474K03Rik	5.7374	2.5204	7.42e-30	up
ENSMUSG00000085555	2610035F20Rik	2.22598	1.15444	0.00321738	up	ENSMUSG00000050122	Vwa3b	3.54173	1.82445	3.12223e-16	up	ENSMUSG00000020633	Dcdc2c	5.61107	2.48828	0.000943332	up
ENSMUSG00000038765	Lmx1b	2.09955	1.07008	0.0398427	up	ENSMUSG00000001420	Tmem79	3.53184	1.82042	1.82103e-20	up	ENSMUSG00000113566	Gm40977	5.60551	2.48684	1.16e-41	up
ENSMUSG00000045573	Penk	2.87776	1.52495	0.000241812	up	ENSMUSG00000031762	Mt2	3.53017	1.81974	3.08527e-11	up	ENSMUSG00000027858	Tspan2	5.52331	2.46553	9.72e-94	up
ENSMUSG00000075706	Gpx4	2.20118	1.13828	1.776e-261	up	ENSMUSG00000097107	Platr6	3.52418	1.81729	7.72606e-05	up	ENSMUSG00000110051	Gm45322	5.46728	2.45082	4.98e-20	up
ENSMUSG00000117916	9630028I04Rik	4.64016	2.21418	1.39524e-10	up	ENSMUSG00000052565	H1f3	3.51645	1.81412	0.0410059	up	ENSMUSG00000019900	Rfx6	5.45739	2.44821	0.00126561	up
ENSMUSG00000037335	Hand1	3.28568	1.71619	3.68499e-17	up	ENSMUSG00000079471	Mymx	3.51555	1.81375	2.105e-10	up	ENSMUSG00000031688	Pou4f2	5.45404	2.44733	8.61e-06	up
ENSMUSG00000025219	Fgf8	4.06849	2.02449	1.70198e-07	up	ENSMUSG00000025056	Nr0b1	3.5086	1.8109	8.75427e-33	up	ENSMUSG00000052384	Nrros	5.45342	2.44716	3.45e-148	up
ENSMUSG00000052117	D630039A03Rik	7.25542	2.85906	2.88696e-27	up	ENSMUSG00000040943	Tet2	3.4857	1.80145	1.50637e-05	up	ENSMUSG00000046561	Arsj	5.42274	2.43902	0.00422042	up
ENSMUSG00000086649	Gm15286	6.06505	2.60052	0.000300571	up	ENSMUSG00000046856	Gpr1	3.4855	1.80137	0.000352109	up	ENSMUSG00000100750	Gm29084	5.37582	2.42648	5.91e-83	up
ENSMUSG00000104705	4930405N21Rik	3.10971	1.63678	0.0415219	up	ENSMUSG00000001053	N4bp3	3.47517	1.79708	4.61535e-17	up	ENSMUSG00000022987	Zfp641	5.36669	2.42403	0.00219615	up
ENSMUSG00000045378	Pxt1	2.6345	1.39753	0.0364321	up	ENSMUSG00000037492	Zmat4	3.47245	1.79595	4.37637e-13	up	ENSMUSG00000042115	Klhdc8a	5.35632	2.42124	1.08e-07	up
ENSMUSG00000024354	Slc23a1	5.61358	2.48892	1.01213e-23	up	ENSMUSG00000067919	Rex2	3.46949	1.79472	3.35169e-14	up	ENSMUSG00000085918	Gm13032	5.3534	2.42046	0.00408319	up
ENSMUSG00000027376	Prom2	2.48527	1.3134	0.0404309	up	ENSMUSG00000036931	Nfkbid	3.46394	1.79241	6.09385e-09	up	ENSMUSG00000071424	Grid2	5.34532	2.41828	4.99e-117	up
ENSMUSG00000099759	1700030C10Rik	2.21867	1.1497	1.10219e-59	up	ENSMUSG00000109602	Gm31597	3.46392	1.79241	0.0147617	up	ENSMUSG00000109087	Gm45105	5.33977	2.41678	1.06e-16	up
ENSMUSG00000042414	Prdm14	2.4684	1.30358	6.90848e-14	up	ENSMUSG00000063011	Msln	3.4622	1.79169	6.97283e-12	up	ENSMUSG00000062519	Zfp398	5.31383	2.40975	4.74e-95	up
ENSMUSG00000092837	Rpph1	2.4403	1.28706	0.009795	up	ENSMUSG00000087128	Gm12655	3.45909	1.79039	7.87497e-05	up	ENSMUSG00000046634	Pkd1l1	5.30782	2.40812	8.18e-15	up
ENSMUSG00000037188	Grhl3	2.33641	1.22429	9.91571e-18	up	ENSMUSG00000029848	Stra8	3.45306	1.78787	3.97119e-06	up	ENSMUSG00000091491	Vmn2r97	5.28012	2.40057	2.61e-07	up
ENSMUSG00000072949	Acot1	2.05378	1.03828	3.1656e-36	up	ENSMUSG00000053907	Mat2a	3.45293	1.78782	2.5074e-57	up	ENSMUSG00000105549	Gm43540	5.26878	2.39747	1.68e-35	up
ENSMUSG00000023931	Efhb	2.9445	1.55802	4.46764e-06	up	ENSMUSG00000059229	Gm6802	3.4518	1.78735	1.91571e-07	up	ENSMUSG00000113865	Selenok-ps6	5.22946	2.38666	0.00130224	up
ENSMUSG00000043903	Zfp469	2.79851	1.48466	0.00203217	up	ENSMUSG00000002885	Adgre5	3.45049	1.7868	2.11356e-27	up	ENSMUSG00000110537	Gm4316	5.19536	2.37722	0.000468654	up
ENSMUSG00000104528	Gm43314	0.389434	-1.36055	0.00149595	down	ENSMUSG00000047977	Synb	3.44926	1.78629	0.0387931	up	ENSMUSG00000048450	Msx1	5.1582	2.36687	0.000683042	up
ENSMUSG00000039954	Stk32a	0.320125	-1.64329	0.00650258	down	ENSMUSG00000041323	Ak7	3.44361	1.78392	6.63071e-12	up	ENSMUSG00000024211	Grm8	5.15637	2.36635	1.99e-18	up
ENSMUSG00000031342	Gpm6b	0.397391	-1.33137	0.0264374	down	ENSMUSG00000053522	Lgals7	3.43935	1.78214	8.97395e-05	up	ENSMUSG00000098754	Prn	5.11479	2.35467	3.81e-11	up
ENSMUSG00000083012	Fam220a	0.308211	-1.69801	0.00599849	down	ENSMUSG00000032226	Gcnt3	3.42934	1.77793	3.92438e-06	up	ENSMUSG00000000125	Wnt3	5.11266	2.35407	1.3e-23	up
ENSMUSG00000016494	Cd34	0.235796	-2.08439	9.92099e-14	down	ENSMUSG00000105549	Gm43540	3.42726	1.77705	1.92186e-06	up	ENSMUSG00000050050	Ccdc158	5.07255	2.34271	1.63e-193	up
ENSMUSG00000044749	Abca6	0.172783	-2.53297	0.000646708	down	ENSMUSG00000002504	Slc9a3r2	3.42535	1.77625	3.45787e-12	up	ENSMUSG00000112855	Gm47842	5.04134	2.33381	2.13e-08	up
ENSMUSG00000024053	Emilin2	0.43925	-1.18689	0.00185184	down	ENSMUSG00000020173	Cobl	3.40206	1.76641	3.21977e-15	up	ENSMUSG00000078624	Olfr613	5.00069	2.32213	5.37e-07	up
ENSMUSG00000096039	D830030K20Rik	0.451986	-1.14565	0.0274389	down	ENSMUSG00000075023	Accsl	3.39418	1.76306	1.5503e-05	up	ENSMUSG00000024907	Gal	4.99426	2.32027	0.00446854	up
ENSMUSG00000009575	Cbx5	0.416503	-1.2636	0	down	ENSMUSG00000024209	Acsbg3	3.38812	1.76048	1.34146e-19	up	ENSMUSG00000022483	Col2a1	4.98596	2.31787	1.21e-69	up
ENSMUSG00000061259	Tmprss11d	0.258244	-1.95319	0.00538428	down	ENSMUSG00000063535	Zfp773	3.3877	1.76031	9.63869e-08	up	ENSMUSG00000089728	Clec2f	4.91856	2.29823	5.88e-62	up
ENSMUSG00000032925	Itgbl1	0.196866	-2.34472	0.00589889	down	ENSMUSG00000037722	Gnpnat1	3.38508	1.75919	6.20376e-26	up	ENSMUSG00000001025	S100a6	4.89522	2.29137	1.17e-148	up
ENSMUSG00000102476	Gm37245	0.488782	-1.03274	4.24345e-05	down	ENSMUSG00000112855	Gm47842	3.3824	1.75805	0.000696258	up	ENSMUSG00000107385	C330024D21Rik	4.83943	2.27484	8.64e-11	up
ENSMUSG00000053441	Adamts19	0.452173	-1.14505	0.00010136	down	ENSMUSG00000081593	Gm11841	3.38167	1.75774	5.65475e-08	up	ENSMUSG00000055403	4933427D06Rik	4.82061	2.26921	0.00147779	up
ENSMUSG00000042807	Hecw2	0.450909	-1.14909	1.15181e-09	down	ENSMUSG00000037139	Myom3	3.37724	1.75584	0.0170584	up	ENSMUSG00000040629	Mael	4.81948	2.26888	6.06e-47	up
ENSMUSG00000105260	Gm40040	0.41902	-1.25491	1.26274e-68	down	ENSMUSG00000108701	Gm44616	3.37465	1.75474	0.00455232	up	ENSMUSG00000054169	Ceacam10	4.81757	2.26831	0.00455225	up
ENSMUSG00000039246	Lyplal1	0.307607	-1.70084	1.04316e-24	down	ENSMUSG00000041959	S100a10	3.36788	1.75184	6.25143e-10	up	ENSMUSG00000056258	Kcnq3	4.76497	2.25247	5.8e-12	up
ENSMUSG00000037913	Tmem156	0.0804149	-3.63639	0.000330194	down	ENSMUSG00000021185	Dglucy	3.35668	1.74703	4.6147e-05	up	ENSMUSG00000039578	Ccser1	4.76073	2.25118	0.0016599	up
ENSMUSG00000078949	R3hdml	0.366946	-1.44636	0.0400989	down	ENSMUSG00000012126	Ubxn11	3.35472	1.74619	2.19078e-08	up	ENSMUSG00000016458	Wt1	4.7572	2.25011	1.67e-18	up
ENSMUSG00000043259	Fam13c	0.391162	-1.35416	5.57733e-48	down	ENSMUSG00000018986	Slfn3	3.35144	1.74478	6.18287e-09	up	ENSMUSG00000101628	Gm28177	4.71001	2.23573	0.000446709	up
ENSMUSG00000032826	Ank2	0.487474	-1.0366	1.1671e-36	down	ENSMUSG00000064264	Zfp428	3.35075	1.74448	8.70617e-08	up	ENSMUSG00000099083	Atf7	4.69054	2.22975	2.45e-11	up
ENSMUSG00000025905	Oprk1	0.320843	-1.64006	0.0400985	down	ENSMUSG00000038600	Atp6v0a4	3.33929	1.73954	1.38685e-15	up	ENSMUSG00000086645	Gm15743	4.65408	2.2185	9.15e-06	up
ENSMUSG00000035799	Twist1	0.378924	-1.40002	5.76954e-06	down	ENSMUSG00000041062	Mslnl	3.33771	1.73886	0.0109999	up	ENSMUSG00000045010	Gm4779	4.63578	2.21281	4.93e-35	up
ENSMUSG00000091834	Gm17177	0.485205	-1.04333	0.00601742	down	ENSMUSG00000091623	Gm17092	3.33077	1.73585	0.000274898	up	ENSMUSG00000067704	Wfdc13	4.62808	2.21042	0.00928862	up
ENSMUSG00000074457	S100a16	0.287633	-1.7977	2.0961e-10	down	ENSMUSG00000105837	Gm35986	3.32996	1.73551	0.00551092	up	ENSMUSG00000057596	Trim30d	4.61281	2.20565	0.00767286	up
ENSMUSG00000027855	Sycp1	0.177064	-2.49766	1.39099e-11	down	ENSMUSG00000107227	Gm42559	3.32773	1.73454	0.00520229	up	ENSMUSG00000050345	4930486L24Rik	4.61221	2.20546	1.61e-06	up
ENSMUSG00000030074	Gxylt2	0.291073	-1.78055	0.000202519	down	ENSMUSG00000028979	Masp2	3.32744	1.73441	0.00299472	up	ENSMUSG00000053111	Fank1	4.60914	2.2045	2.15e-08	up
ENSMUSG00000007097	Atp1a2	0.322338	-1.63335	1.56383e-10	down	ENSMUSG00000115902	AC113595.1	3.32707	1.73425	0.00203184	up	ENSMUSG00000017737	Mmp9	4.57055	2.19237	1.89e-26	up
ENSMUSG00000027338	Prnd	0.324073	-1.62561	1.19555e-05	down	ENSMUSG00000052673	Gm9887	3.31096	1.72725	0.00510575	up	ENSMUSG00000094472	Gm21897	4.55702	2.18809	1.2e-109	up
ENSMUSG00000067562	Dmrtc1c1	0.151969	-2.71815	2.90054e-18	down	ENSMUSG00000114348	Gm41031	3.31034	1.72698	5.77983e-09	up	ENSMUSG00000030287	Itpr2	4.54182	2.18327	4.44e-22	up
ENSMUSG00000045932	Ifit2	0.188919	-2.40416	3.93149e-08	down	ENSMUSG00000030605	Mfge8	3.30505	1.72467	1.47742e-17	up	ENSMUSG00000097171	Gm17644	4.53632	2.18152	0.000549619	up
ENSMUSG00000060441	Trim5	0.339802	-1.55723	0.0344349	down	ENSMUSG00000082925	Gm13135	3.30419	1.7243	6.32076e-08	up	ENSMUSG00000097283	Gm26686	4.48261	2.16434	2.28e-44	up
ENSMUSG00000028573	Fggy	0.400659	-1.31955	2.08852e-11	down	ENSMUSG00000118246	Gm6052	3.29821	1.72168	0.00093335	up	ENSMUSG00000033453	Adamts15	4.47522	2.16196	7.12e-25	up
ENSMUSG00000028876	Epha10	0.267033	-1.90491	0.000105548	down	ENSMUSG00000000142	Axin2	3.27961	1.71352	1.05604e-16	up	ENSMUSG00000026463	Atp2b4	4.46642	2.15912	1.52e-73	up
ENSMUSG00000103318	Gm38356	0.303553	-1.71998	0.0355487	down	ENSMUSG00000047281	Sfn	3.27779	1.71272	1.17442e-11	up	ENSMUSG00000051022	Hs3st1	4.46475	2.15858	4.93e-06	up
ENSMUSG00000031302	Nlgn3	0.429483	-1.21933	0.00490952	down	ENSMUSG00000027985	Lef1	3.27666	1.71223	1.74549e-12	up	ENSMUSG00000049382	Krt8	4.45112	2.15417	0	up
ENSMUSG00000061462	Obscn	0.419175	-1.25438	0.00229174	down	ENSMUSG00000045257	Morn2	3.27375	1.71094	5.24717e-05	up	ENSMUSG00000024803	Ankrd1	4.44436	2.15197	0.000376349	up
ENSMUSG00000026946	Nmi	0.46295	-1.11107	0.0031182	down	ENSMUSG00000020477	Mrps24	3.2694	1.70903	2.61552e-07	up	ENSMUSG00000020099	Unc5b	4.44222	2.15128	0	up
ENSMUSG00000022686	B3gnt5	0.393031	-1.34729	2.82784e-22	down	ENSMUSG00000060461	Dppa5a	3.26452	1.70687	2.40614e-08	up	ENSMUSG00000115690	Gm48924	4.42043	2.14419	7.74e-07	up
ENSMUSG00000033644	Piwil2	0.481318	-1.05494	3.83496e-17	down	ENSMUSG00000076749	Trgc1	3.2521	1.70137	4.61484e-06	up	ENSMUSG00000027796	Smad9	4.4161	2.14277	0.00207997	up
ENSMUSG00000020609	Apob	0.129856	-2.94501	6.39197e-26	down	ENSMUSG00000114439	Gm48395	3.24752	1.69934	0.0415094	up	ENSMUSG00000026303	Mlph	4.40811	2.14016	2.88e-09	up
ENSMUSG00000056436	Cyct	0.140901	-2.82725	1.85928e-78	down	ENSMUSG00000010607	Pigyl	3.24345	1.69753	2.46077e-08	up	ENSMUSG00000025473	Adam8	4.38931	2.13399	2.99e-28	up
ENSMUSG00000031304	Il2rg	0.403154	-1.3106	0.00990066	down	ENSMUSG00000117477	Gm50092	3.2323	1.69256	0.0329345	up	ENSMUSG00000045509	Gpr150	4.37432	2.12906	0.000657732	up
ENSMUSG00000039519	Cyp7b1	0.305346	-1.71148	2.96723e-06	down	ENSMUSG00000022871	Fetub	3.22857	1.6909	1.39868e-13	up	ENSMUSG00000055493	Epm2a	4.36027	2.12442	3.45e-10	up
ENSMUSG00000024349	Sting1	0.282066	-1.8259	1.44977e-07	down	ENSMUSG00000089768	Tmsb15b1	3.22274	1.68829	0.00623648	up	ENSMUSG00000075707	Dio3	4.3573	2.12344	4.62e-07	up
ENSMUSG00000060961	Slc4a4	0.328518	-1.60596	0	down	ENSMUSG00000026463	Atp2b4	3.22216	1.68803	8.89748e-06	up	ENSMUSG00000060811	Gm10088	4.35544	2.12282	1.35e-05	up
ENSMUSG00000015222	Map2	0.400934	-1.31856	2.3133e-27	down	ENSMUSG00000097048	1600020E01Rik	3.21975	1.68695	2.77746e-12	up	ENSMUSG00000024497	Pou4f3	4.3409	2.11799	0.0136854	up
ENSMUSG00000061414	Cracr2a	0.226072	-2.14515	0.00128488	down	ENSMUSG00000055945	Prr18	3.19513	1.67587	0.00607397	up	ENSMUSG00000053930	Shisa6	4.32226	2.11179	1.13e-129	up
ENSMUSG00000043760	Pkhd1	0.345209	-1.53446	3.75964e-05	down	ENSMUSG00000024965	Fermt3	3.19126	1.67413	1.41622e-05	up	ENSMUSG00000108265	Olfr318	4.31299	2.10869	0.00038252	up
ENSMUSG00000033350	Chst2	0.474142	-1.07661	0.000755618	down	ENSMUSG00000017724	Etv4	3.18285	1.67032	1.9963e-18	up	ENSMUSG00000094030	Gm21833	4.2945	2.10249	1.99e-05	up
ENSMUSG00000028575	Eqtn	0.391072	-1.35449	2.37187e-05	down	ENSMUSG00000060811	Gm10088	3.1813	1.66962	0.00778666	up	ENSMUSG00000053166	Cdh22	4.28103	2.09796	0.00650385	up
ENSMUSG00000052133	Sema5b	0.424648	-1.23566	3.84808e-17	down	ENSMUSG00000032495	Lrrc2	3.17875	1.66846	2.53731e-20	up	ENSMUSG00000032719	Sbspon	4.26501	2.09255	2.32e-07	up
ENSMUSG00000059173	Pde1a	0.240851	-2.05378	2.75832e-20	down	ENSMUSG00000046774	8030474K03Rik	3.17403	1.66632	8.33436e-09	up	ENSMUSG00000026029	Casp8	4.25914	2.09056	2e-19	up
ENSMUSG00000020143	Dock2	0.417793	-1.25914	0.019366	down	ENSMUSG00000086096	Gm12688	3.1711	1.66498	6.29732e-09	up	ENSMUSG00000036103	Colec12	4.2501	2.0875	3.63e-113	up
ENSMUSG00000045991	Onecut2	0.136982	-2.86794	0.000320958	down	ENSMUSG00000002881	Nab1	3.16955	1.66428	6.6389e-16	up	ENSMUSG00000047963	Stbd1	4.24253	2.08492	1.6e-22	up
ENSMUSG00000028602	Tnfrsf8	0.130558	-2.93724	1.06599e-66	down	ENSMUSG00000029771	Irf5	3.16393	1.66172	0.000520198	up	ENSMUSG00000111080	Gm20300	4.23717	2.0831	4.83e-16	up
ENSMUSG00000028599	Tnfrsf1b	0.437028	-1.1942	9.78218e-22	down	ENSMUSG00000071604	Fam189a2	3.15995	1.6599	2.6398e-06	up	ENSMUSG00000024621	Csf1r	4.23705	2.08306	7.84e-05	up
ENSMUSG00000023885	Thbs2	0.388098	-1.36551	0.0196204	down	ENSMUSG00000044734	Serpinb1a	3.15326	1.65684	6.12286e-06	up	ENSMUSG00000093942	Olfr46	4.22451	2.07878	7.6e-35	up
ENSMUSG00000047749	Zc3hav1l	0.482	-1.05289	6.67052e-21	down	ENSMUSG00000044231	Nhlrc1	3.13316	1.64762	3.38934e-05	up	ENSMUSG00000109209	Gm45104	4.20388	2.07172	0.00124798	up
ENSMUSG00000091556	Gm14569	0.203323	-2.29816	4.93167e-05	down	ENSMUSG00000024565	Sall3	3.12761	1.64506	6.9907e-09	up	ENSMUSG00000039552	Rsph4a	4.19998	2.07038	0.00646752	up
ENSMUSG00000032327	Stra6	0.347266	-1.52589	0.0442533	down	ENSMUSG00000022223	Sdr39u1	3.1263	1.64445	3.27572e-08	up	ENSMUSG00000051043	Gprc5c	4.19006	2.06697	5.78e-96	up
ENSMUSG00000041633	Kctd12b	0.454109	-1.13889	2.44438e-11	down	ENSMUSG00000081885	Gm13231	3.12287	1.64287	0.000200722	up	ENSMUSG00000020990	Cdkl1	4.17694	2.06245	0.000424335	up
ENSMUSG00000052920	Prkg1	0.267812	-1.90071	3.95337e-13	down	ENSMUSG00000033685	Ucp2	3.11972	1.64142	2.70413e-15	up	ENSMUSG00000034684	Sema3f	4.17513	2.06182	2.84e-33	up
ENSMUSG00000048782	Insc	0.154346	-2.69576	1.92541e-10	down	ENSMUSG00000002500	Rpl3l	3.11706	1.64019	0.0018415	up	ENSMUSG00000112074	Gm48278	4.16389	2.05793	1.45e-16	up
ENSMUSG00000017412	Cacnb4	0.368674	-1.43958	0.0291626	down	ENSMUSG00000097760	6030442K20Rik	3.11376	1.63866	0.0125519	up	ENSMUSG00000113795	Gm48119	4.13506	2.04791	4.88e-56	up
ENSMUSG00000109561	Ankrd31	0.297933	-1.74694	0.0258297	down	ENSMUSG00000092354	Gm20548	3.10776	1.63588	0.00849419	up	ENSMUSG00000001622	Csn3	4.10531	2.03749	0.000496351	up
ENSMUSG00000039706	Ldb2	0.155526	-2.68477	0.000346661	down	ENSMUSG00000000730	Dnmt3l	3.10033	1.63242	3.19415e-20	up	ENSMUSG00000023964	Calcr	4.10343	2.03683	2.15e-08	up
ENSMUSG00000034486	Gbx2	0.31685	-1.65813	2.78372e-40	down	ENSMUSG00000113081	Gm3333	3.10025	1.63238	1.453e-13	up	ENSMUSG00000026712	Mrc1	4.08487	2.03029	9.17e-11	up
ENSMUSG00000109649	Gm45521	0.385237	-1.37618	0.0423418	down	ENSMUSG00000051596	Otop1	3.09552	1.63018	0.0207059	up	ENSMUSG00000085180	AI838599	4.07062	2.02525	0.000912094	up
ENSMUSG00000111504	Gm48284	0.15342	-2.70444	3.26776e-05	down	ENSMUSG00000040420	Cdh18	3.09133	1.62823	0.0146246	up	ENSMUSG00000113295	Gm49357	4.05878	2.02104	1.37e-31	up
ENSMUSG00000062980	Cped1	0.29891	-1.74222	2.47103e-07	down	ENSMUSG00000025372	Baiap2	3.09061	1.62789	1.01616e-20	up	ENSMUSG00000109731	Gm45425	4.05274	2.0189	1.57e-09	up
ENSMUSG00000024109	Nrxn1	0.063494	-3.97724	1.05669e-32	down	ENSMUSG00000093617	4933438K21Rik	3.08451	1.62504	8.42306e-05	up	ENSMUSG00000058620	Adra2b	4.04716	2.01691	1.12e-05	up
ENSMUSG00000004415	Col26a1	0.240152	-2.05798	1.28211e-06	down	ENSMUSG00000025422	Agap2	3.08131	1.62354	0.000493477	up	ENSMUSG00000025739	Gng13	4.02743	2.00986	4.22e-07	up
ENSMUSG00000020908	Myh3	0.40058	-1.31984	3.20262e-18	down	ENSMUSG00000044296	Zfp879	3.07923	1.62257	0.00458468	up	ENSMUSG00000031871	Cdh5	4.02525	2.00908	0.0145505	up
ENSMUSG00000032554	Trf	0.414324	-1.27117	3.51256e-29	down	ENSMUSG00000026817	Ak1	3.07546	1.6208	2.42758e-23	up	ENSMUSG00000030921	Trim30a	4.02234	2.00803	5.1e-05	up
ENSMUSG00000027887	Sypl2	0.240289	-2.05716	0.000362237	down	ENSMUSG00000109032	Gm7972	3.07507	1.62062	2.35697e-15	up	ENSMUSG00000026628	Atf3	4.01369	2.00493	4.26e-26	up
ENSMUSG00000030772	Dkk3	0.489586	-1.03037	9.64057e-06	down	ENSMUSG00000038070	Cntln	3.07451	1.62036	1.07188e-11	up	ENSMUSG00000042429	Adora1	4.00965	2.00347	0.00358478	up
ENSMUSG00000054162	Spock3	0.1912	-2.38684	2.28683e-07	down	ENSMUSG00000021732	Fgf10	3.07449	1.62035	3.25203e-08	up	ENSMUSG00000029019	Nppb	3.99435	1.99796	1.5e-07	up
ENSMUSG00000070594	Gm4788	0.495614	-1.01271	0.018869	down	ENSMUSG00000087077	Gm12480	3.07355	1.61991	0.0199905	up	ENSMUSG00000108801	Gm39090	3.99019	1.99646	5.95e-08	up
ENSMUSG00000007480	Mc5r	0.279726	-1.83791	5.48918e-06	down	ENSMUSG00000092837	Rpph1	3.07201	1.61918	0.000374043	up	ENSMUSG00000083161	Gm11427	3.97993	1.99274	6.99e-278	up
ENSMUSG00000007122	Casq1	0.458586	-1.12474	9.16407e-05	down	ENSMUSG00000073067	9130019P16Rik	3.06668	1.61668	0.0165193	up	ENSMUSG00000113532	Gm47393	3.95284	1.98289	1.09e-72	up
ENSMUSG00000046699	Slitrk4	0.498222	-1.00514	0.0108416	down	ENSMUSG00000031765	Mt1	3.0647	1.61574	5.25421e-08	up	ENSMUSG00000074634	Tmem267	3.93905	1.97785	5.76e-106	up
ENSMUSG00000031209	Heph	0.148768	-2.74886	5.78349e-18	down	ENSMUSG00000055102	Zfp819	3.0542	1.61079	5.43018e-26	up	ENSMUSG00000098369	Gm2274	3.92821	1.97387	0.0114415	up
ENSMUSG00000044021	Muc19	0.363568	-1.4597	0.00508861	down	ENSMUSG00000061517	Sox21	3.05021	1.60891	1.09243e-05	up	ENSMUSG00000087379	Gm13849	3.91839	1.97026	7.11e-46	up
ENSMUSG00000078588	Ccdc24	0.481216	-1.05524	0.0169451	down	ENSMUSG00000086649	Gm15286	3.04799	1.60786	0.00686667	up	ENSMUSG00000111551	Gm48128	3.90801	1.96643	2.19e-44	up
ENSMUSG00000105020	Gm7205	0.38457	-1.37868	0.0025554	down	ENSMUSG00000022432	Smc1b	3.04416	1.60604	4.31072e-11	up	ENSMUSG00000058669	Nkx2-9	3.89508	1.96165	0.00366982	up
ENSMUSG00000087077	Gm12480	0.306985	-1.70376	0.00776223	down	ENSMUSG00000021953	Tdh	3.04257	1.60529	2.53279e-18	up	ENSMUSG00000112392	Gm35240	3.89263	1.96074	0.000244583	up
ENSMUSG00000047496	Rnf152	0.289826	-1.78674	3.07651e-09	down	ENSMUSG00000105373	Gm42429	3.03934	1.60376	0.00659124	up	ENSMUSG00000035692	Isg15	3.87948	1.95586	0.0016404	up
ENSMUSG00000029298	Gbp9	0.473014	-1.08005	0.00397389	down	ENSMUSG00000025584	Pde8a	3.03298	1.60074	1.40139e-15	up	ENSMUSG00000116270	Gm1600	3.8715	1.95289	0.000955268	up
ENSMUSG00000113679	Gm10432	0.398731	-1.32651	0.0153265	down	ENSMUSG00000114327	Gm40988	3.03137	1.59997	0.0116481	up	ENSMUSG00000102555	6430511E19Rik	3.86943	1.95212	0.0248973	up
ENSMUSG00000034402	Kcnh5	0.391738	-1.35204	0.0026073	down	ENSMUSG00000030165	Klrd1	3.02069	1.59488	0.0222984	up	ENSMUSG00000048031	Fcrl5	3.86676	1.95112	4.95e-28	up
ENSMUSG00000057716	Tmem178b	0.366081	-1.44976	0.00654465	down	ENSMUSG00000097994	Gm26982	3.01832	1.59375	0.00170493	up	ENSMUSG00000023043	Krt18	3.85386	1.9463	0	up
ENSMUSG00000087400	Gm15270	0.340441	-1.55452	0.0181464	down	ENSMUSG00000028773	Fabp3	3.01801	1.5936	2.69717e-10	up	ENSMUSG00000085682	Gm14267	3.84937	1.94462	0.000232173	up
ENSMUSG00000052613	Pcdh15	0.283064	-1.8208	1.28474e-08	down	ENSMUSG00000097076	Platr7	3.01794	1.59356	1.45907e-17	up	ENSMUSG00000025128	Bhlhe22	3.84448	1.94279	0.00108451	up
ENSMUSG00000025854	Fam20c	0.338498	-1.56278	4.22452e-07	down	ENSMUSG00000011034	Slc5a1	3.01775	1.59347	4.62832e-06	up	ENSMUSG00000105960	6330410L21Rik	3.83928	1.94084	0.0136679	up
ENSMUSG00000023235	Ccl25	0.499274	-1.0021	4.10905e-06	down	ENSMUSG00000036526	Card11	3.01344	1.59141	0.0138282	up	ENSMUSG00000111928	Gm48082	3.8196	1.93342	7.12e-71	up
ENSMUSG00000045330	4933402E13Rik	0.413105	-1.27542	0.0126048	down	ENSMUSG00000032109	Nlrx1	3.0122	1.59082	6.55455e-07	up	ENSMUSG00000070031	Sp140	3.80848	1.92921	9.06e-05	up
ENSMUSG00000046318	Ccbe1	0.409912	-1.28662	0.0314813	down	ENSMUSG00000117079	Gm41611	3.01139	1.59043	0.0406594	up	ENSMUSG00000112557	Gm47626	3.8015	1.92657	5.79e-64	up
ENSMUSG00000046532	Ar	0.477399	-1.06673	0.0255343	down	ENSMUSG00000022040	Ephx2	3.00962	1.58958	5.82225e-15	up	ENSMUSG00000081255	Gm5380	3.79498	1.92409	0.0154808	up
ENSMUSG00000098437	Mir195b	0.354985	-1.49417	1.64546e-11	down	ENSMUSG00000108521	Gm44639	3.00592	1.58781	0.0215465	up	ENSMUSG00000070837	Aurkc	3.79212	1.923	5.02e-08	up
ENSMUSG00000027514	Zbp1	0.399579	-1.32345	7.60447e-05	down	ENSMUSG00000039395	Mreg	3.00425	1.587	1.97682e-45	up	ENSMUSG00000112012	Gm47025	3.78966	1.92207	1.66e-19	up
ENSMUSG00000025370	Cdh9	0.0466459	-4.42211	5.99926e-45	down	ENSMUSG00000039382	Wdr45	2.99998	1.58495	1.9551e-13	up	ENSMUSG00000062760	Shisal1	3.78637	1.92081	0.00023318	up
ENSMUSG00000085101	Platr16	0.317693	-1.65429	0.000333343	down	ENSMUSG00000096177	Gm5070	2.99295	1.58157	0.000245465	up	ENSMUSG00000048458	Inka2	3.78265	1.9194	4.34e-06	up
ENSMUSG00000026247	Ecel1	0.468867	-1.09275	0.00843511	down	ENSMUSG00000062518	Zfp534	2.99175	1.58099	2.99016e-17	up	ENSMUSG00000020486	Septin4	3.77126	1.91505	3.99e-26	up
ENSMUSG00000053046	Brsk2	0.361179	-1.46921	6.29536e-06	down	ENSMUSG00000074199	Krtdap	2.98789	1.57913	0.0157894	up	ENSMUSG00000092597	Gm20486	3.77032	1.91469	6.99e-109	up
ENSMUSG00000048875	Pudp	0.0621687	-4.00767	1.62035e-07	down	ENSMUSG00000072571	Tmem253	2.9854	1.57793	0.00272394	up	ENSMUSG00000039116	Adgrg6	3.75788	1.90992	4.43e-05	up
ENSMUSG00000113608	Gm48715	0.393314	-1.34625	0.00577405	down	ENSMUSG00000045378	Pxt1	2.98536	1.57791	0.00263399	up	ENSMUSG00000079584	Gm364	3.75213	1.90771	4.16e-07	up
ENSMUSG00000022949	Clic6	0.400113	-1.32152	0.000177741	down	ENSMUSG00000091509	Gm17066	2.98506	1.57776	0.00101735	up	ENSMUSG00000024235	Map3k8	3.74248	1.904	8.04e-07	up
ENSMUSG00000024140	Epas1	0.45753	-1.12806	9.101e-45	down	ENSMUSG00000045010	Gm4779	2.98262	1.57658	8.64097e-11	up	ENSMUSG00000079355	Ackr4	3.73795	1.90225	1.26e-10	up
ENSMUSG00000039578	Ccser1	0.276778	-1.8532	1.555e-08	down	ENSMUSG00000040640	Erc2	2.97478	1.57278	1.30368e-16	up	ENSMUSG00000036885	Arhgef26	3.7359	1.90146	7.19e-17	up
ENSMUSG00000021373	Cap2	0.368443	-1.44049	0.0159159	down	ENSMUSG00000053654	Krt42	2.97055	1.57073	6.2824e-08	up	ENSMUSG00000057615	Ldoc1	3.71853	1.89473	2.15e-11	up
ENSMUSG00000022747	St3gal6	0.32311	-1.6299	1.59385e-05	down	ENSMUSG00000032401	Lctl	2.96887	1.56991	0.0279627	up	ENSMUSG00000096354	Gm8178	3.7143	1.89309	0.00267096	up
ENSMUSG00000047878	A4galt	0.479834	-1.05939	1.13585e-24	down	ENSMUSG00000044221	Grsf1	2.96793	1.56946	8.59489e-41	up	ENSMUSG00000020374	Rasgef1c	3.70538	1.88962	0.00414265	up
ENSMUSG00000091712	Sec14l5	0.477277	-1.0671	0.0143925	down	ENSMUSG00000040187	Arntl2	2.96611	1.56857	2.87137e-11	up	ENSMUSG00000048373	Fgfbp1	3.70329	1.88881	6.28e-53	up
ENSMUSG00000051379	Flrt3	0.486758	-1.03872	2.49094e-07	down	ENSMUSG00000113346	Eprn	2.96548	1.56826	1.26445e-13	up	ENSMUSG00000025194	Abcc2	3.69641	1.88613	0.000253402	up
ENSMUSG00000118012	Gm46620	0.43967	-1.18551	0.0166524	down	ENSMUSG00000019689	Fmc1	2.95945	1.56533	0.000131676	up	ENSMUSG00000060487	Samd5	3.69336	1.88494	0.000217752	up
ENSMUSG00000100511	1700111N16Rik	0.211463	-2.24152	0.000344779	down	ENSMUSG00000068299	Nat8f4	2.95681	1.56404	2.50383e-07	up	ENSMUSG00000061544	Zfp229	3.68767	1.88271	2.92e-57	up
ENSMUSG00000045103	Dmd	0.451917	-1.14587	1.12765e-33	down	ENSMUSG00000021759	Plpp1	2.95351	1.56243	1.26367e-18	up	ENSMUSG00000023873	1700010I14Rik	3.68748	1.88263	0.00545595	up
ENSMUSG00000030968	Pdilt	0.36702	-1.44607	8.7287e-05	down	ENSMUSG00000034755	Pcdh11x	2.95177	1.56158	0.0100618	up	ENSMUSG00000111436	Gm47356	3.68686	1.88239	0.000470814	up
ENSMUSG00000103037	Pcdhgb1	0.319729	-1.64508	0.00562018	down	ENSMUSG00000032470	Mras	2.94901	1.56023	1.07963e-05	up	ENSMUSG00000082195	Gm13034	3.67671	1.87842	1.36e-11	up
ENSMUSG00000049929	Lpar4	0.489872	-1.02952	1.04048e-06	down	ENSMUSG00000114279	H2bc14	2.9476	1.55954	0.0158101	up	ENSMUSG00000010080	Epn3	3.67524	1.87784	9.7e-06	up
ENSMUSG00000099969	Gm28960	0.413717	-1.27328	2.98771e-66	down	ENSMUSG00000000120	Ngfr	2.94616	1.55884	1.38476e-27	up	ENSMUSG00000081984	Dnajb3	3.67134	1.87631	0.00111209	up
ENSMUSG00000053153	Spag16	0.410406	-1.28488	0.00365159	down	ENSMUSG00000064360	mt-Nd3	2.94307	1.55732	1.25669e-05	up	ENSMUSG00000105039	Gm32585	3.67107	1.8762	0.000521181	up
ENSMUSG00000020598	Nrcam	0.327993	-1.60826	3.61971e-19	down	ENSMUSG00000056436	Cyct	2.93826	1.55496	5.36705e-10	up	ENSMUSG00000108845	Gm45090	3.65782	1.87098	2.71e-19	up
ENSMUSG00000040253	Gbp7	0.453252	-1.14161	0.00040716	down	ENSMUSG00000023931	Efhb	2.93199	1.55188	9.87379e-08	up	ENSMUSG00000054555	Adam12	3.65535	1.87001	0.0312403	up
ENSMUSG00000033871	Ppargc1b	0.497899	-1.00607	0.000122403	down	ENSMUSG00000031410	Nxf7	2.92904	1.55043	0.00199659	up	ENSMUSG00000028776	Tinagl1	3.61713	1.85485	1.7e-43	up
ENSMUSG00000050587	Lrrc4c	0.396584	-1.3343	0.0027133	down	ENSMUSG00000091076	Vmn2r115	2.92882	1.55032	1.11199e-06	up	ENSMUSG00000024354	Slc23a1	3.60881	1.85152	3.94e-10	up
ENSMUSG00000046085	4931422A03Rik	0.185398	-2.4313	1.58123e-25	down	ENSMUSG00000049775	Tmsb4x	2.92871	1.55026	4.53581e-09	up	ENSMUSG00000083819	Gm11977	3.60853	1.85141	1.96e-06	up
ENSMUSG00000039533	Mmd2	0.292648	-1.77276	3.1134e-05	down	ENSMUSG00000006205	Htra1	2.92617	1.54901	3.2447e-13	up	ENSMUSG00000022454	Nell2	3.60695	1.85078	1.03e-14	up
ENSMUSG00000042761	Mrap2	0.362166	-1.46528	1.51155e-05	down	ENSMUSG00000042814	Mcts2	2.92449	1.54818	2.79056e-09	up	ENSMUSG00000115009	G930009F23Rik	3.60483	1.84993	0.000531565	up
ENSMUSG00000045106	Ccdc73	0.464459	-1.10638	1.32149e-09	down	ENSMUSG00000115093	Gm8047	2.92168	1.5468	5.22391e-07	up	ENSMUSG00000037335	Hand1	3.5933	1.84531	8.34e-38	up
ENSMUSG00000019768	Esr1	0.320175	-1.64307	1.45927e-08	down	ENSMUSG00000012396	Nanog	2.91926	1.5456	4.79225e-35	up	ENSMUSG00000041046	Ramp3	3.59042	1.84415	7.09e-72	up
ENSMUSG00000071181	3830408C21Rik	0.233416	-2.09903	9.74368e-05	down	ENSMUSG00000060981	H4c8	2.91578	1.54388	0.0155464	up	ENSMUSG00000041120	Nbl1	3.58992	1.84395	1.01e-07	up
ENSMUSG00000045179	Sox3	0.349914	-1.51493	5.74466e-08	down	ENSMUSG00000064263	Platr26	2.91423	1.54312	0.00449437	up	ENSMUSG00000068699	Flnc	3.58459	1.84181	4.94e-142	up
ENSMUSG00000022306	Zfpm2	0.358439	-1.4802	0.000132423	down	ENSMUSG00000026743	Mllt10	2.91383	1.54292	2.01888e-11	up	ENSMUSG00000070811	Sult2a2	3.57184	1.83667	2.16e-05	up
ENSMUSG00000046822	Slc39a3	0.491874	-1.02364	2.79631e-06	down	ENSMUSG00000020788	Atp2a3	2.90899	1.54052	3.01376e-11	up	ENSMUSG00000095101	Gm13285	3.57069	1.8362	0.0115173	up
ENSMUSG00000097836	Gm26903	0.315532	-1.66414	1.23909e-20	down	ENSMUSG00000042367	Gjb3	2.90767	1.53987	1.09868e-19	up	ENSMUSG00000006362	Cbfa2t3	3.55866	1.83133	0.0196632	up
ENSMUSG00000025038	Efhc2	0.0640585	-3.96447	2.10604e-68	down	ENSMUSG00000025401	Myo1a	2.90603	1.53905	0.000264616	up	ENSMUSG00000108084	Gm7932	3.54887	1.82736	1.48e-06	up
ENSMUSG00000029838	Ptn	0.101946	-3.29412	1.01073e-09	down	ENSMUSG00000030722	Nfatc2ip	2.89887	1.53549	3.64315e-25	up	ENSMUSG00000033960	Jcad	3.54325	1.82507	5.3e-119	up
ENSMUSG00000027955	Gask1b	0.230949	-2.11435	3.45027e-17	down	ENSMUSG00000030060	Hmces	2.89483	1.53348	4.83827e-21	up	ENSMUSG00000103475	Gm37697	3.54099	1.82415	1.07e-15	up
ENSMUSG00000037159	Wee2	0.329074	-1.60352	0.0340635	down	ENSMUSG00000078497	Zfp978	2.89423	1.53318	1.64176e-24	up	ENSMUSG00000025185	Loxl4	3.5399	1.82371	8.14e-28	up
ENSMUSG00000002808	Epdr1	0.4175	-1.26015	4.64332e-10	down	ENSMUSG00000000739	Sult5a1	2.89374	1.53294	0.0136411	up	ENSMUSG00000115129	Gm48916	3.535	1.82171	0.0142658	up
ENSMUSG00000036466	Megf11	0.425422	-1.23304	1.05748e-15	down	ENSMUSG00000027078	Ube2l6	2.89291	1.53252	3.10205e-10	up	ENSMUSG00000112685	Gm40421	3.53242	1.82066	1.14e-166	up
ENSMUSG00000043556	Fbxl7	0.294256	-1.76486	4.98402e-13	down	ENSMUSG00000043687	1190005I06Rik	2.89137	1.53175	0.000451327	up	ENSMUSG00000007872	Id3	3.51161	1.81213	2.2e-47	up
ENSMUSG00000102752	Gm7694	0.475164	-1.0735	0.00646602	down	ENSMUSG00000024485	Slc4a9	2.89092	1.53153	0.032167	up	ENSMUSG00000113924	Gm48493	3.50699	1.81023	7.45e-31	up
ENSMUSG00000045672	Col27a1	0.440748	-1.18197	6.78289e-07	down	ENSMUSG00000101009	1700108F19Rik	2.88545	1.5288	0.00197172	up	ENSMUSG00000019866	Crybg1	3.50285	1.80853	1.78e-29	up
ENSMUSG00000097851	Platr30	0.3409	-1.55258	0.0144518	down	ENSMUSG00000083364	Llph-ps2	2.88469	1.52842	1.13834e-06	up	ENSMUSG00000048764	Tmprss11f	3.50136	1.80791	3.95e-09	up
ENSMUSG00000042436	Mfap4	0.360791	-1.47077	1.02041e-06	down	ENSMUSG00000111436	Gm47356	2.88255	1.52734	0.0142314	up	ENSMUSG00000114753	Gm34059	3.49652	1.80592	0.00357856	up
ENSMUSG00000025405	Inhbc	0.346561	-1.52882	0.0207804	down	ENSMUSG00000094076	Gm4767	2.87937	1.52576	0.00126521	up	ENSMUSG00000020183	Cpm	3.48997	1.80321	3.19e-17	up
ENSMUSG00000022102	Dok2	0.370535	-1.43232	9.53857e-80	down	ENSMUSG00000113300	Gm49371	2.87716	1.52465	1.02076e-05	up	ENSMUSG00000068299	Nat8f4	3.48398	1.80073	3.08e-13	up
ENSMUSG00000085635	Gm14565	0.216315	-2.2088	2.60245e-53	down	ENSMUSG00000031576	Kcnu1	2.8736	1.52286	4.74113e-05	up	ENSMUSG00000023443	Esx1	3.4795	1.79888	1.67e-12	up
ENSMUSG00000097666	A330094K24Rik	0.479381	-1.06076	0.0144251	down	ENSMUSG00000103672	Gm37621	2.87278	1.52245	0.0151043	up	ENSMUSG00000073600	Prob1	3.47917	1.79874	1.08e-29	up
ENSMUSG00000005373	Mlxipl	0.474423	-1.07576	1.01143e-05	down	ENSMUSG00000019997	Ccn2	2.87199	1.52205	2.74716e-37	up	ENSMUSG00000034936	Arl4d	3.4705	1.79514	6.28e-37	up
ENSMUSG00000052572	Dlg2	0.335307	-1.57645	3.03009e-10	down	ENSMUSG00000069114	Zbtb10	2.8719	1.522	1.34293e-19	up	ENSMUSG00000111044	Gm47106	3.47044	1.79512	1.6e-05	up
ENSMUSG00000092622	Khdc3	0.161256	-2.63257	1.44982e-50	down	ENSMUSG00000093865	Lrit3	2.87152	1.52181	0.0417944	up	ENSMUSG00000114354	Gm34961	3.46673	1.79357	0.00495989	up
ENSMUSG00000030790	Adm	0.489056	-1.03193	0.00122479	down	ENSMUSG00000038418	Egr1	2.86656	1.51932	3.59918e-22	up	ENSMUSG00000112907	Gm47015	3.45469	1.78856	6.9e-07	up
ENSMUSG00000030669	Calca	0.316411	-1.66013	3.21774e-49	down	ENSMUSG00000108042	B130021K23Rik	2.85868	1.51535	0.000163359	up	ENSMUSG00000101462	Gm3052	3.4421	1.78329	1.12e-05	up
ENSMUSG00000000402	Egfl6	0.240067	-2.05849	4.87944e-06	down	ENSMUSG00000005103	Wdr1	2.85478	1.51338	6.37248e-46	up	ENSMUSG00000047793	Sned1	3.42937	1.77794	9.88e-26	up
ENSMUSG00000052512	Nav2	0.374164	-1.41826	4.05871e-137	down	ENSMUSG00000002104	Rapsn	2.84878	1.51034	0.010901	up	ENSMUSG00000112622	Gm47164	3.42602	1.77653	7.81e-23	up
ENSMUSG00000025255	Zfhx4	0.48478	-1.0446	0.0204589	down	ENSMUSG00000112505	Gm48610	2.84733	1.50961	0.0223549	up	ENSMUSG00000107050	C030017G13Rik	3.42557	1.77634	0.00012088	up
ENSMUSG00000059493	Nhs	0.260837	-1.93878	5.88424e-35	down	ENSMUSG00000039518	Cdsn	2.84399	1.50792	0.0177277	up	ENSMUSG00000015202	Cnksr3	3.42062	1.77426	6.31e-142	up
ENSMUSG00000056220	Pla2g4a	0.380987	-1.39219	3.18394e-07	down	ENSMUSG00000079427	Mthfsl	2.8425	1.50716	0.0125622	up	ENSMUSG00000021213	Akr1c13	3.41909	1.77361	0.00196376	up
ENSMUSG00000023913	Pla2g7	0.171466	-2.54401	1.29757e-10	down	ENSMUSG00000029452	Tmem116	2.84012	1.50595	0.00317616	up	ENSMUSG00000105207	Gm42927	3.40844	1.76911	4.49e-26	up
ENSMUSG00000048752	Prss50	0.455114	-1.1357	0.00274842	down	ENSMUSG00000081179	Gm13136	2.83595	1.50383	0.00133744	up	ENSMUSG00000106044	Gm42860	3.40844	1.76911	2.5e-64	up
ENSMUSG00000016150	Tenm1	0.293573	-1.76821	0.00521882	down	ENSMUSG00000050188	Lsm10	2.83496	1.50333	5.61053e-07	up	ENSMUSG00000037411	Serpine1	3.39408	1.76302	6e-127	up
ENSMUSG00000024921	Smarca2	0.466511	-1.10002	0.00248878	down	ENSMUSG00000020037	Rfx4	2.8323	1.50198	0.0155147	up	ENSMUSG00000039376	Synpo2l	3.38747	1.76021	6.46e-26	up
ENSMUSG00000045613	Chrm2	0.362817	-1.46268	5.93579e-06	down	ENSMUSG00000024486	Hbegf	2.83151	1.50157	1.12296e-21	up	ENSMUSG00000032085	Tagln	3.38611	1.75963	1.06e-128	up
ENSMUSG00000030606	Hapln3	0.433186	-1.20694	0.0226532	down	ENSMUSG00000078905	Gm14393	2.83101	1.50132	1.04218e-12	up	ENSMUSG00000031022	BC051019	3.37836	1.75632	0.000124859	up
ENSMUSG00000038540	Tmc3	0.471705	-1.08404	0.0130219	down	ENSMUSG00000079547	H2-DMb1	2.83009	1.50085	6.79605e-07	up	ENSMUSG00000070777	Ceacam20	3.376	1.75531	0.00131815	up
ENSMUSG00000117465	Gm49980	0.333916	-1.58244	0.000185799	down	ENSMUSG00000027939	Nup210l	2.82865	1.50011	0.0106415	up	ENSMUSG00000035694	Caps2	3.37347	1.75423	7.44e-09	up
ENSMUSG00000047261	Gap43	0.24099	-2.05296	4.31121e-76	down	ENSMUSG00000006216	Clcnkb	2.82425	1.49787	3.31545e-05	up	ENSMUSG00000113476	Gm48309	3.37226	1.75372	3.04e-07	up
ENSMUSG00000029778	Adcyap1r1	0.397153	-1.33223	6.11446e-05	down	ENSMUSG00000088088	Rmrp	2.82225	1.49685	0.000549934	up	ENSMUSG00000052392	Acot4	3.36937	1.75248	0.0127017	up
ENSMUSG00000048636	A730049H05Rik	0.226668	-2.14135	1.78513e-05	down	ENSMUSG00000020681	Ace	2.82024	1.49582	8.14547e-09	up	ENSMUSG00000029156	Sgcb	3.35974	1.74835	2.09e-20	up
ENSMUSG00000047586	Nccrp1	0.282642	-1.82295	4.78619e-18	down	ENSMUSG00000111080	Gm20300	2.81936	1.49537	0.000199968	up	ENSMUSG00000021959	Lats2	3.35845	1.7478	4.38e-23	up
ENSMUSG00000079402	Gm3020	0.00748965	-7.06089	0.00919795	down	ENSMUSG00000001054	Rmnd5b	2.81896	1.49516	2.6125e-14	up	ENSMUSG00000028195	Ccn1	3.35788	1.74755	1.35e-159	up
ENSMUSG00000060924	Csmd1	0.308387	-1.69719	0.0103499	down	ENSMUSG00000108231	Gm4045	2.81506	1.49317	0.0297563	up	ENSMUSG00000085795	Zfp703	3.35563	1.74658	0.000141917	up
ENSMUSG00000022525	Plaat1	0.318899	-1.64883	0.0287686	down	ENSMUSG00000109284	B230311B06Rik	2.81408	1.49266	3.15875e-06	up	ENSMUSG00000113395	Gm48365	3.34512	1.74206	6.14e-24	up
ENSMUSG00000091415	Ak9	0.335457	-1.5758	1.01154e-06	down	ENSMUSG00000020660	Pomc	2.81347	1.49235	0.0283004	up	ENSMUSG00000113014	Selenok-ps8	3.34409	1.74161	1.81e-27	up
ENSMUSG00000061601	Pclo	0.198162	-2.33525	4.97148e-48	down	ENSMUSG00000027215	Cd82	2.81298	1.4921	0.00237103	up	ENSMUSG00000115144	Gm7968	3.33756	1.73879	6.38e-11	up
ENSMUSG00000006764	Tph2	0.324114	-1.62543	0.00303165	down	ENSMUSG00000118061	Rbfaos	2.81097	1.49107	1.53408e-12	up	ENSMUSG00000032537	Ephb1	3.33207	1.73642	0.000435263	up
ENSMUSG00000024481	Lvrn	0.136124	-2.87701	1.1783e-05	down	ENSMUSG00000115092	E130202H07Rik	2.79924	1.48504	1.23279e-08	up	ENSMUSG00000022952	Runx1	3.32634	1.73394	3.59e-07	up
ENSMUSG00000020953	Coch	0.491004	-1.02619	8.56144e-07	down	ENSMUSG00000018102	H2bc4	2.79529	1.483	9.98014e-08	up	ENSMUSG00000117231	Gm41609	3.32423	1.73302	1.23e-17	up
ENSMUSG00000024299	Adamts10	0.461921	-1.11428	2.30053e-18	down	ENSMUSG00000023048	Prr13	2.78628	1.47834	7.67958e-09	up	ENSMUSG00000025017	Pik3ap1	3.32258	1.7323	0.0369959	up
ENSMUSG00000050783	Htr1f	0.301107	-1.73165	3.00708e-10	down	ENSMUSG00000038651	Sycp2l	2.77969	1.47492	0.0180223	up	ENSMUSG00000091076	Vmn2r115	3.32226	1.73216	1.19e-19	up
ENSMUSG00000026765	Lypd6b	0.444242	-1.17058	4.45308e-06	down	ENSMUSG00000045330	4933402E13Rik	2.77634	1.47319	1.31985e-05	up	ENSMUSG00000100768	Gm29055	3.3206	1.73144	7.18e-06	up
ENSMUSG00000022012	Enox1	0.461902	-1.11434	4.32699e-45	down	ENSMUSG00000110547	Gm29773	2.77336	1.47164	0.0452848	up	ENSMUSG00000087362	Gm13710	3.3162	1.72953	1.3e-62	up
ENSMUSG00000094132	Gm3264	0.444476	-1.16982	0.0335391	down	ENSMUSG00000057000	Nxf3	2.77267	1.47127	1.31787e-07	up	ENSMUSG00000022044	Stmn4	3.30625	1.7252	2.2e-07	up
ENSMUSG00000035356	Nfkbiz	0.48007	-1.05868	4.403e-06	down	ENSMUSG00000107023	Gm42715	2.77182	1.47083	0.000857226	up	ENSMUSG00000079427	Mthfsl	3.2992	1.72212	9.65e-05	up
ENSMUSG00000022900	Ildr1	0.449737	-1.15285	2.02488e-12	down	ENSMUSG00000045467	Ttll13	2.77167	1.47075	0.000239887	up	ENSMUSG00000016756	Cmah	3.29445	1.72004	3.1e-12	up
ENSMUSG00000022899	Slc15a2	0.29306	-1.77073	0.0114726	down	ENSMUSG00000101462	Gm3052	2.76389	1.4667	0.00497693	up	ENSMUSG00000048626	Klf17	3.2885	1.71743	0.0236887	up
ENSMUSG00000105845	Gm42808	0.29027	-1.78453	0.00336068	down	ENSMUSG00000052117	D630039A03Rik	2.76388	1.4667	5.5951e-07	up	ENSMUSG00000000739	Sult5a1	3.28713	1.71683	0.000190799	up
ENSMUSG00000063458	Lrmda	0.223792	-2.15977	0.0117747	down	ENSMUSG00000067562	Dmrtc1c1	2.76278	1.46612	0.00290847	up	ENSMUSG00000040489	Sox30	3.25847	1.7042	5.45e-05	up
ENSMUSG00000026407	Cacna1s	0.350268	-1.51347	0.0258188	down	ENSMUSG00000049872	Calhm5	2.76276	1.46611	0.0154727	up	ENSMUSG00000043760	Pkhd1	3.25651	1.70333	0.000221498	up
ENSMUSG00000083898	Gm7340	0.416495	-1.26363	0.0389682	down	ENSMUSG00000029313	Aff1	2.75782	1.46353	2.57666e-05	up	ENSMUSG00000066026	Dhrs3	3.25595	1.70308	0.000179415	up
ENSMUSG00000022489	Pde1b	0.430162	-1.21705	3.88145e-59	down	ENSMUSG00000094030	Gm21833	2.75022	1.45955	0.024085	up	ENSMUSG00000062393	Dgkk	3.25197	1.70131	1.92e-10	up
ENSMUSG00000110375	Gm45323	0.321094	-1.63893	6.56061e-07	down	ENSMUSG00000040592	Cd79b	2.74625	1.45746	0.00662875	up	ENSMUSG00000033174	Mgll	3.2444	1.69795	1.07e-05	up
ENSMUSG00000039313	Minar1	0.466407	-1.10034	0.0337562	down	ENSMUSG00000020218	Wif1	2.74454	1.45657	0.0197908	up	ENSMUSG00000087107	AI662270	3.23665	1.6945	3.62e-134	up
ENSMUSG00000022793	B4galt4	0.489528	-1.03054	1.05723e-14	down	ENSMUSG00000029695	Aass	2.74365	1.4561	2.09433e-13	up	ENSMUSG00000059325	Hopx	3.23316	1.69295	3.37e-12	up
ENSMUSG00000097694	G730013B05Rik	0.346778	-1.52792	5.49265e-15	down	ENSMUSG00000093405	Gm20684	2.74079	1.45459	0.000201027	up	ENSMUSG00000063568	Jazf1	3.22811	1.69069	0.0202838	up
ENSMUSG00000037921	Ddx60	0.0405368	-4.62462	2.46303e-16	down	ENSMUSG00000097248	Gm2694	2.73824	1.45325	0.000774493	up	ENSMUSG00000016626	Nlrp14	3.22319	1.68849	0.00617352	up
ENSMUSG00000033906	Zdhhc15	0.459406	-1.12216	4.89136e-15	down	ENSMUSG00000064339	mt-Rnr2	2.73419	1.45111	2.76368e-10	up	ENSMUSG00000015053	Gata2	3.21582	1.68519	2.55e-07	up
ENSMUSG00000068154	Insm1	0.321026	-1.63924	6.63777e-14	down	ENSMUSG00000027860	Vangl1	2.72803	1.44786	2.56235e-34	up	ENSMUSG00000060512	0610040J01Rik	3.21363	1.68421	6.18e-06	up
ENSMUSG00000029093	Sorcs2	0.289841	-1.78667	2.66641e-40	down	ENSMUSG00000038976	Ppp1r9b	2.72519	1.44636	1.06603e-27	up	ENSMUSG00000024678	Ms4a4d	3.19499	1.67581	2.05e-05	up
ENSMUSG00000034701	Neurod1	0.217346	-2.20193	6.32225e-46	down	ENSMUSG00000066861	Oas1g	2.7223	1.44482	0.000606395	up	ENSMUSG00000114722	Gm31392	3.18812	1.67271	0.000420988	up
ENSMUSG00000046500	Tafa4	0.129152	-2.95285	3.17013e-26	down	ENSMUSG00000078624	Olfr613	2.72123	1.44426	0.0137987	up	ENSMUSG00000000167	Pih1d2	3.18349	1.67061	6.54e-07	up
ENSMUSG00000030560	Ctsc	0.498393	-1.00465	7.90928e-08	down	ENSMUSG00000041143	Tmco4	2.72022	1.44372	1.91116e-13	up	ENSMUSG00000032679	Cd59a	3.18229	1.67006	5.57e-33	up
ENSMUSG00000026042	Col5a2	0.151297	-2.72454	2.94921e-11	down	ENSMUSG00000023990	Tfeb	2.71855	1.44284	2.20959e-07	up	ENSMUSG00000020427	Igfbp3	3.1801	1.66907	4.04e-143	up
ENSMUSG00000105816	D030025E07Rik	0.388493	-1.36404	0.0116921	down	ENSMUSG00000055041	Commd5	2.71405	1.44045	3.10613e-07	up	ENSMUSG00000021209	Ppp4r4	3.17817	1.6682	3.81e-20	up
ENSMUSG00000025469	Msx3	0.260503	-1.94063	0.0160579	down	ENSMUSG00000062619	2310039H08Rik	2.71021	1.4384	0.000224191	up	ENSMUSG00000103168	Gm30948	3.16866	1.66387	0.00680036	up
ENSMUSG00000012350	Ehf	0.0726458	-3.78298	1.67995e-05	down	ENSMUSG00000036278	Macrod1	2.70561	1.43595	0.00774342	up	ENSMUSG00000043004	Gng2	3.16288	1.66124	5.97e-135	up
ENSMUSG00000074591	Ankub1	0.469614	-1.09045	7.06411e-07	down	ENSMUSG00000113295	Gm49357	2.69549	1.43055	0.0011882	up	ENSMUSG00000032374	Plod2	3.15057	1.65561	2.83e-171	up
ENSMUSG00000033721	Vav3	0.446154	-1.16439	0.000106319	down	ENSMUSG00000110919	Dppa5b	2.68813	1.4266	0.000391614	up	ENSMUSG00000049307	Fut4	3.14264	1.65197	4.15e-09	up
ENSMUSG00000042289	Hsd3b7	0.379428	-1.3981	1.14276e-05	down	ENSMUSG00000032999	Nlrp4f	2.68774	1.4264	1.76095e-17	up	ENSMUSG00000004360	9330159F19Rik	3.14049	1.65099	0.0101257	up
ENSMUSG00000022935	Grik1	0.287935	-1.79618	0.00523164	down	ENSMUSG00000040857	Erf	2.6877	1.42637	1.19808e-14	up	ENSMUSG00000073902	Gm1966	3.13568	1.64878	0.00269831	up
ENSMUSG00000097068	Gm26760	0.299718	-1.73832	1.53205e-21	down	ENSMUSG00000006587	Snai3	2.67688	1.42055	2.04365e-07	up	ENSMUSG00000043432	Leng9	3.11201	1.63785	8.32e-05	up
ENSMUSG00000052726	Kcnt2	0.491103	-1.0259	0.000470259	down	ENSMUSG00000042745	Id1	2.67574	1.41994	4.50841e-08	up	ENSMUSG00000112972	Gm48417	3.1114	1.63757	1.81e-44	up
ENSMUSG00000086219	Srrm4os	0.443568	-1.17277	0.000109893	down	ENSMUSG00000078931	Pdf	2.67272	1.41831	1.00969e-10	up	ENSMUSG00000067049	Unc93a	3.10907	1.63648	0.016427	up
ENSMUSG00000094985	Topaz1	0.211353	-2.24227	0.000768067	down	ENSMUSG00000026922	Agpat2	2.65748	1.41006	3.30735e-07	up	ENSMUSG00000000142	Axin2	3.10209	1.63324	1.29e-24	up
ENSMUSG00000026640	Plxna2	0.475244	-1.07326	1.91044e-07	down	ENSMUSG00000107142	4930566F21Rik	2.6549	1.40866	4.33293e-12	up	ENSMUSG00000000805	Car4	3.0942	1.62957	1.02e-52	up
ENSMUSG00000102428	Pcdhga12	0.407416	-1.29543	2.50904e-10	down	ENSMUSG00000002603	Tgfb1	2.64875	1.40531	5.6745e-06	up	ENSMUSG00000110341	Gm45424	3.09129	1.62821	0.00896732	up
ENSMUSG00000084834	4930565N06Rik	0.460979	-1.11723	0.00824339	down	ENSMUSG00000031758	Cdyl2	2.64868	1.40528	8.73131e-09	up	ENSMUSG00000041959	S100a10	3.09055	1.62786	1.42e-119	up
ENSMUSG00000105207	Gm42927	0.286208	-1.80486	4.75518e-19	down	ENSMUSG00000026450	Chit1	2.64122	1.4012	0.00597979	up	ENSMUSG00000020205	Phlda1	3.08983	1.62753	1.66e-37	up
ENSMUSG00000064329	Scn1a	0.116828	-3.09754	1.0203e-09	down	ENSMUSG00000054452	Tle5	2.64064	1.40089	2.52412e-06	up	ENSMUSG00000099708	Gm29361	3.08859	1.62695	8.76e-08	up
ENSMUSG00000027347	Rasgrp1	0.395384	-1.33867	6.46177e-28	down	ENSMUSG00000074738	Fndc10	2.63864	1.3998	2.49922e-06	up	ENSMUSG00000025701	Alox5	3.08359	1.62461	2.09e-13	up
ENSMUSG00000027316	Gfra4	0.45481	-1.13667	0.000769674	down	ENSMUSG00000063235	Ptpmt1	2.63735	1.39909	5.32896e-06	up	ENSMUSG00000112522	Gm47632	3.07572	1.62093	0.000368634	up
ENSMUSG00000025529	Zfp711	0.445859	-1.16534	0.00694023	down	ENSMUSG00000032231	Anxa2	2.63357	1.39702	3.48034e-12	up	ENSMUSG00000022455	Wbp2nl	3.06356	1.61521	2.93e-05	up
ENSMUSG00000031925	Maml2	0.385742	-1.37429	0.000112925	down	ENSMUSG00000067389	Gm17080	2.63286	1.39663	0.01591	up	ENSMUSG00000047281	Sfn	3.05988	1.61347	2.47e-184	up
ENSMUSG00000020963	Tshr	0.288591	-1.7929	1.69642e-17	down	ENSMUSG00000117916	9630028I04Rik	2.63197	1.39614	1.44006e-06	up	ENSMUSG00000016496	Cd274	3.05784	1.61251	1.17e-06	up
ENSMUSG00000025932	Eya1	0.128333	-2.96204	3.73791e-47	down	ENSMUSG00000061132	Blnk	2.63046	1.39532	0.000200261	up	ENSMUSG00000030093	Wnt7a	3.05744	1.61233	0.000344567	up
ENSMUSG00000047712	Ust	0.498759	-1.00359	0.00536762	down	ENSMUSG00000061482	H4c4	2.62864	1.39432	0.0108357	up	ENSMUSG00000045658	Pid1	3.05506	1.6112	8.31e-35	up
ENSMUSG00000060962	Dmkn	0.308927	-1.69466	4.18828e-05	down	ENSMUSG00000060503	Olfr715	2.62859	1.39429	0.00285636	up	ENSMUSG00000029337	Fgf5	3.05333	1.61038	8.97e-07	up
ENSMUSG00000071856	Mcc	0.494459	-1.01608	1.95559e-39	down	ENSMUSG00000105044	Gm10416	2.62823	1.39409	1.02636e-15	up	ENSMUSG00000039097	Rln1	3.04892	1.6083	0.0123302	up
ENSMUSG00000079584	Gm364	0.166626	-2.58532	0.000921746	down	ENSMUSG00000061086	Myl4	2.62455	1.39207	5.91873e-05	up	ENSMUSG00000114188	Gm40849	3.04761	1.60768	1.76e-72	up
ENSMUSG00000114303	Gm4022	0.374071	-1.41862	0.000840356	down	ENSMUSG00000018239	Zcchc10	2.62406	1.3918	6.01885e-23	up	ENSMUSG00000115093	Gm8047	3.04744	1.6076	1.05e-13	up
ENSMUSG00000051910	Sox6	0.139815	-2.8384	2.90452e-17	down	ENSMUSG00000004044	Cavin1	2.62348	1.39148	1.36203e-33	up	ENSMUSG00000052396	Mogat2	3.04162	1.60484	1.12e-06	up
ENSMUSG00000084919	Ptprtos	0.406267	-1.2995	1.53992e-26	down	ENSMUSG00000079165	Sap25	2.62163	1.39047	8.16919e-06	up	ENSMUSG00000035566	Pcdh17	3.03608	1.60221	0.00118615	up
ENSMUSG00000022683	Pla2g10	0.41041	-1.28486	6.88963e-22	down	ENSMUSG00000067860	Zic3	2.62091	1.39007	5.05521e-15	up	ENSMUSG00000038147	Cd84	3.03386	1.60115	2.91e-12	up
ENSMUSG00000022206	Npr3	0.42814	-1.22384	1.49256e-05	down	ENSMUSG00000097779	4833407H14Rik	2.62003	1.38958	4.74115e-05	up	ENSMUSG00000019848	Popdc3	3.03027	1.59945	3.59e-07	up
ENSMUSG00000112441	Gm48898	0.364269	-1.45693	0.00314385	down	ENSMUSG00000104031	Gm17771	2.61702	1.38793	0.0222056	up	ENSMUSG00000085843	Kank4os	3.02982	1.59923	6.71e-08	up
ENSMUSG00000109115	Gm44669	0.450694	-1.14978	0.000322549	down	ENSMUSG00000037085	Trmt12	2.61571	1.3872	1.9854e-07	up	ENSMUSG00000027712	Anxa5	3.02928	1.59898	1.44e-62	up
ENSMUSG00000031303	Map3k15	0.471964	-1.08325	1.42864e-14	down	ENSMUSG00000027820	Mme	2.61526	1.38695	3.98456e-08	up	ENSMUSG00000033715	Akr1c14	3.02232	1.59566	0.0188859	up
ENSMUSG00000055963	Triqk	0.498402	-1.00462	0.00130682	down	ENSMUSG00000113260	Gm19428	2.61519	1.38691	0.00603575	up	ENSMUSG00000101698	Gm29562	3.0117	1.59058	6.65e-05	up
ENSMUSG00000052301	Doc2a	0.498109	-1.00547	6.56496e-09	down	ENSMUSG00000070737	Tmem35b	2.61362	1.38605	0.0452183	up	ENSMUSG00000015787	Abo	3.0082	1.5889	0.0315411	up
ENSMUSG00000052912	Smarca5-ps	0.38214	-1.38783	3.18779e-10	down	ENSMUSG00000036639	Nudt1	2.61002	1.38406	4.32127e-06	up	ENSMUSG00000020122	Egfr	3.0057	1.5877	5.48e-35	up
ENSMUSG00000024261	Syt4	0.339429	-1.55882	5.35296e-08	down	ENSMUSG00000062727	H2bc12	2.60603	1.38185	0.016213	up	ENSMUSG00000041624	Gucy1a2	3.00323	1.58652	2.35e-07	up
ENSMUSG00000027761	Aadac	0.16796	-2.57381	0.000147907	down	ENSMUSG00000108681	Gm17825	2.60567	1.38165	0.0216033	up	ENSMUSG00000029298	Gbp9	3.00304	1.58642	1.11e-09	up
ENSMUSG00000034518	Hmgxb4	0.48569	-1.04189	1.75783e-134	down	ENSMUSG00000091618	H60c	2.60347	1.38044	0.0166828	up	ENSMUSG00000022487	Gtsf1	3.00119	1.58554	3.58e-44	up
ENSMUSG00000113569	Gm48035	0.397939	-1.32938	0.0147845	down	ENSMUSG00000087107	AI662270	2.6024	1.37984	8.74498e-13	up	ENSMUSG00000098875	Gm27211	2.99647	1.58326	0.00021943	up
ENSMUSG00000021301	Hecw1	0.23767	-2.07297	0.00143066	down	ENSMUSG00000044017	Adgrd1	2.60237	1.37983	0.00921329	up	ENSMUSG00000078496	Zfp982	2.98934	1.57983	9.71e-73	up
ENSMUSG00000066842	Hmcn1	0.324816	-1.62231	3.40898e-08	down	ENSMUSG00000040703	Cyp2s1	2.60028	1.37866	1.13037e-30	up	ENSMUSG00000113161	Gm47457	2.98871	1.57952	6.35e-37	up
ENSMUSG00000005357	Slc1a6	0.470068	-1.08906	0.0156129	down	ENSMUSG00000027702	Lrrc34	2.59993	1.37847	8.15264e-16	up	ENSMUSG00000107632	Gm44070	2.96421	1.56765	0.0475689	up
ENSMUSG00000022055	Nefl	0.475794	-1.07159	1.67598e-83	down	ENSMUSG00000025034	Trim8	2.5982	1.37751	1.88204e-16	up	ENSMUSG00000075304	Sp5	2.95337	1.56236	2.32e-05	up
ENSMUSG00000066113	Adamtsl1	0.302462	-1.72517	2.78531e-05	down	ENSMUSG00000002289	Angptl4	2.59412	1.37524	4.18916e-11	up	ENSMUSG00000071847	Apcdd1	2.94469	1.55811	2.26e-21	up
ENSMUSG00000028268	Gbp3	0.484993	-1.04397	0.0158598	down	ENSMUSG00000116508	Gm49463	2.59388	1.37511	0.0062833	up	ENSMUSG00000082925	Gm13135	2.94331	1.55744	8.19e-10	up
ENSMUSG00000031284	Pak3	0.448091	-1.15814	9.12557e-06	down	ENSMUSG00000031160	Eras	2.59314	1.3747	3.30122e-08	up	ENSMUSG00000027368	Dusp2	2.94324	1.5574	0.0141878	up
ENSMUSG00000021699	Pde4d	0.469723	-1.09012	1.13843e-21	down	ENSMUSG00000104046	Gm37567	2.59223	1.3742	4.91377e-06	up	ENSMUSG00000027375	Mal	2.93583	1.55377	0.00617005	up
ENSMUSG00000114430	Gm40264	0.216492	-2.20761	6.0495e-10	down	ENSMUSG00000020902	Ntn1	2.59179	1.37395	6.07415e-13	up	ENSMUSG00000091415	Ak9	2.93081	1.5513	0.00406618	up
ENSMUSG00000028007	Snx7	0.497023	-1.00862	0.000109616	down	ENSMUSG00000031169	Porcn	2.58938	1.37261	1.08422e-09	up	ENSMUSG00000102278	Gm37145	2.92844	1.55013	0.00188687	up
ENSMUSG00000031595	Pdgfrl	0.386721	-1.37064	0.00533004	down	ENSMUSG00000025505	Tmem80	2.58818	1.37194	4.26083e-05	up	ENSMUSG00000039697	Ncoa7	2.92249	1.5472	9.77e-68	up
ENSMUSG00000031594	Fgl1	0.372859	-1.4233	0.000270803	down	ENSMUSG00000024424	Ttc39c	2.58804	1.37186	6.61577e-11	up	ENSMUSG00000032548	Slco2a1	2.92069	1.54631	4.08e-08	up
ENSMUSG00000041991	Hrnr	0.494689	-1.01541	0.00037657	down	ENSMUSG00000020182	Ddc	2.58571	1.37056	2.57282e-13	up	ENSMUSG00000037833	Sh2d4b	2.91548	1.54373	0.0358841	up
ENSMUSG00000026712	Mrc1	0.28487	-1.81163	6.64808e-05	down	ENSMUSG00000026255	Efhd1	2.57437	1.36422	0.00430666	up	ENSMUSG00000050335	Lgals3	2.91194	1.54198	8.59e-33	up
ENSMUSG00000067561	Dmrtc1c2	0.30393	-1.71819	1.37675e-05	down	ENSMUSG00000042388	Dlgap3	2.57256	1.36321	4.15669e-11	up	ENSMUSG00000027229	Terb2	2.91184	1.54193	0.000410184	up
ENSMUSG00000072653	Zfp783	0.385695	-1.37447	0.000658244	down	ENSMUSG00000030587	2200002D01Rik	2.56989	1.36171	0.00251065	up	ENSMUSG00000000126	Wnt9a	2.90931	1.54068	2.49e-15	up
ENSMUSG00000071424	Grid2	0.308819	-1.69517	2.04468e-25	down	ENSMUSG00000028699	Tspan1	2.56912	1.36127	0.00979237	up	ENSMUSG00000105285	Gm43238	2.90921	1.54063	3.36e-19	up
ENSMUSG00000043670	Diras1	0.382135	-1.38785	0.000179392	down	ENSMUSG00000030042	Pole4	2.56603	1.35954	6.69278e-09	up	ENSMUSG00000022237	Ankrd33b	2.9087	1.54038	2.37e-07	up
ENSMUSG00000110542	Gm39139	0.27973	-1.83789	7.19401e-06	down	ENSMUSG00000094777	Hist1h2ap	2.56187	1.3572	0.00159683	up	ENSMUSG00000105734	4930558C23Rik	2.90867	1.54036	1.8e-08	up
ENSMUSG00000049090	Zadh2	0.417418	-1.26044	7.82297e-14	down	ENSMUSG00000044894	Uqcrq	2.56005	1.35617	2.45517e-05	up	ENSMUSG00000103318	Gm38356	2.90721	1.53964	1.16e-41	up
ENSMUSG00000111551	Gm48128	0.299859	-1.73764	2.33944e-19	down	ENSMUSG00000075707	Dio3	2.55904	1.35561	0.0298561	up	ENSMUSG00000094277	Gm21726	2.90647	1.53927	6.62e-07	up
ENSMUSG00000031548	Sfrp1	0.485505	-1.04244	1.94504e-108	down	ENSMUSG00000038840	Birc7	2.55857	1.35534	0.0359933	up	ENSMUSG00000058317	Ube2e2	2.89357	1.53285	1.09e-25	up
ENSMUSG00000024228	Nudt12	0.173077	-2.53051	1.86994e-05	down	ENSMUSG00000030798	Cd37	2.55803	1.35503	1.41911e-05	up	ENSMUSG00000021838	Samd4	2.89086	1.5315	7.44e-35	up
ENSMUSG00000062168	Ppef1	0.160177	-2.64226	0.00109567	down	ENSMUSG00000033213	AA467197	2.55454	1.35306	0.00063737	up	ENSMUSG00000036412	Arsi	2.8887	1.53042	0.00116897	up
ENSMUSG00000079834	Tmlhe	0.262455	-1.92986	0.000338596	down	ENSMUSG00000001558	Klhl10	2.55299	1.35219	0.0164039	up	ENSMUSG00000060459	Kng2	2.88662	1.52938	0.00720698	up
ENSMUSG00000028158	Mttp	0.498484	-1.00438	4.20992e-06	down	ENSMUSG00000057503	Olfr1459	2.55101	1.35107	6.87754e-07	up	ENSMUSG00000106924	Gm42857	2.8725	1.52231	6.06e-05	up
ENSMUSG00000104093	A330015K06Rik	0.409217	-1.28906	0.00862316	down	ENSMUSG00000017057	Il13ra1	2.54878	1.34981	5.30061e-07	up	ENSMUSG00000112122	Gm47628	2.85978	1.5159	0.0261115	up
ENSMUSG00000052374	Actn2	0.490413	-1.02793	1.62396e-05	down	ENSMUSG00000029314	Gpat3	2.54825	1.34951	8.69537e-05	up	ENSMUSG00000058897	Col25a1	2.85753	1.51477	0.0105885	up
ENSMUSG00000112622	Gm47164	0.301666	-1.72897	2.49227e-20	down	ENSMUSG00000085890	Tnfsf13os	2.54559	1.348	0.00125058	up	ENSMUSG00000079105	C7	2.85628	1.51414	1.23e-10	up
ENSMUSG00000053338	Tarm1	0.143468	-2.8012	1.45892e-16	down	ENSMUSG00000027500	Stmn2	2.5454	1.34789	8.71063e-11	up	ENSMUSG00000041482	Piezo2	2.85355	1.51276	1.43e-07	up
ENSMUSG00000022240	Ctnnd2	0.290351	-1.78413	1.18126e-18	down	ENSMUSG00000001946	Esam	2.54383	1.347	0.00572585	up	ENSMUSG00000038007	Acer2	2.85063	1.51128	3.83e-96	up
ENSMUSG00000022868	Ahsg	0.315134	-1.66596	7.87305e-06	down	ENSMUSG00000097797	Gm26901	2.54357	1.34685	0.0205013	up	ENSMUSG00000105565	Gm43566	2.8489	1.5104	0.0180842	up
ENSMUSG00000019767	Ccdc170	0.379348	-1.39841	3.88676e-08	down	ENSMUSG00000038916	Soga3	2.5432	1.34664	4.25942e-06	up	ENSMUSG00000106968	C78283	2.84421	1.50803	4.02e-20	up
ENSMUSG00000028488	Sh3gl2	0.494157	-1.01696	2.29034e-28	down	ENSMUSG00000022469	Rapgef3	2.5381	1.34375	0.000168965	up	ENSMUSG00000062170	Fmr1nb	2.83823	1.50499	9.49e-12	up
ENSMUSG00000068617	Efcab1	0.245497	-2.02622	0.00037628	down	ENSMUSG00000050623	Catsperz	2.53729	1.34329	0.000246208	up	ENSMUSG00000048960	Prex2	2.83096	1.50129	2.3e-23	up
ENSMUSG00000020332	Meikin	0.252244	-1.98711	2.2296e-08	down	ENSMUSG00000048334	Gm8258	2.53664	1.34292	0.000227554	up	ENSMUSG00000019791	Hint3	2.83067	1.50115	6.31e-21	up
ENSMUSG00000037660	Gdf7	0.28468	-1.81259	0.00315462	down	ENSMUSG00000039329	Tex19.1	2.53608	1.3426	1.83625e-13	up	ENSMUSG00000057060	Slc35f3	2.82926	1.50043	0.00799756	up
ENSMUSG00000040247	Tbc1d10c	0.461324	-1.11615	0.0270857	down	ENSMUSG00000059900	Tmem40	2.53276	1.34071	0.000118344	up	ENSMUSG00000037613	Tnfrsf23	2.82379	1.49764	0.000375545	up
ENSMUSG00000031099	Smarca1	0.486219	-1.04032	8.39007e-12	down	ENSMUSG00000058806	Col13a1	2.53274	1.3407	0.000198347	up	ENSMUSG00000010136	Pifo	2.82256	1.49701	0.00128651	up
ENSMUSG00000059022	Kcp	0.433451	-1.20606	0.00288268	down	ENSMUSG00000008129	4930432K21Rik	2.52989	1.33908	8.318e-07	up	ENSMUSG00000037771	Slc32a1	2.81597	1.49363	0.000927512	up
ENSMUSG00000027831	Veph1	0.334466	-1.58007	0.000265484	down	ENSMUSG00000093726	Gm20667	2.5245	1.336	0.0405945	up	ENSMUSG00000021411	Pxdc1	2.80595	1.48849	7.83e-18	up
ENSMUSG00000022636	Alcam	0.32022	-1.64286	0.000125243	down	ENSMUSG00000031925	Maml2	2.52371	1.33555	3.4638e-06	up	ENSMUSG00000073067	9130019P16Rik	2.8044	1.48769	0.000101939	up
ENSMUSG00000055254	Ntrk2	0.422872	-1.24171	0.0159402	down	ENSMUSG00000042190	Cmklr1	2.52043	1.33367	2.0263e-10	up	ENSMUSG00000103070	Gm37903	2.80199	1.48645	1.07e-11	up
ENSMUSG00000070985	Acnat1	0.344343	-1.53808	5.4577e-07	down	ENSMUSG00000044393	Dsg2	2.51833	1.33247	1.09357e-05	up	ENSMUSG00000060244	Alyref2	2.80165	1.48628	4.32e-06	up
ENSMUSG00000108868	Gm32850	0.482227	-1.05221	0.0150909	down	ENSMUSG00000069053	Uba1y	2.50691	1.32591	6.77303e-06	up	ENSMUSG00000114956	Gm47893	2.80162	1.48626	0.00509159	up
ENSMUSG00000028020	Glrb	0.392436	-1.34947	0.000497027	down	ENSMUSG00000060591	Ifitm2	2.50666	1.32576	2.24447e-06	up	ENSMUSG00000004558	Ndrg2	2.79587	1.4833	9.92e-89	up
ENSMUSG00000049791	Fzd4	0.474615	-1.07517	2.03954e-07	down	ENSMUSG00000035158	Mitf	2.50657	1.32572	3.01459e-06	up	ENSMUSG00000029369	Afm	2.79528	1.48299	0.0358683	up
ENSMUSG00000025656	Arhgef9	0.390951	-1.35494	0.000331176	down	ENSMUSG00000040584	Abcb1a	2.50245	1.32334	2.77923e-08	up	ENSMUSG00000029735	Tpk1	2.7919	1.48125	2.03e-51	up
ENSMUSG00000029082	Bst1	0.414383	-1.27096	0.0299235	down	ENSMUSG00000022018	Rgcc	2.5001	1.32198	0.00331378	up	ENSMUSG00000032572	Col6a4	2.79086	1.48071	0.0116799	up
ENSMUSG00000032125	Robo4	0.259875	-1.94411	5.10627e-09	down	ENSMUSG00000029762	Akr1b8	2.49217	1.3174	4.81332e-06	up	ENSMUSG00000044367	Slc16a13	2.78767	1.47906	2.46e-36	up
ENSMUSG00000031849	Comp	0.199347	-2.32665	5.2318e-08	down	ENSMUSG00000029403	Cdkl2	2.49208	1.31735	9.96845e-10	up	ENSMUSG00000113424	Gm48161	2.78161	1.47592	2.4e-37	up
ENSMUSG00000021087	Rtn1	0.448228	-1.1577	2.83667e-09	down	ENSMUSG00000087687	Pet100	2.4916	1.31707	0.00360451	up	ENSMUSG00000027221	Chst1	2.78121	1.47571	1.37e-32	up
ENSMUSG00000050050	Ccdc158	0.38479	-1.37786	1.27051e-05	down	ENSMUSG00000022012	Enox1	2.49145	1.31699	1.44747e-19	up	ENSMUSG00000085773	Gm16233	2.78072	1.47546	4.2e-23	up
ENSMUSG00000028176	Lrrc7	0.356964	-1.48615	4.77202e-10	down	ENSMUSG00000113343	Gm34923	2.48776	1.31485	0.00312856	up	ENSMUSG00000043903	Zfp469	2.77961	1.47488	0.000104365	up
ENSMUSG00000019876	Pkib	0.216251	-2.20922	2.82378e-05	down	ENSMUSG00000066760	Psg16	2.48675	1.31426	5.27718e-07	up	ENSMUSG00000111619	Gm48348	2.77657	1.4733	0.0393079	up
ENSMUSG00000029419	Ajm1	0.484788	-1.04457	0.00724065	down	ENSMUSG00000017868	Sgk2	2.48305	1.31212	0.000111938	up	ENSMUSG00000104413	Gm37065	2.77407	1.47201	0.0142925	up
ENSMUSG00000097154	Gm26510	0.219355	-2.18866	0.00141137	down	ENSMUSG00000040564	Apoc1	2.4813	1.3111	0.000320476	up	ENSMUSG00000079017	Ifi27l2a	2.77358	1.47175	0.000299936	up
ENSMUSG00000027273	Snap25	0.393195	-1.34668	0.000989717	down	ENSMUSG00000029468	P2rx7	2.47378	1.30671	2.30178e-07	up	ENSMUSG00000000202	Btbd17	2.77325	1.47158	0.000162625	up
ENSMUSG00000094707	A830019P07Rik	0.296383	-1.75446	0.013738	down	ENSMUSG00000001270	Ckb	2.47156	1.30542	2.22853e-07	up	ENSMUSG00000057715	A830018L16Rik	2.77069	1.47024	1.88e-25	up
ENSMUSG00000055610	Olfr307	0.245717	-2.02493	0.000524809	down	ENSMUSG00000103793	Pcdhga6	2.46958	1.30426	0.0472563	up	ENSMUSG00000029279	Brdt	2.76618	1.4679	4.13e-08	up
ENSMUSG00000075256	Cerkl	0.14651	-2.77093	6.29422e-06	down	ENSMUSG00000049871	Nlrc3	2.46928	1.30409	0.00160714	up	ENSMUSG00000093606	B130034C11Rik	2.75595	1.46255	0.0460906	up
ENSMUSG00000086175	Gm15802	0.47132	-1.08522	0.0270023	down	ENSMUSG00000036036	Zfp57	2.46446	1.30127	1.82359e-21	up	ENSMUSG00000036030	Prtg	2.75568	1.46241	4.97e-60	up
ENSMUSG00000037664	Cdkn1c	0.348605	-1.52034	4.17233e-87	down	ENSMUSG00000089984	Fbxo24	2.46386	1.30092	0.000431148	up	ENSMUSG00000029484	Anxa3	2.75439	1.46173	8.93e-51	up
ENSMUSG00000009596	Taf7l	0.236341	-2.08106	0.000386716	down	ENSMUSG00000052551	Adarb2	2.46127	1.2994	0.00895954	up	ENSMUSG00000024409	Psors1c2	2.75309	1.46105	2.11e-06	up
ENSMUSG00000095180	Rhox5	0.466886	-1.09886	1.00641e-11	down	ENSMUSG00000060715	1700019A02Rik	2.46026	1.29881	0.00021933	up	ENSMUSG00000042686	Jph1	2.75297	1.46099	1.4e-42	up
ENSMUSG00000045802	Hsf3	0.348857	-1.51929	0.031103	down	ENSMUSG00000044303	Cdkn2a	2.4596	1.29842	0.00010603	up	ENSMUSG00000024247	Pkdcc	2.75082	1.45986	7.77e-29	up
ENSMUSG00000023927	Satb1	0.371519	-1.42849	3.53128e-22	down	ENSMUSG00000104303	Gm36976	2.45431	1.29532	0.0103177	up	ENSMUSG00000053093	Myh7	2.74974	1.4593	1.19e-06	up
ENSMUSG00000078922	Tgtp1	0.241934	-2.04732	6.77998e-05	down	ENSMUSG00000068323	Slc4a5	2.44998	1.29277	1.34565e-07	up	ENSMUSG00000086649	Gm15286	2.73778	1.45301	0.012184	up
ENSMUSG00000103677	Pcdhga4	0.377632	-1.40495	0.00184892	down	ENSMUSG00000104503	Gm37738	2.44649	1.29071	0.022614	up	ENSMUSG00000078247	Airn	2.7374	1.45281	0.0479602	up
ENSMUSG00000034037	Fgd5	0.439572	-1.18583	1.23429e-20	down	ENSMUSG00000030792	Dkkl1	2.4449	1.28978	0.0114416	up	ENSMUSG00000046971	Pla2g4f	2.72718	1.44741	0.0215512	up
ENSMUSG00000021760	Gpx8	0.481722	-1.05373	0.00361144	down	ENSMUSG00000021196	Pfkp	2.44062	1.28725	9.50816e-10	up	ENSMUSG00000114290	4930435F18Rik	2.72204	1.44469	0.00172679	up
ENSMUSG00000028555	Ttc39a	0.376385	-1.40972	0.00182391	down	ENSMUSG00000032602	Slc25a20	2.44045	1.28715	1.58104e-14	up	ENSMUSG00000041592	Sdk2	2.71618	1.44158	1.31e-05	up
ENSMUSG00000057777	Mab21l2	0.160493	-2.63942	0.00342378	down	ENSMUSG00000037033	Clca3b	2.44027	1.28704	2.18986e-07	up	ENSMUSG00000091994	E130317F20Rik	2.70787	1.43716	4.96e-07	up
ENSMUSG00000057000	Nxf3	0.249101	-2.0052	1.64868e-07	down	ENSMUSG00000054753	AU018091	2.43485	1.28383	6.8011e-22	up	ENSMUSG00000023046	Igfbp6	2.70265	1.43437	1.02e-07	up
ENSMUSG00000028532	Cachd1	0.499428	-1.00165	1.07678e-07	down	ENSMUSG00000040794	C1qtnf4	2.42635	1.27879	0.00782718	up	ENSMUSG00000048368	Omd	2.68518	1.42502	0.0283077	up
ENSMUSG00000063450	Syne2	0.42311	-1.2409	1.04635e-122	down	ENSMUSG00000092032	Vmn2r59	2.42431	1.27757	0.0277951	up	ENSMUSG00000036959	Bcorl1	2.68306	1.42388	6.63e-22	up
ENSMUSG00000086587	Gm11837	0.229731	-2.12198	0.00121655	down	ENSMUSG00000034837	Gnat1	2.424	1.27739	0.0158928	up	ENSMUSG00000001566	Mnx1	2.67882	1.4216	0.00862389	up
ENSMUSG00000031241	Tbx22	0.00583707	-7.42054	1.13361e-07	down	ENSMUSG00000027887	Sypl2	2.42362	1.27716	0.00318839	up	ENSMUSG00000118471	Gm50461	2.67673	1.42047	6.48e-07	up
ENSMUSG00000082195	Gm13034	0.337211	-1.56828	9.56633e-05	down	ENSMUSG00000104548	Gm43857	2.42343	1.27705	0.0228423	up	ENSMUSG00000048334	Gm8258	2.67405	1.41903	5.5e-22	up
ENSMUSG00000009248	Ascl2	0.499836	-1.00047	2.45211e-05	down	ENSMUSG00000103708	Gm33222	2.41898	1.2744	3.45502e-05	up	ENSMUSG00000021469	Msx2	2.67387	1.41893	0.000636811	up
ENSMUSG00000000244	Tspan32	0.357519	-1.48391	0.0411136	down	ENSMUSG00000048878	Hexim1	2.41665	1.27301	3.38588e-11	up	ENSMUSG00000074269	Rec114	2.66755	1.41552	2.45e-17	up
ENSMUSG00000035235	Trim13	0.488037	-1.03494	3.26267e-41	down	ENSMUSG00000022099	Dmtn	2.41259	1.27058	3.03783e-17	up	ENSMUSG00000087193	Gm14820	2.66552	1.41442	0.000574187	up
ENSMUSG00000102440	Pcdhga9	0.337673	-1.5663	0.0110339	down	ENSMUSG00000002416	Ndufb2	2.41017	1.26913	0.00025917	up	ENSMUSG00000009687	Fxyd5	2.6655	1.41441	6.9e-07	up
ENSMUSG00000057977	Skint11	0.358668	-1.47928	0.00114912	down	ENSMUSG00000069833	Ahnak	2.40484	1.26594	0.00215934	up	ENSMUSG00000050558	Prokr2	2.65963	1.41122	0.000339719	up
ENSMUSG00000083576	Gm16411	0.398421	-1.32764	0.00462023	down	ENSMUSG00000023861	Mpc1	2.40327	1.265	4.69273e-06	up	ENSMUSG00000020357	Flt4	2.64654	1.4041	1.07e-24	up
ENSMUSG00000027249	F2	0.405674	-1.30161	0.00161015	down	ENSMUSG00000022361	Zhx1	2.40288	1.26476	9.11235e-06	up	ENSMUSG00000048329	Mfsd6l	2.64614	1.40389	0.00251505	up
ENSMUSG00000007594	Hapln4	0.476239	-1.07024	6.46017e-12	down	ENSMUSG00000004951	Hspb1	2.4009	1.26358	0.000104615	up	ENSMUSG00000010592	Dazl	2.64566	1.40363	1.49e-06	up
ENSMUSG00000037033	Clca3b	0.368749	-1.43929	1.2302e-21	down	ENSMUSG00000074397	Foxr1	2.4003	1.26322	0.0006545	up	ENSMUSG00000031972	Acta1	2.6441	1.40278	7.38e-12	up
ENSMUSG00000034463	Scara3	0.401309	-1.31721	0.0137486	down	ENSMUSG00000066009	Zfp987	2.39877	1.2623	7.9673e-07	up	ENSMUSG00000061143	Maml3	2.63558	1.39812	3.23e-08	up
ENSMUSG00000097283	Gm26686	0.452154	-1.14511	1.24742e-09	down	ENSMUSG00000060427	Zfp868	2.3971	1.26129	3.5104e-15	up	ENSMUSG00000072949	Acot1	2.63445	1.3975	3.01e-86	up
ENSMUSG00000101337	Dnah7c	0.422408	-1.24329	9.65164e-05	down	ENSMUSG00000035674	Ndufa3	2.3964	1.26087	0.00175057	up	ENSMUSG00000040710	St8sia4	2.63436	1.39745	3.26e-05	up
ENSMUSG00000028845	Tekt2	0.300176	-1.73612	8.3319e-08	down	ENSMUSG00000024594	Prrc1	2.39543	1.26028	2.85191e-30	up	ENSMUSG00000030064	Frmd4b	2.63418	1.39735	6.91e-37	up
ENSMUSG00000050424	Pnma5	0.150896	-2.72838	4.38268e-15	down	ENSMUSG00000052151	Plpp2	2.39383	1.25932	1.66368e-07	up	ENSMUSG00000118252	Gm5521	2.62612	1.39293	2.05e-09	up
ENSMUSG00000022508	Bcl6	0.393676	-1.34492	7.23922e-05	down	ENSMUSG00000022652	Morc1	2.39163	1.258	1.37573e-23	up	ENSMUSG00000038077	Kcna6	2.61815	1.38855	0.00232108	up
ENSMUSG00000022512	Cldn1	0.411262	-1.28187	0.0338142	down	ENSMUSG00000073184	Gm49957	2.39054	1.25733	8.4578e-11	up	ENSMUSG00000079343	C1s2	2.61494	1.38678	0.0369959	up
ENSMUSG00000096914	Galntl6	0.302514	-1.72493	1.16224e-14	down	ENSMUSG00000013766	Ly6g6e	2.38693	1.25516	8.27562e-06	up	ENSMUSG00000061882	Ccdc62	2.61325	1.38584	6.4e-60	up
ENSMUSG00000028949	Smarcd3	0.496088	-1.01133	0.00573144	down	ENSMUSG00000087207	Gm13147	2.38256	1.25251	8.91143e-18	up	ENSMUSG00000025202	Scd3	2.60654	1.38213	3.21e-09	up
ENSMUSG00000050150	Slc9b1	0.491487	-1.02478	1.92118e-14	down	ENSMUSG00000063245	Zfp993	2.38243	1.25244	1.88926e-13	up	ENSMUSG00000051726	Kcnf1	2.60609	1.38189	0.00022892	up
ENSMUSG00000019872	Smpdl3a	0.219903	-2.18506	0.000865332	down	ENSMUSG00000105734	4930558C23Rik	2.38163	1.25195	0.000318757	up	ENSMUSG00000023403	Stk31	2.60601	1.38184	2.96e-08	up
ENSMUSG00000027318	Adam33	0.466636	-1.09963	0.0271417	down	ENSMUSG00000038437	Mllt6	2.38087	1.25149	5.45072e-12	up	ENSMUSG00000068748	Ptprz1	2.60539	1.3815	1.62e-05	up
ENSMUSG00000026399	Cd55	0.309847	-1.69037	6.08498e-33	down	ENSMUSG00000083027	Gm13140	2.38005	1.25099	0.00223001	up	ENSMUSG00000095300	Gm906	2.60483	1.38119	0.0279335	up
ENSMUSG00000115172	Gm2582	0.240996	-2.05292	0.0197022	down	ENSMUSG00000097057	Gm17638	2.37987	1.25088	0.0362569	up	ENSMUSG00000027947	Il6ra	2.60243	1.37986	3.78e-05	up
ENSMUSG00000050315	Synpo2	0.457727	-1.12744	7.44929e-05	down	ENSMUSG00000037152	Ndufc1	2.37966	1.25075	0.000641009	up	ENSMUSG00000034265	Zdhhc14	2.59096	1.37349	1.76e-07	up
ENSMUSG00000062170	Fmr1nb	0.396718	-1.33382	0.00789448	down	ENSMUSG00000099021	Rn7s1	2.3795	1.25066	0.00247523	up	ENSMUSG00000111327	Gm48401	2.59025	1.37309	0.000539592	up
ENSMUSG00000117406	Ntn3	0.392838	-1.34799	0.0202504	down	ENSMUSG00000099250	Rn7s2	2.3795	1.25066	0.00247523	up	ENSMUSG00000117711	Rpl37-ps1	2.58586	1.37064	3.29e-20	up
ENSMUSG00000105963	Gm43647	0.363796	-1.4588	8.233e-17	down	ENSMUSG00000031297	Slc7a3	2.37745	1.24942	9.35145e-30	up	ENSMUSG00000028967	Errfi1	2.58275	1.36891	1.09e-49	up
ENSMUSG00000106507	Gm43056	0.273687	-1.8694	0.0208658	down	ENSMUSG00000059325	Hopx	2.37733	1.24934	0.000550206	up	ENSMUSG00000036158	Prickle1	2.58189	1.36843	2.26e-58	up
ENSMUSG00000019102	Aldh3a1	0.444435	-1.16995	0.0169661	down	ENSMUSG00000110704	Gm45732	2.37731	1.24933	0.0177781	up	ENSMUSG00000020178	Adora2a	2.57688	1.36563	0.0423658	up
ENSMUSG00000028327	Stra6l	0.478986	-1.06194	0.04771	down	ENSMUSG00000106205	C230096K16Rik	2.3759	1.24848	0.0390848	up	ENSMUSG00000030851	Ldhc	2.57157	1.36265	0.00433176	up
ENSMUSG00000015243	Abca1	0.15168	-2.7209	3.80969e-24	down	ENSMUSG00000103569	Gm38067	2.36982	1.24478	0.045166	up	ENSMUSG00000112844	Gm47036	2.57023	1.3619	9.49e-13	up
ENSMUSG00000044042	Fmn1	0.437925	-1.19125	5.52346e-12	down	ENSMUSG00000007039	Ddah2	2.36868	1.24408	1.43642e-06	up	ENSMUSG00000094439	Gm21969	2.56495	1.35893	0.000214044	up
ENSMUSG00000034780	B3galt1	0.310545	-1.68713	0.000320958	down	ENSMUSG00000028266	Lmo4	2.36673	1.2429	1.01755e-07	up	ENSMUSG00000060803	Gstp1	2.55765	1.35482	1.39e-84	up
ENSMUSG00000086784	Isoc2a	0.495342	-1.0135	1.29281e-06	down	ENSMUSG00000053560	Ier2	2.36533	1.24204	1.09156e-05	up	ENSMUSG00000102443	Gm37102	2.55185	1.35154	0.0245235	up
ENSMUSG00000075284	Wipf1	0.492248	-1.02254	1.41344e-10	down	ENSMUSG00000075227	Znhit2	2.36456	1.24157	0.00101873	up	ENSMUSG00000031326	Cdx4	2.55176	1.35149	0.000590144	up
ENSMUSG00000031242	2610002M06Rik	0.450756	-1.14958	3.52815e-17	down	ENSMUSG00000086391	1700042O10Rik	2.36374	1.24107	0.0485112	up	ENSMUSG00000108394	Gm45477	2.55084	1.35097	0.0185211	up
ENSMUSG00000074715	Ccl28	0.341671	-1.54932	0.010905	down	ENSMUSG00000108845	Gm45090	2.36065	1.23918	1.61996e-09	up	ENSMUSG00000038242	Aox4	2.54391	1.34705	0.0286373	up
ENSMUSG00000105594	Gm43398	0.284273	-1.81465	0.0342194	down	ENSMUSG00000114434	Gm48360	2.36035	1.239	6.69734e-08	up	ENSMUSG00000081522	Gm13170	2.53773	1.34354	0.0443016	up
ENSMUSG00000027204	Fbn1	0.491902	-1.02356	5.38568e-06	down	ENSMUSG00000037089	Slc35b2	2.3588	1.23806	8.01567e-09	up	ENSMUSG00000051375	Pcdh1	2.53651	1.34285	7.12e-31	up
ENSMUSG00000106361	Gm35066	0.342585	-1.54547	7.97719e-05	down	ENSMUSG00000031165	Was	2.35555	1.23607	0.00120556	up	ENSMUSG00000038552	Fndc4	2.52689	1.33736	3.92e-27	up
ENSMUSG00000022575	Gsdmd	0.405673	-1.30161	0.00206269	down	ENSMUSG00000101335	Gm28229	2.35524	1.23587	0.00192753	up	ENSMUSG00000037990	Sh3rf3	2.52386	1.33563	0.00180667	up
ENSMUSG00000022574	Naprt	0.48671	-1.03887	6.40507e-17	down	ENSMUSG00000113623	Gm48691	2.35488	1.23566	2.25783e-05	up	ENSMUSG00000064339	mt-Rnr2	2.52327	1.3353	1.48e-21	up
ENSMUSG00000044921	Rassf9	0.419104	-1.25462	0.0336082	down	ENSMUSG00000075327	Zbtb2	2.35457	1.23546	3.87903e-16	up	ENSMUSG00000023868	Pde10a	2.51813	1.33235	0.0259011	up
ENSMUSG00000021758	Ddx4	0.401526	-1.31644	1.47105e-22	down	ENSMUSG00000041287	Sox15	2.35278	1.23436	2.60637e-05	up	ENSMUSG00000020423	Btg2	2.51776	1.33214	5.79e-64	up
ENSMUSG00000046997	Spsb4	0.285997	-1.80593	1.92212e-06	down	ENSMUSG00000053297	AI854703	2.34914	1.23214	0.000965759	up	ENSMUSG00000022382	Wnt7b	2.5154	1.33079	1.92e-09	up
ENSMUSG00000000861	Bcl11a	0.314863	-1.6672	8.05986e-27	down	ENSMUSG00000010362	Rdm1	2.34645	1.23048	6.48395e-06	up	ENSMUSG00000001507	Itga3	2.51418	1.33009	5.96e-121	up
ENSMUSG00000112972	Gm48417	0.450159	-1.15149	0.000368816	down	ENSMUSG00000058927	Gm10053	2.34638	1.23044	4.29069e-06	up	ENSMUSG00000023140	Reg2	2.51011	1.32775	0.00473841	up
ENSMUSG00000025977	Boll	0.389075	-1.36188	0.0203637	down	ENSMUSG00000075585	6330403L08Rik	2.34609	1.23026	0.00574505	up	ENSMUSG00000019851	Perp	2.50344	1.32391	2.75e-54	up
ENSMUSG00000071573	Rnls	0.285168	-1.81011	1.33316e-05	down	ENSMUSG00000007379	Dennd2c	2.34481	1.22947	1.57058e-09	up	ENSMUSG00000082082	Gm13230	2.4995	1.32164	1.79e-60	up
ENSMUSG00000114348	Gm41031	0.423997	-1.23788	0.00010553	down	ENSMUSG00000057835	Zfp119a	2.34325	1.22851	0.000774508	up	ENSMUSG00000049420	Tmem200a	2.49268	1.3177	0.0011489	up
ENSMUSG00000022708	Zbtb20	0.444136	-1.17093	1.08196e-08	down	ENSMUSG00000097604	Gm17322	2.34311	1.22843	0.000311215	up	ENSMUSG00000032878	Ccdc85a	2.4915	1.31701	4.28e-29	up
ENSMUSG00000041737	Tmem45b	0.160006	-2.6438	0.00137757	down	ENSMUSG00000027995	Tlr2	2.34309	1.22841	0.000394632	up	ENSMUSG00000060548	Tnfrsf19	2.48896	1.31554	1.79e-11	up
ENSMUSG00000038147	Cd84	0.334026	-1.58197	1.01583e-09	down	ENSMUSG00000038400	Pmepa1	2.3428	1.22823	3.41401e-06	up	ENSMUSG00000020411	Nipal4	2.48879	1.31545	1.74e-08	up
ENSMUSG00000027827	Kcnab1	0.335844	-1.57414	0.00171543	down	ENSMUSG00000112051	Gm8158	2.33996	1.22649	1.69332e-05	up	ENSMUSG00000109234	Gm44561	2.48668	1.31422	4.89e-27	up
ENSMUSG00000037138	Aff3	0.411719	-1.28027	8.88097e-45	down	ENSMUSG00000032369	Plscr1	2.33734	1.22487	5.82302e-17	up	ENSMUSG00000026630	Batf3	2.48027	1.3105	0.0144384	up
ENSMUSG00000031224	Magee2	0.365077	-1.45373	0.0395374	down	ENSMUSG00000086147	Zfp989	2.33633	1.22424	1.72567e-15	up	ENSMUSG00000091623	Gm17092	2.47842	1.30942	0.0128953	up
ENSMUSG00000049148	Plcxd3	0.339922	-1.55672	4.09748e-06	down	ENSMUSG00000023942	Slc29a1	2.33531	1.22361	1.67329e-11	up	ENSMUSG00000040152	Thbs1	2.4705	1.30481	1.31e-59	up
ENSMUSG00000024776	Stambpl1	0.443807	-1.17199	6.518e-05	down	ENSMUSG00000058351	Smim4	2.33455	1.22314	0.00637273	up	ENSMUSG00000113608	Gm48715	2.46889	1.30386	2.98e-06	up
ENSMUSG00000063626	Unc5d	0.30198	-1.72748	7.37795e-09	down	ENSMUSG00000025572	Tmc6	2.33358	1.22254	4.23623e-17	up	ENSMUSG00000032394	Igdcc3	2.46563	1.30196	6.91e-12	up
ENSMUSG00000029605	Oas1b	0.234375	-2.09311	0.00582333	down	ENSMUSG00000076437	Selenoh	2.33161	1.22133	3.56514e-05	up	ENSMUSG00000000915	Hip1r	2.46298	1.3004	5.78e-100	up
ENSMUSG00000055137	Sugct	0.466232	-1.10088	0.00865161	down	ENSMUSG00000071654	Uqcc3	2.33155	1.22129	0.00164673	up	ENSMUSG00000022105	Rb1	2.46145	1.29951	1.83e-52	up
ENSMUSG00000052914	Cyp2j6	0.191034	-2.3881	1.83658e-09	down	ENSMUSG00000086291	Gm15513	2.33127	1.22112	0.0377076	up	ENSMUSG00000031504	Rab20	2.46136	1.29946	0.00756051	up
ENSMUSG00000021322	Aoah	0.464031	-1.10771	1.64343e-14	down	ENSMUSG00000031163	Glod5	2.33073	1.22078	0.00539337	up	ENSMUSG00000096992	Gm26788	2.45982	1.29855	0.000811235	up
ENSMUSG00000041923	Nol4	0.451645	-1.14674	0.000541663	down	ENSMUSG00000031168	Ebp	2.32765	1.21887	6.1725e-06	up	ENSMUSG00000079450	Cldn34c1	2.45758	1.29724	4.2e-09	up
ENSMUSG00000102185	5033404E19Rik	0.276683	-1.85369	3.75643e-06	down	ENSMUSG00000032673	Prorsd1	2.3266	1.21822	5.20175e-06	up	ENSMUSG00000033278	Ptprm	2.45146	1.29364	0.00167253	up
ENSMUSG00000039224	D1Pas1	0.450261	-1.15117	2.50713e-09	down	ENSMUSG00000113760	Gm48222	2.32442	1.21687	0.00419529	up	ENSMUSG00000081179	Gm13136	2.45137	1.29359	0.00614973	up
ENSMUSG00000031958	Ldhd	0.471835	-1.08365	0.00832449	down	ENSMUSG00000085101	Platr16	2.32424	1.21676	0.021423	up	ENSMUSG00000019997	Ccn2	2.44883	1.29209	7.75e-86	up
ENSMUSG00000026220	Slc16a14	0.309896	-1.69014	0.00742597	down	ENSMUSG00000060032	H2aj	2.32371	1.21643	0.000513278	up	ENSMUSG00000112858	Rnf212b	2.44742	1.29126	0.0309479	up
ENSMUSG00000056476	Med12l	0.497751	-1.0065	7.37976e-12	down	ENSMUSG00000001131	Timp1	2.32211	1.21543	0.000176853	up	ENSMUSG00000045378	Pxt1	2.44708	1.29106	0.00393713	up
ENSMUSG00000073590	3222401L13Rik	0.450967	-1.14891	0.00683339	down	ENSMUSG00000015501	Hivep2	2.32108	1.21479	0.00514472	up	ENSMUSG00000030782	Tgfb1i1	2.44553	1.29015	2.76e-06	up
ENSMUSG00000036743	Psma8	0.38868	-1.36334	7.50743e-19	down	ENSMUSG00000111551	Gm48128	2.32094	1.21471	6.55303e-05	up	ENSMUSG00000034765	Dusp5	2.44543	1.29009	9.07e-33	up
ENSMUSG00000020627	Klhl29	0.412152	-1.27875	0.0199115	down	ENSMUSG00000010342	Tex14	2.32075	1.21459	7.56528e-19	up	ENSMUSG00000116120	Eif2s3x-ps1	2.44432	1.28943	0.0476478	up
ENSMUSG00000031620	Iqcm	0.180835	-2.46726	0.000840491	down	ENSMUSG00000020224	Llph	2.31899	1.2135	2.50632e-06	up	ENSMUSG00000113559	Gm40987	2.44264	1.28844	2.4e-06	up
ENSMUSG00000022488	Nckap1l	0.327225	-1.61165	8.39007e-12	down	ENSMUSG00000059534	Uqcr10	2.31884	1.2134	0.000466495	up	ENSMUSG00000002797	Ggct	2.44184	1.28797	1.4e-30	up
ENSMUSG00000079157	Fam155a	0.265081	-1.9155	5.67169e-12	down	ENSMUSG00000091071	1700030C10Rik	2.3187	1.21332	0.0492599	up	ENSMUSG00000053475	Tnfaip6	2.4384	1.28593	0.00419279	up
ENSMUSG00000052676	Zmat1	0.268624	-1.89634	0.0165048	down	ENSMUSG00000014313	Cox6c	2.31855	1.21322	1.29081e-05	up	ENSMUSG00000073867	AA474408	2.43797	1.28568	0.0250007	up
ENSMUSG00000059921	Unc5c	0.268339	-1.89787	5.11445e-09	down	ENSMUSG00000038936	Sccpdh	2.3184	1.21313	2.64018e-12	up	ENSMUSG00000000266	Mid2	2.43797	1.28568	0.00959525	up
ENSMUSG00000015709	Arnt2	0.328282	-1.60699	9.73447e-19	down	ENSMUSG00000036185	Sapcd1	2.31767	1.21267	0.0323464	up	ENSMUSG00000106819	Gm43498	2.43624	1.28466	0.0347503	up
ENSMUSG00000117452	Gm6764	0.0968087	-3.36872	1.16483e-61	down	ENSMUSG00000006456	Rbm14	2.31653	1.21196	9.55373e-18	up	ENSMUSG00000112149	Gm47611	2.43494	1.28388	7.68e-10	up
ENSMUSG00000006143	Upk3bl	0.381933	-1.38861	0.0071098	down	ENSMUSG00000057842	Zfp595	2.31644	1.21191	6.126e-06	up	ENSMUSG00000001510	Dlx3	2.43326	1.28289	3.34e-10	up
ENSMUSG00000036832	Lpar3	0.400261	-1.32099	0.0186028	down	ENSMUSG00000024738	Pga5	2.31619	1.21175	7.24223e-05	up	ENSMUSG00000020135	Apc2	2.43294	1.2827	6.5e-06	up
ENSMUSG00000038598	Shoc1	0.224328	-2.15632	0.000725796	down	ENSMUSG00000112640	Gm32687	2.31538	1.21125	5.30334e-05	up	ENSMUSG00000058806	Col13a1	2.43283	1.28264	1.52e-06	up
ENSMUSG00000029638	Glcci1	0.463885	-1.10816	0.0144311	down	ENSMUSG00000023034	Nr4a1	2.31255	1.20948	9.52127e-10	up	ENSMUSG00000105270	Gm42863	2.43221	1.28227	2.6e-06	up
ENSMUSG00000112264	Gm48505	0.469811	-1.08985	0.0362442	down	ENSMUSG00000021607	Mrpl36	2.30992	1.20784	1.37796e-05	up	ENSMUSG00000032667	Pon2	2.43187	1.28206	2.95e-09	up
ENSMUSG00000028399	Ptprd	0.252116	-1.98784	4.42059e-16	down	ENSMUSG00000016833	Mrps18c	2.30702	1.20603	0.000119328	up	ENSMUSG00000032035	Ets1	2.42982	1.28085	4.7e-15	up
ENSMUSG00000041805	Pramel1	0.338168	-1.56419	2.66132e-07	down	ENSMUSG00000033467	Crlf2	2.3063	1.20558	8.52681e-05	up	ENSMUSG00000091337	Eid1	2.42878	1.28023	1.45e-17	up
ENSMUSG00000055026	Gabrg3	0.175298	-2.51212	8.82151e-08	down	ENSMUSG00000094472	Gm21897	2.30421	1.20427	0.00782718	up	ENSMUSG00000050010	Shisa3	2.42643	1.27883	8.41e-07	up
ENSMUSG00000038188	Scarf1	0.399144	-1.32502	0.00295319	down	ENSMUSG00000075266	Cenpw	2.30093	1.20222	8.4292e-05	up	ENSMUSG00000028184	Adgrl2	2.42404	1.27741	1.85e-141	up
ENSMUSG00000021702	Thbs4	0.428518	-1.22257	0.00996714	down	ENSMUSG00000069049	Eif2s3y	2.29997	1.20161	7.37638e-20	up	ENSMUSG00000026208	Des	2.42086	1.27552	9.06e-29	up
ENSMUSG00000070705	Eid2b	0.463848	-1.10828	1.1717e-06	down	ENSMUSG00000070708	Gtsf1l	2.29843	1.20065	6.6053e-05	up	ENSMUSG00000044393	Dsg2	2.42027	1.27517	1.35e-53	up
ENSMUSG00000036095	Dgkb	0.245931	-2.02367	0.000534321	down	ENSMUSG00000081044	AU015836	2.29741	1.20001	5.59533e-17	up	ENSMUSG00000099759	1700030C10Rik	2.41738	1.27345	1.1e-51	up
ENSMUSG00000092310	Gm20509	0.0943293	-3.40615	6.09018e-07	down	ENSMUSG00000027168	Pax6	2.29519	1.19861	0.000114478	up	ENSMUSG00000078497	Zfp978	2.41616	1.27272	1.67e-70	up
ENSMUSG00000050621	Rps27rt	0.466533	-1.09995	0.000316914	down	ENSMUSG00000021127	Zfp36l1	2.29442	1.19813	6.9126e-24	up	ENSMUSG00000030587	2200002D01Rik	2.41593	1.27258	1.65e-06	up
ENSMUSG00000059816	Shisal2a	0.308754	-1.69547	0.0186062	down	ENSMUSG00000024376	Epb41l4a	2.29383	1.19776	8.66593e-16	up	ENSMUSG00000026768	Itga8	2.41396	1.2714	0.0134226	up
ENSMUSG00000048163	Selplg	0.383865	-1.38133	4.26713e-05	down	ENSMUSG00000074506	Gm10705	2.2934	1.19749	0.000547509	up	ENSMUSG00000037827	Gm5884	2.4062	1.26675	0.0119234	up
ENSMUSG00000067071	Hes6	0.261479	-1.93523	3.89843e-107	down	ENSMUSG00000074656	Eif2s2	2.2928	1.19711	1.7733e-11	up	ENSMUSG00000081769	Gm12216	2.40475	1.26589	2e-07	up
ENSMUSG00000115428	Gm41290	0.238068	-2.07056	0.00849597	down	ENSMUSG00000019891	Dcbld1	2.29022	1.19549	1.2223e-14	up	ENSMUSG00000030165	Klrd1	2.40083	1.26353	0.0113853	up
ENSMUSG00000090053	Pakap	0.314069	-1.67085	0.00280597	down	ENSMUSG00000054091	1810037I17Rik	2.28815	1.19418	0.000334623	up	ENSMUSG00000105971	Gm43805	2.39999	1.26303	0.0156101	up
ENSMUSG00000033182	Kbtbd12	0.494397	-1.01626	1.45937e-21	down	ENSMUSG00000063856	Gpx1	2.28697	1.19344	2.00437e-06	up	ENSMUSG00000034639	Setmar	2.39913	1.26251	1.52e-48	up
ENSMUSG00000067818	Myl9	0.487399	-1.03682	1.80221e-11	down	ENSMUSG00000030134	Rasgef1a	2.28669	1.19326	0.000285135	up	ENSMUSG00000051236	Msrb3	2.39781	1.26172	7.64e-07	up
ENSMUSG00000036144	Meox2	0.320413	-1.642	5.76237e-09	down	ENSMUSG00000044835	Ankrd45	2.28615	1.19292	5.50174e-07	up	ENSMUSG00000028600	Podn	2.39694	1.26119	0.0142314	up
ENSMUSG00000026726	Cubn	0.154133	-2.69776	0.000564771	down	ENSMUSG00000028527	Ak4	2.2841	1.19163	1.32891e-13	up	ENSMUSG00000058252	Tcp11x2	2.3969	1.26117	0.016046	up
ENSMUSG00000026532	Spta1	0.296736	-1.75275	2.80374e-178	down	ENSMUSG00000097483	Gm26806	2.28171	1.19012	0.000218496	up	ENSMUSG00000060935	Tmem263	2.39385	1.25933	1.49e-46	up
ENSMUSG00000028179	Cth	0.288676	-1.79248	5.10036e-287	down	ENSMUSG00000040629	Mael	2.28168	1.1901	6.13912e-05	up	ENSMUSG00000026748	Plxdc2	2.39283	1.25872	7.5e-17	up
ENSMUSG00000023224	Serping1	0.373104	-1.42235	5.51788e-20	down	ENSMUSG00000033373	Fntb	2.28049	1.18934	5.45762e-14	up	ENSMUSG00000028444	Cntfr	2.39201	1.25822	8.42e-17	up
ENSMUSG00000055447	Cd47	0.321184	-1.63853	1.74469e-28	down	ENSMUSG00000038059	Smim3	2.28032	1.18924	3.13706e-08	up	ENSMUSG00000038580	Sct	2.38933	1.25661	0.0323607	up
ENSMUSG00000021278	Amn	0.492939	-1.02052	0.0114527	down	ENSMUSG00000089818	Gm15950	2.27895	1.18837	0.00366141	up	ENSMUSG00000023903	Mmp25	2.38836	1.25602	1.57e-27	up
ENSMUSG00000027792	Bche	0.320008	-1.64382	6.67266e-12	down	ENSMUSG00000092349	Smim40	2.27697	1.18711	0.000185922	up	ENSMUSG00000046223	Plaur	2.38692	1.25515	8.45e-59	up
ENSMUSG00000053070	Cfap300	0.446838	-1.16218	0.000148755	down	ENSMUSG00000111928	Gm48082	2.27355	1.18494	7.0468e-08	up	ENSMUSG00000036181	H1f2	2.38501	1.254	1.15e-05	up
ENSMUSG00000103332	Pcdhga2	0.405	-1.30401	0.00813867	down	ENSMUSG00000041261	Car8	2.27113	1.18341	0.000633897	up	ENSMUSG00000035184	Fam124a	2.38497	1.25397	0.0062645	up
ENSMUSG00000074195	Clca4b	0.103397	-3.27374	2.23684e-06	down	ENSMUSG00000035580	Kcnh8	2.27069	1.18313	1.53684e-05	up	ENSMUSG00000034382	AI661453	2.37708	1.24919	9.02e-30	up
ENSMUSG00000091043	Glyatl3	0.49491	-1.01476	2.01119e-09	down	ENSMUSG00000040428	Plekha4	2.27008	1.18274	3.29851e-05	up	ENSMUSG00000031410	Nxf7	2.3761	1.2486	0.00901118	up
ENSMUSG00000054978	Kbtbd13	0.471747	-1.08391	0.0125678	down	ENSMUSG00000043432	Leng9	2.27005	1.18272	0.027463	up	ENSMUSG00000042349	Ikbke	2.376	1.24853	0.00323613	up
ENSMUSG00000055409	Nell1	0.221142	-2.17695	9.89967e-05	down	ENSMUSG00000058267	Mrps14	2.26924	1.18221	7.4206e-06	up	ENSMUSG00000023186	Vwa5a	2.37306	1.24675	1.37e-71	up
ENSMUSG00000002341	Ncan	0.479702	-1.05979	1.97404e-20	down	ENSMUSG00000113008	Gm48171	2.26876	1.1819	7.27139e-06	up	ENSMUSG00000028804	Csmd2	2.37243	1.24636	0.043319	up
ENSMUSG00000030491	Tdrd12	0.405573	-1.30196	2.31734e-135	down	ENSMUSG00000002325	Irf9	2.26692	1.18074	0.000116771	up	ENSMUSG00000051095	Olfr986	2.36989	1.24482	7.36e-10	up
ENSMUSG00000102189	Gm37194	0.301172	-1.73134	0.00445121	down	ENSMUSG00000001604	Tcea3	2.26095	1.17693	7.91518e-05	up	ENSMUSG00000028177	1810013D15Rik	2.36506	1.24188	0.0450006	up
ENSMUSG00000025081	Tdrd1	0.452126	-1.1452	0.000213024	down	ENSMUSG00000064030	Pym1	2.25976	1.17617	1.92387e-05	up	ENSMUSG00000015652	Steap1	2.35727	1.23712	2.88e-11	up
ENSMUSG00000023140	Reg2	0.398795	-1.32628	0.0334637	down	ENSMUSG00000036766	Dner	2.25869	1.17548	0.0383122	up	ENSMUSG00000110344	Gm45716	2.35097	1.23325	7.81e-05	up
ENSMUSG00000039899	Fgl2	0.37004	-1.43425	0.0216458	down	ENSMUSG00000115338	Pnp	2.25778	1.1749	3.6211e-07	up	ENSMUSG00000114114	Gm48499	2.34918	1.23216	3.96e-05	up
ENSMUSG00000038298	Pdzk1	0.466836	-1.09901	8.52939e-17	down	ENSMUSG00000005510	Ndufs3	2.25461	1.17288	0.000157909	up	ENSMUSG00000034591	Slc41a2	2.34722	1.23095	0.00719136	up
ENSMUSG00000027071	P2rx3	0.468136	-1.095	0.0277183	down	ENSMUSG00000046223	Plaur	2.25441	1.17275	4.16253e-09	up	ENSMUSG00000026173	Plcd4	2.34678	1.23069	0.0478293	up
ENSMUSG00000037143	Cfap61	0.31473	-1.66781	0.0306659	down	ENSMUSG00000026999	Nup35	2.25401	1.1725	1.03454e-12	up	ENSMUSG00000081885	Gm13231	2.34515	1.22968	0.00376121	up
ENSMUSG00000021994	Wnt5a	0.23706	-2.07667	1.27709e-07	down	ENSMUSG00000021917	Spcs1	2.24998	1.16991	1.0804e-05	up	ENSMUSG00000100164	2610306M01Rik	2.34324	1.2285	0.00401919	up
ENSMUSG00000049044	Rapgef4	0.207195	-2.27094	1.05148e-06	down	ENSMUSG00000106820	D5Ertd605e	2.24893	1.16924	0.00644505	up	ENSMUSG00000025776	Crispld1	2.33845	1.22555	7.04e-06	up
ENSMUSG00000082925	Gm13135	0.435477	-1.19933	0.0026459	down	ENSMUSG00000075700	Selenot	2.24802	1.16865	8.66363e-19	up	ENSMUSG00000026520	Pycr2	2.33429	1.22299	1.11e-183	up
ENSMUSG00000064061	Dzip3	0.354315	-1.49689	2.13512e-61	down	ENSMUSG00000078498	Zfp988	2.24728	1.16818	5.06953e-08	up	ENSMUSG00000004562	Arhgef40	2.33418	1.22292	2.85e-21	up
ENSMUSG00000042498	Radx	0.235784	-2.08447	1.36014e-07	down	ENSMUSG00000072582	Ptrh2	2.2471	1.16806	4.56038e-06	up	ENSMUSG00000026342	Slc35f5	2.33101	1.22096	2.51e-20	up
ENSMUSG00000104769	Igkv8-34	0.337751	-1.56597	0.000462111	down	ENSMUSG00000091021	Gm17300	2.24623	1.1675	0.000326778	up	ENSMUSG00000051285	Pcmtd1	2.33055	1.22067	4.21e-92	up
ENSMUSG00000096966	Gm18336	0.452965	-1.14253	0.000310013	down	ENSMUSG00000027794	Sohlh2	2.24454	1.16642	1.9254e-10	up	ENSMUSG00000032440	Tgfbr2	2.32851	1.21941	1.04e-05	up
ENSMUSG00000028520	4921539E11Rik	0.22426	-2.15675	0.0169636	down	ENSMUSG00000113902	Ndufb1-ps	2.24312	1.16551	0.000813569	up	ENSMUSG00000044231	Nhlrc1	2.32082	1.21463	0.00495989	up
ENSMUSG00000045038	Prkce	0.423203	-1.24058	1.22215e-05	down	ENSMUSG00000112557	Gm47626	2.24236	1.16502	0.00368756	up	ENSMUSG00000117599	Gm49971	2.32053	1.21446	1.46e-06	up
ENSMUSG00000063297	Luzp2	0.337166	-1.56847	8.36806e-08	down	ENSMUSG00000029007	Agtrap	2.24121	1.16428	1.0143e-08	up	ENSMUSG00000022469	Rapgef3	2.31963	1.2139	0.000155544	up
ENSMUSG00000055780	Usp26	0.0277166	-5.1731	0	down	ENSMUSG00000091845	Rpl36-ps12	2.24022	1.16364	0.024779	up	ENSMUSG00000067919	Rex2	2.31868	1.2133	1.3e-64	up
ENSMUSG00000055109	Gm15155	0.403073	-1.31089	0.00362457	down	ENSMUSG00000025880	Smad7	2.23726	1.16174	5.85796e-16	up	ENSMUSG00000031383	Dusp9	2.31313	1.20984	1.23e-84	up
ENSMUSG00000074272	Ceacam1	0.395436	-1.33848	1.19698e-21	down	ENSMUSG00000086502	B130055M24Rik	2.23459	1.16001	8.98894e-05	up	ENSMUSG00000038916	Soga3	2.30847	1.20694	3.54e-07	up
ENSMUSG00000061576	Dpp6	0.408643	-1.29109	0.00146584	down	ENSMUSG00000071014	Ndufb6	2.23392	1.15958	9.24101e-05	up	ENSMUSG00000018986	Slfn3	2.30658	1.20576	1.31e-10	up
ENSMUSG00000062960	Kdr	0.1563	-2.67761	1.75938e-14	down	ENSMUSG00000095661	Gm8935	2.23383	1.15952	3.09612e-06	up	ENSMUSG00000026497	Mixl1	2.3064	1.20564	0.00987904	up
ENSMUSG00000000632	Sez6	0.387895	-1.36626	0.000816241	down	ENSMUSG00000043029	Trpv3	2.23375	1.15947	0.0143975	up	ENSMUSG00000027820	Mme	2.30273	1.20335	1.83e-56	up
ENSMUSG00000039830	Olig2	0.454934	-1.13627	9.44073e-67	down	ENSMUSG00000097768	2310043M15Rik	2.23243	1.15861	1.43634e-07	up	ENSMUSG00000055737	Ghr	2.30168	1.20269	4.2e-11	up
ENSMUSG00000022816	Fstl1	0.377552	-1.40525	6.36439e-214	down	ENSMUSG00000020226	Slc5a4b	2.23138	1.15794	6.6169e-06	up	ENSMUSG00000074151	Nlrc5	2.30029	1.20182	0.0143737	up
ENSMUSG00000103475	Gm37697	0.472024	-1.08307	0.0475416	down	ENSMUSG00000082289	Gm15596	2.23071	1.1575	0.0353676	up	ENSMUSG00000028145	Them4	2.29576	1.19897	3.12e-15	up
ENSMUSG00000079363	Gbp4	0.310094	-1.68922	9.31284e-06	down	ENSMUSG00000024258	Polr2d	2.22993	1.157	8.82932e-08	up	ENSMUSG00000021867	Tmem254b	2.29472	1.19832	9.31e-36	up
ENSMUSG00000072778	Vmn2r27	0.44553	-1.16641	2.10052e-17	down	ENSMUSG00000056836	Gm6851	2.22982	1.15693	0.0160547	up	ENSMUSG00000042002	Foxn4	2.28763	1.19385	2.24e-09	up
ENSMUSG00000021130	Galnt16	0.492382	-1.02215	5.7596e-05	down	ENSMUSG00000067276	Capn6	2.22965	1.15681	0.0455703	up	ENSMUSG00000067276	Capn6	2.2871	1.19352	0.0450665	up
ENSMUSG00000102748	Pcdhgb2	0.303635	-1.71959	7.01356e-06	down	ENSMUSG00000070291	Ddx43	2.22923	1.15655	8.51034e-05	up	ENSMUSG00000108092	Gm44189	2.28571	1.19264	0.000171183	up
ENSMUSG00000022861	Dgkg	0.170123	-2.55535	3.65426e-05	down	ENSMUSG00000027763	Mbnl1	2.22923	1.15654	4.6522e-06	up	ENSMUSG00000078500	Zfp986	2.28554	1.19253	1.14e-31	up
ENSMUSG00000022947	Cbr3	0.358768	-1.47888	3.49413e-58	down	ENSMUSG00000001930	Vwf	2.22722	1.15524	2.13956e-06	up	ENSMUSG00000074505	Fat3	2.28368	1.19136	0.0286566	up
ENSMUSG00000067649	Mageb18	0.241736	-2.0485	0.00514789	down	ENSMUSG00000039676	Capsl	2.22231	1.15206	0.00022011	up	ENSMUSG00000074635	3110070M22Rik	2.28159	1.19004	0.0387076	up
ENSMUSG00000010825	Grid2ip	0.263025	-1.92673	0.00227642	down	ENSMUSG00000024346	Pfdn1	2.22194	1.15182	8.55715e-05	up	ENSMUSG00000016262	Sertad4	2.28122	1.1898	2.51e-08	up
ENSMUSG00000024353	Mzb1	0.262535	-1.92942	0.012149	down	ENSMUSG00000027447	Cst3	2.21917	1.15002	5.15551e-05	up	ENSMUSG00000036585	Fgf1	2.27889	1.18833	0.0103874	up
ENSMUSG00000015224	Cyp2j9	0.476154	-1.0705	0.0242004	down	ENSMUSG00000049686	Orai1	2.21656	1.14832	0.000553261	up	ENSMUSG00000016918	Sulf1	2.27769	1.18757	2.91e-58	up
ENSMUSG00000098238	Gm8756	0.246047	-2.02299	2.73462e-26	down	ENSMUSG00000078502	Gm13212	2.21356	1.14637	2.27597e-06	up	ENSMUSG00000030413	Pglyrp1	2.27658	1.18687	0.0219074	up
ENSMUSG00000098097	6530403H02Rik	0.394957	-1.34023	3.29187e-09	down	ENSMUSG00000035852	Misp	2.2126	1.14574	0.000668382	up	ENSMUSG00000106820	D5Ertd605e	2.27641	1.18676	0.00076876	up
ENSMUSG00000115367	Gm33301	0.298663	-1.74341	5.59852e-12	down	ENSMUSG00000039678	Tbc1d13	2.21209	1.14541	2.36379e-27	up	ENSMUSG00000035200	Chrnb4	2.27335	1.18482	0.000953586	up
ENSMUSG00000028226	Mmp16	0.480362	-1.05781	0.0489713	down	ENSMUSG00000030584	Dpf1	2.21204	1.14538	2.27027e-08	up	ENSMUSG00000045377	Tmem88	2.27225	1.18412	2.99e-14	up
ENSMUSG00000117805	Gm18280	0.397512	-1.33093	0.00016702	down	ENSMUSG00000050856	Atp5k	2.21105	1.14473	0.00421541	up	ENSMUSG00000040432	Ltb4r2	2.26957	1.18242	0.0348403	up
ENSMUSG00000035540	Gc	0.383581	-1.3824	0.000112256	down	ENSMUSG00000002228	Ppm1j	2.21006	1.14409	5.57503e-09	up	ENSMUSG00000040584	Abcb1a	2.26698	1.18077	1.02e-34	up
ENSMUSG00000074736	Syndig1	0.274621	-1.86449	0.00225993	down	ENSMUSG00000085023	Gm12744	2.20674	1.14192	0.0451647	up	ENSMUSG00000097125	Gm26885	2.26626	1.18031	0.00859248	up
ENSMUSG00000055567	Unc80	0.475969	-1.07106	0.0138688	down	ENSMUSG00000026254	Eif4e2	2.20541	1.14105	4.14726e-09	up	ENSMUSG00000021701	Plk2	2.26597	1.18013	6.33e-46	up
ENSMUSG00000049280	Olfr509	0.437895	-1.19134	0.00664424	down	ENSMUSG00000032092	Mpzl2	2.20326	1.13964	3.75759e-09	up	ENSMUSG00000036330	Slc18a1	2.26558	1.17988	0.015819	up
ENSMUSG00000056498	Tmem154	0.297928	-1.74697	0.000506336	down	ENSMUSG00000079737	3110001I22Rik	2.20292	1.13942	7.43176e-07	up	ENSMUSG00000029313	Aff1	2.26101	1.17697	8.37e-31	up
ENSMUSG00000061126	Cyp4f39	0.464961	-1.10482	3.89885e-05	down	ENSMUSG00000043496	Tril	2.20106	1.1382	0.0279597	up	ENSMUSG00000110311	Gm45410	2.26003	1.17634	0.0241314	up
ENSMUSG00000049502	Dtx3l	0.490524	-1.02761	2.11045e-24	down	ENSMUSG00000027855	Sycp1	2.19978	1.13736	0.000263398	up	ENSMUSG00000004044	Cavin1	2.25912	1.17576	3.18e-83	up
ENSMUSG00000079481	Nhsl2	0.338625	-1.56224	3.35225e-06	down	ENSMUSG00000075296	Aldh3b2	2.19889	1.13677	0.0245368	up	ENSMUSG00000046352	Gjb2	2.25893	1.17564	0.00424246	up
ENSMUSG00000051095	Olfr986	0.170012	-2.55629	0.000386168	down	ENSMUSG00000049922	Slc35c1	2.19698	1.13552	8.90512e-08	up	ENSMUSG00000033446	Lpar6	2.25692	1.17435	3.82e-22	up
ENSMUSG00000031283	Chrdl1	0.212016	-2.23776	0.0049678	down	ENSMUSG00000118471	Gm50461	2.19552	1.13456	0.00610201	up	ENSMUSG00000072494	Ppp1r3e	2.25486	1.17304	0.023216	up
ENSMUSG00000028717	Tal1	0.412509	-1.2775	0.0421469	down	ENSMUSG00000020299	4930524B15Rik	2.19483	1.13411	4.409e-09	up	ENSMUSG00000038894	Irs2	2.24724	1.16815	1.71e-42	up
ENSMUSG00000026360	Rgs2	0.321899	-1.63532	0.0166524	down	ENSMUSG00000028977	Casz1	2.19162	1.13199	2.23196e-06	up	ENSMUSG00000027215	Cd82	2.24645	1.16765	0.018688	up
ENSMUSG00000020193	Zpbp	0.327916	-1.6086	0.000823841	down	ENSMUSG00000024667	Tmem216	2.19114	1.13168	0.000641009	up	ENSMUSG00000095054	Gm13146	2.24484	1.16661	9.62e-16	up
ENSMUSG00000041112	Elmo1	0.258829	-1.94993	2.45336e-101	down	ENSMUSG00000026739	Bmi1	2.18886	1.13018	0.000519603	up	ENSMUSG00000090362	Vmn2r79	2.24369	1.16587	0.0460125	up
ENSMUSG00000115092	E130202H07Rik	0.410773	-1.28359	1.43476e-05	down	ENSMUSG00000007872	Id3	2.18787	1.12953	0.000718592	up	ENSMUSG00000103672	Gm37621	2.24273	1.16526	0.000406002	up
ENSMUSG00000103749	Pcdhgb5	0.45115	-1.14832	0.00544016	down	ENSMUSG00000023393	Slc17a9	2.18525	1.1278	2.14276e-10	up	ENSMUSG00000019761	Krt10	2.2337	1.15944	0.00230183	up
ENSMUSG00000041119	Pde9a	0.464949	-1.10486	2.61156e-22	down	ENSMUSG00000026032	Ndufb3	2.18429	1.12716	0.000128629	up	ENSMUSG00000090958	Lrrc32	2.23274	1.15882	0.000169194	up
ENSMUSG00000043668	Tox3	0.499331	-1.00193	0.00358743	down	ENSMUSG00000097125	Gm26885	2.18171	1.12546	0.0236212	up	ENSMUSG00000101225	1700008J07Rik	2.23259	1.15872	0.00747175	up
ENSMUSG00000087402	Gm11867	0.281393	-1.82934	0.000132423	down	ENSMUSG00000070394	Tmem256	2.17824	1.12316	0.0076903	up	ENSMUSG00000074796	Slc4a11	2.23081	1.15757	2.43e-29	up
ENSMUSG00000074375	Sult2a3	0.291663	-1.77763	3.10497e-10	down	ENSMUSG00000027254	Map1a	2.17821	1.12314	0.000223246	up	ENSMUSG00000050424	Pnma5	2.22928	1.15658	4.11e-12	up
ENSMUSG00000002032	Tmem25	0.432967	-1.20767	0.00071686	down	ENSMUSG00000004100	Ppan	2.1752	1.12115	6.65516e-07	up	ENSMUSG00000093617	4933438K21Rik	2.22365	1.15293	1.47e-05	up
ENSMUSG00000022788	Fgd4	0.450033	-1.1519	6.25763e-41	down	ENSMUSG00000032487	Ptgs2	2.17277	1.11954	0.0341536	up	ENSMUSG00000022098	Bmp1	2.22359	1.15289	2.68e-26	up
ENSMUSG00000117055	Gm9805	0.257043	-1.95992	1.61488e-11	down	ENSMUSG00000047547	Cltb	2.17168	1.11881	4.53616e-05	up	ENSMUSG00000026837	Col5a1	2.22358	1.15288	2.33e-31	up
ENSMUSG00000115226	Gm49229	0.203808	-2.29472	5.60449e-47	down	ENSMUSG00000000088	Cox5a	2.17094	1.11832	6.79424e-05	up	ENSMUSG00000094942	Gm3604	2.22331	1.15271	9.89e-14	up
ENSMUSG00000000197	Nalcn	0.190299	-2.39366	9.71776e-14	down	ENSMUSG00000045799	Gm9800	2.16989	1.11762	0.00266624	up	ENSMUSG00000086173	Kis2	2.21857	1.14963	0.0253411	up
ENSMUSG00000102697	Pcdhac2	0.316626	-1.65915	0.0119797	down	ENSMUSG00000114816	Gm10323	2.16791	1.11631	3.68868e-09	up	ENSMUSG00000066007	Zfp600	2.214	1.14665	2.78e-45	up
ENSMUSG00000051041	Olfml1	0.281826	-1.82712	7.42317e-06	down	ENSMUSG00000016427	Ndufa1	2.1674	1.11596	0.00335816	up	ENSMUSG00000039934	Gsap	2.21081	1.14457	1.07e-05	up
ENSMUSG00000055761	Nkain3	0.349247	-1.51768	0.0146415	down	ENSMUSG00000078906	Gm14444	2.16737	1.11595	5.41809e-07	up	ENSMUSG00000026896	Ifih1	2.21029	1.14423	0.0306638	up
ENSMUSG00000028172	Tacr3	0.480922	-1.05613	0.0307938	down	ENSMUSG00000105161	Gm42595	2.16514	1.11446	0.0394366	up	ENSMUSG00000113200	Gm48632	2.20678	1.14195	0.00741507	up
ENSMUSG00000027867	Spag17	0.280557	-1.83363	6.17913e-18	down	ENSMUSG00000006057	Atp5g1	2.16468	1.11415	0.0016408	up	ENSMUSG00000107336	Gm43461	2.20648	1.14175	0.0351857	up
ENSMUSG00000019929	Dcn	0.290984	-1.78099	0.0124116	down	ENSMUSG00000094365	Gm21982	2.16395	1.11367	0.0108234	up	ENSMUSG00000004151	Etv1	2.2051	1.14084	6.13e-37	up
ENSMUSG00000034687	Fras1	0.397619	-1.33054	2.95679e-11	down	ENSMUSG00000052142	Rasal3	2.1639	1.11363	0.0136975	up	ENSMUSG00000099528	2410012E07Rik	2.20399	1.14012	0.00206597	up
ENSMUSG00000039349	C130074G19Rik	0.492766	-1.02103	1.90526e-06	down	ENSMUSG00000049950	Rpp38	2.16377	1.11355	7.91518e-05	up	ENSMUSG00000108218	Olfr1372-ps1	2.20251	1.13915	1.9e-27	up
ENSMUSG00000087097	4930586N03Rik	0.224283	-2.15661	1.83899e-56	down	ENSMUSG00000001288	Rarg	2.16364	1.11346	2.06427e-11	up	ENSMUSG00000074916	Chst14	2.19988	1.13742	3.86e-07	up
ENSMUSG00000023826	Prkn	0.45246	-1.14414	8.61101e-06	down	ENSMUSG00000113691	Gm38699	2.1623	1.11256	0.00010061	up	ENSMUSG00000047730	Fcgbp	2.19556	1.13459	0.0204863	up
ENSMUSG00000034584	Exph5	0.354314	-1.4969	0.0116474	down	ENSMUSG00000014294	Ndufa2	2.16175	1.1122	0.00263136	up	ENSMUSG00000073716	Gm13241	2.1943	1.13376	1.42e-08	up
ENSMUSG00000048834	Vstm2a	0.30556	-1.71047	6.0209e-05	down	ENSMUSG00000016756	Cmah	2.16166	1.11214	0.000969801	up	ENSMUSG00000054675	Tmem119	2.19293	1.13286	0.044181	up
ENSMUSG00000000753	Serpinf1	0.486215	-1.04033	3.77526e-10	down	ENSMUSG00000045519	Zfp560	2.15997	1.11101	1.92051e-05	up	ENSMUSG00000038213	Tapbpl	2.18054	1.12469	6.13e-07	up
ENSMUSG00000028519	Dab1	0.357026	-1.4859	1.02345e-17	down	ENSMUSG00000040280	Ndufa4l2	2.15977	1.11088	0.00103595	up	ENSMUSG00000062944	9130023H24Rik	2.17496	1.12099	0.00298202	up
ENSMUSG00000117711	Rpl37-ps1	0.077771	-3.68462	2.72676e-23	down	ENSMUSG00000034659	Tmem109	2.15572	1.10817	3.80163e-05	up	ENSMUSG00000114407	Gm48765	2.1686	1.11676	3.49e-15	up
ENSMUSG00000028780	Sema3c	0.489272	-1.03129	0.000280144	down	ENSMUSG00000021898	Asb14	2.15366	1.10679	0.0333895	up	ENSMUSG00000051359	Ncald	2.1674	1.11596	0.0315411	up
ENSMUSG00000051747	Ttn	0.196965	-2.34399	1.19714e-109	down	ENSMUSG00000051176	Zfp42	2.15284	1.10624	2.54046e-19	up	ENSMUSG00000069307	Hist1h2bq	2.16515	1.11446	0.0317685	up
ENSMUSG00000044254	Pcsk9	0.39125	-1.35384	4.41011e-22	down	ENSMUSG00000113795	Gm48119	2.15155	1.10538	0.0341342	up	ENSMUSG00000023905	Tnfrsf12a	2.16471	1.11417	6.49e-23	up
ENSMUSG00000035606	Ky	0.346903	-1.52739	0.0456938	down	ENSMUSG00000103318	Gm38356	2.15137	1.10526	9.08829e-11	up	ENSMUSG00000048482	Bdnf	2.16093	1.11165	0.000224805	up
ENSMUSG00000045092	S1pr1	0.195939	-2.35152	5.3413e-07	down	ENSMUSG00000032330	Cox7a2	2.14965	1.1041	0.000631232	up	ENSMUSG00000021750	Fam107a	2.15875	1.11019	0.0449045	up
ENSMUSG00000024598	Fbn2	0.430532	-1.21581	4.60729e-06	down	ENSMUSG00000114133	Gm20075	2.14581	1.10152	0.00142529	up	ENSMUSG00000027533	Fabp5	2.15696	1.109	5.54e-52	up
ENSMUSG00000035864	Syt1	0.471971	-1.08323	0.035444	down	ENSMUSG00000033770	Clcnka	2.14467	1.10076	0.0397713	up	ENSMUSG00000078452	Raet1d	2.15673	1.10885	0.00514026	up
ENSMUSG00000022150	Dab2	0.451997	-1.14561	1.38359e-05	down	ENSMUSG00000066000	Zfp979	2.1445	1.10064	3.78798e-07	up	ENSMUSG00000001119	Col6a1	2.15535	1.10792	1.26e-06	up
ENSMUSG00000104063	Pcdhgb7	0.487602	-1.03623	0.00500069	down	ENSMUSG00000051671	Coa6	2.14405	1.10034	0.00304652	up	ENSMUSG00000095993	Gm21060	2.15342	1.10663	2.32e-30	up
ENSMUSG00000041378	Cldn5	0.195088	-2.3578	1.08874e-09	down	ENSMUSG00000049960	Mrps16	2.1428	1.09949	0.00193804	up	ENSMUSG00000068547	Clca4a	2.15032	1.10455	2.4e-22	up
ENSMUSG00000068964	Gm6361	0.496821	-1.0092	0.000192769	down	ENSMUSG00000028825	Rhd	2.14278	1.09948	6.74251e-05	up	ENSMUSG00000054640	Slc8a1	2.15024	1.1045	0.033907	up
ENSMUSG00000024697	Gna14	0.266245	-1.90917	2.36585e-14	down	ENSMUSG00000067006	Serpinb5	2.14167	1.09873	0.0493115	up	ENSMUSG00000060301	2610008E11Rik	2.1488	1.10353	5.81e-08	up
ENSMUSG00000038463	Olfml2b	0.413939	-1.27251	0.000523393	down	ENSMUSG00000046909	Tefm	2.1415	1.09862	2.19768e-08	up	ENSMUSG00000026939	Tmem141	2.14758	1.10271	0.000157744	up
ENSMUSG00000022652	Morc1	0.428695	-1.22198	4.27554e-55	down	ENSMUSG00000069793	Slfn9	2.14121	1.09843	0.000347812	up	ENSMUSG00000104968	Gm43803	2.14152	1.09863	9.9e-65	up
ENSMUSG00000025582	Nptx1	0.442843	-1.17513	0.0063134	down	ENSMUSG00000024354	Slc23a1	2.14097	1.09826	0.00722811	up	ENSMUSG00000078502	Gm13212	2.14003	1.09763	2.35e-57	up
ENSMUSG00000116673	A630089N07Rik	0.456682	-1.13074	1.1651e-50	down	ENSMUSG00000117818	Gm50105	2.1405	1.09795	0.000193524	up	ENSMUSG00000000792	Slc5a5	2.1389	1.09687	4.72e-17	up
ENSMUSG00000026872	Zeb2	0.4178	-1.25912	0.00953483	down	ENSMUSG00000015312	Gadd45b	2.14023	1.09777	2.54045e-05	up	ENSMUSG00000029312	Klhl8	2.13821	1.0964	3.26e-34	up
ENSMUSG00000044734	Serpinb1a	0.298382	-1.74477	0.0160551	down	ENSMUSG00000040483	Xaf1	2.14	1.09761	0.0157259	up	ENSMUSG00000087299	Gm12953	2.13634	1.09514	4.69e-05	up
ENSMUSG00000043003	Rasef	0.378534	-1.40151	0.00454351	down	ENSMUSG00000036553	Sh3tc1	2.13784	1.09616	3.18611e-10	up	ENSMUSG00000019088	Dnase1l1	2.1352	1.09437	0.00768037	up
ENSMUSG00000038903	Ccdc68	0.430307	-1.21656	0.0166901	down	ENSMUSG00000072258	Taf1a	2.13751	1.09593	3.28108e-10	up	ENSMUSG00000045519	Zfp560	2.13386	1.09347	7.24e-06	up
ENSMUSG00000028525	Pde4b	0.480902	-1.05619	0.037986	down	ENSMUSG00000093594	Gm20707	2.13548	1.09456	1.13246e-05	up	ENSMUSG00000052914	Cyp2j6	2.13339	1.09315	8.37e-05	up
ENSMUSG00000031196	F8	0.472093	-1.08286	0.00392491	down	ENSMUSG00000042670	Immp1l	2.13475	1.09407	6.01091e-06	up	ENSMUSG00000070282	3000002C10Rik	2.13314	1.09298	0.0163436	up
ENSMUSG00000048706	Lurap1l	0.319189	-1.64752	2.62491e-14	down	ENSMUSG00000020163	Uqcr11	2.1341	1.09363	0.00774723	up	ENSMUSG00000037148	Arhgap10	2.13009	1.09092	1.47e-11	up
ENSMUSG00000031831	Dnaaf1	0.293169	-1.7702	5.80249e-06	down	ENSMUSG00000040715	Rsc1a1	2.13354	1.09325	1.84042e-07	up	ENSMUSG00000113626	Gm7240	2.12684	1.08871	8e-26	up
ENSMUSG00000110125	Gm33148	0.250935	-1.99462	0.00365858	down	ENSMUSG00000002847	Pla1a	2.1326	1.09262	0.000432679	up	ENSMUSG00000004891	Nes	2.119	1.08339	1.98e-59	up
ENSMUSG00000102222	Pcdhga10	0.304739	-1.71436	2.45896e-05	down	ENSMUSG00000111327	Gm48401	2.13152	1.09188	0.0361451	up	ENSMUSG00000027611	Procr	2.11647	1.08166	5.59e-05	up
ENSMUSG00000095115	Itpripl2	0.37944	-1.39806	1.03287e-22	down	ENSMUSG00000053898	Ech1	2.12986	1.09076	3.51482e-05	up	ENSMUSG00000058626	Capn11	2.10982	1.07712	1.12e-24	up
ENSMUSG00000057378	Ryr3	0.121911	-3.0361	1.12165e-11	down	ENSMUSG00000113559	Gm40987	2.12929	1.09037	0.000366223	up	ENSMUSG00000029135	Fosl2	2.10834	1.07611	5.07e-17	up
ENSMUSG00000064373	Selenop	0.172164	-2.53815	7.84785e-44	down	ENSMUSG00000051736	Fam229b	2.12747	1.08914	0.00921586	up	ENSMUSG00000035873	Pawr	2.10829	1.07607	5.24e-67	up
ENSMUSG00000033508	Asprv1	0.380908	-1.39249	0.00975814	down	ENSMUSG00000044026	Slc35g1	2.12625	1.08831	7.25458e-11	up	ENSMUSG00000074591	Ankub1	2.1077	1.07567	0.0212838	up
ENSMUSG00000108465	Gm45110	0.331049	-1.59488	0.0115438	down	ENSMUSG00000052776	Oas1a	2.12594	1.0881	0.00297212	up	ENSMUSG00000106334	Gm43549	2.10569	1.0743	0.0456979	up
ENSMUSG00000024617	Camk2a	0.393092	-1.34706	0.000310013	down	ENSMUSG00000055322	Tns1	2.12548	1.08779	0.000263788	up	ENSMUSG00000044641	Pard6b	2.10169	1.07155	9.29e-54	up
ENSMUSG00000025551	Fgf14	0.328471	-1.60616	0.000172937	down	ENSMUSG00000038268	Ovca2	2.12454	1.08715	2.8507e-06	up	ENSMUSG00000041912	Tdrkh	2.10123	1.07123	7.46e-11	up
ENSMUSG00000049109	Themis	0.0100492	-6.63677	1.79428e-06	down	ENSMUSG00000078851	H2aw	2.12398	1.08677	0.023699	up	ENSMUSG00000039384	Dusp10	2.09998	1.07037	6.53e-05	up
ENSMUSG00000030882	Dnhd1	0.410571	-1.2843	0.0158199	down	ENSMUSG00000034165	Ccnd3	2.1237	1.08658	1.38198e-07	up	ENSMUSG00000022824	Muc13	2.09938	1.06997	0.00361624	up
ENSMUSG00000041134	Cyyr1	0.340572	-1.55397	6.02611e-23	down	ENSMUSG00000039483	Asb6	2.12353	1.08647	5.34354e-09	up	ENSMUSG00000029376	Mthfd2l	2.09695	1.06829	8.91e-07	up
ENSMUSG00000042505	Sdhaf3	0.438098	-1.19067	1.61483e-28	down	ENSMUSG00000001794	Capns1	2.12296	1.08607	1.77523e-06	up	ENSMUSG00000082691	Dynlt1-ps1	2.09483	1.06683	0.000240138	up
ENSMUSG00000027074	Slc43a3	0.485171	-1.04344	1.68297e-06	down	ENSMUSG00000027456	Sdcbp2	2.12286	1.08601	0.0015631	up	ENSMUSG00000045287	Rtn4rl1	2.09057	1.0639	0.000129116	up
ENSMUSG00000038984	Tspyl5	0.499021	-1.00283	0.00131911	down	ENSMUSG00000030513	Pcsk6	2.12283	1.08599	3.79032e-12	up	ENSMUSG00000033737	Fndc3c1	2.08927	1.063	1.42e-44	up
ENSMUSG00000042745	Id1	0.404653	-1.30524	2.96294e-56	down	ENSMUSG00000090247	Bloc1s1	2.12175	1.08526	0.00277278	up	ENSMUSG00000020101	Vsir	2.08855	1.0625	8.54e-06	up
ENSMUSG00000040405	Havcr1	0.312443	-1.67834	0.0217699	down	ENSMUSG00000115354	Gm49083	2.12074	1.08457	0.0289823	up	ENSMUSG00000100017	2410022M11Rik	2.0862	1.06087	0.0243459	up
ENSMUSG00000046000	Naa11	0.41848	-1.25677	4.54922e-11	down	ENSMUSG00000056600	Olfr90	2.11829	1.0829	0.00642574	up	ENSMUSG00000078154	Gm12184	2.0861	1.0608	0.00298202	up
ENSMUSG00000066129	Kndc1	0.470576	-1.0875	3.05622e-21	down	ENSMUSG00000036315	Znrd1	2.11807	1.08275	0.000463254	up	ENSMUSG00000021365	Nedd9	2.08461	1.05978	0.0034195	up
ENSMUSG00000074141	Il4i1	0.211477	-2.24143	0.00213906	down	ENSMUSG00000057948	Unc13d	2.11802	1.08272	6.16195e-07	up	ENSMUSG00000090486	BC035947	2.08263	1.0584	0.00196892	up
ENSMUSG00000048070	Pirt	0.231189	-2.11285	2.03971e-50	down	ENSMUSG00000106924	Gm42857	2.11797	1.08269	0.0272103	up	ENSMUSG00000117818	Gm50105	2.0806	1.057	3.75e-05	up
ENSMUSG00000001504	Irx2	0.301781	-1.72843	5.59816e-06	down	ENSMUSG00000025142	Aspscr1	2.11749	1.08235	1.23515e-05	up	ENSMUSG00000040007	Bahd1	2.07659	1.05422	2.11e-24	up
ENSMUSG00000046314	Stxbp6	0.439496	-1.18608	0.000193654	down	ENSMUSG00000045598	Zfp553	2.11674	1.08184	1.56551e-15	up	ENSMUSG00000025993	Slc40a1	2.07515	1.05322	7.44e-13	up
ENSMUSG00000006469	Slc34a3	0.422194	-1.24402	0.0456938	down	ENSMUSG00000093942	Olfr46	2.11627	1.08152	0.0463978	up	ENSMUSG00000047881	Rell1	2.07501	1.05312	1.9e-41	up
ENSMUSG00000033491	Prss35	0.405478	-1.3023	7.18958e-09	down	ENSMUSG00000071172	Srsf3	2.11481	1.08053	3.61859e-12	up	ENSMUSG00000104031	Gm17771	2.07455	1.0528	0.0103321	up
ENSMUSG00000068099	1500009C09Rik	0.216484	-2.20767	4.79447e-05	down	ENSMUSG00000039016	Timm8b	2.1143	1.08018	0.000549837	up	ENSMUSG00000035498	Cdcp1	2.07422	1.05257	4.85e-36	up
ENSMUSG00000026579	F5	0.333784	-1.58301	0.000397194	down	ENSMUSG00000084762	Platr3	2.1139	1.07991	5.75293e-05	up	ENSMUSG00000039450	Dcxr	2.07198	1.05101	1.69e-14	up
ENSMUSG00000085885	Gm11906	0.204496	-2.28986	5.08403e-14	down	ENSMUSG00000020415	Pttg1	2.11388	1.07989	0.00035309	up	ENSMUSG00000037370	Enpp1	2.06942	1.04922	0.0459911	up
ENSMUSG00000032015	Pou2f3	0.344368	-1.53798	4.78419e-10	down	ENSMUSG00000051319	Mtln	2.11084	1.07782	0.00261675	up	ENSMUSG00000054364	Rhob	2.069	1.04894	1.06e-33	up
ENSMUSG00000108845	Gm45090	0.2644	-1.91921	1.60137e-11	down	ENSMUSG00000044730	9930104L06Rik	2.10953	1.07692	1.80685e-12	up	ENSMUSG00000037171	Nodal	2.06849	1.04857	8.09e-40	up
ENSMUSG00000085049	Parvaos	0.19166	-2.38338	0.000597175	down	ENSMUSG00000078779	Zfp59	2.10913	1.07665	7.1483e-06	up	ENSMUSG00000031853	Map3k21	2.06671	1.04734	0.0127531	up
ENSMUSG00000022723	Crybg3	0.492038	-1.02316	8.89065e-29	down	ENSMUSG00000060499	Rpl10l	2.10718	1.07532	1.84317e-05	up	ENSMUSG00000038058	Nod1	2.06644	1.04715	3.57e-44	up
ENSMUSG00000052415	Tchh	0.445994	-1.1649	1.92164e-10	down	ENSMUSG00000106943	Dancr	2.10445	1.07344	0.000222357	up	ENSMUSG00000035540	Gc	2.06204	1.04407	0.000146438	up
ENSMUSG00000092627	D130058E05Rik	0.384324	-1.37961	5.15661e-07	down	ENSMUSG00000003032	Klf4	2.10418	1.07326	8.17556e-15	up	ENSMUSG00000054034	Tceal5	2.06181	1.04391	0.0425471	up
ENSMUSG00000039542	Ncam1	0.429681	-1.21866	2.7934e-12	down	ENSMUSG00000037822	Smim14	2.10414	1.07323	1.27549e-06	up	ENSMUSG00000028457	Atp8b5	2.05938	1.04221	0.0496979	up
ENSMUSG00000111429	Gm32511	0.340562	-1.55401	3.13781e-09	down	ENSMUSG00000019809	Pex3	2.10301	1.07246	1.09236e-11	up	ENSMUSG00000027344	Fsip1	2.05467	1.03891	0.012132	up
ENSMUSG00000035305	Ror1	0.489461	-1.03074	0.0166288	down	ENSMUSG00000029911	Ssbp1	2.10295	1.07241	6.38199e-08	up	ENSMUSG00000014602	Kif1a	2.05383	1.03832	1.68e-66	up
ENSMUSG00000031137	Fgf13	0.442971	-1.17471	3.06577e-06	down	ENSMUSG00000027947	Il6ra	2.10184	1.07166	0.010321	up	ENSMUSG00000020023	Tmcc3	2.04991	1.03556	1.18e-14	up
ENSMUSG00000085236	2610206C17Rik	0.282492	-1.82372	1.96194e-06	down	ENSMUSG00000094942	Gm3604	2.1009	1.07101	1.40668e-06	up	ENSMUSG00000029311	Hsd17b11	2.04911	1.035	1.38e-26	up
ENSMUSG00000014543	Klra17	0.355763	-1.49101	0.000308935	down	ENSMUSG00000069939	Gm12070	2.09981	1.07026	0.0116374	up	ENSMUSG00000075334	Rprm	2.0488	1.03478	0.0216951	up
ENSMUSG00000040990	Sh3kbp1	0.281765	-1.82744	3.7726e-19	down	ENSMUSG00000118106	AC115752.1	2.09908	1.06976	0.042502	up	ENSMUSG00000043099	Hic1	2.04869	1.0347	0.0161747	up
ENSMUSG00000086742	Gm16201	0.321765	-1.63592	0.000831054	down	ENSMUSG00000026380	Tfcp2l1	2.09901	1.06971	0.000714183	up	ENSMUSG00000038738	Shank1	2.04787	1.03412	1.43e-07	up
ENSMUSG00000036469	Marchf1	0.291082	-1.7805	0.00179961	down	ENSMUSG00000006058	Snf8	2.09897	1.06968	0.00176174	up	ENSMUSG00000024424	Ttc39c	2.04742	1.03381	6.58e-08	up
ENSMUSG00000118057	B020010K11Rik	0.303905	-1.71831	0.0180331	down	ENSMUSG00000042111	Ccdc115	2.09896	1.06968	1.75886e-08	up	ENSMUSG00000033967	Rnf225	2.04444	1.03171	0.00362585	up
ENSMUSG00000024030	Abcg1	0.402864	-1.31163	2.45948e-19	down	ENSMUSG00000008028	1700008O03Rik	2.09719	1.06846	0.00675106	up	ENSMUSG00000057836	Xlr3a	2.04423	1.03156	0.00230139	up
ENSMUSG00000024063	Lbh	0.380653	-1.39345	6.49357e-06	down	ENSMUSG00000020407	Upp1	2.09647	1.06797	5.48124e-07	up	ENSMUSG00000105987	AI506816	2.04351	1.03105	1.26e-93	up
ENSMUSG00000057914	Cacnb2	0.441515	-1.17947	0.0214833	down	ENSMUSG00000074830	Zfp640	2.09647	1.06796	1.17847e-08	up	ENSMUSG00000023931	Efhb	2.04284	1.03057	0.000361504	up
ENSMUSG00000038168	P3h2	0.399501	-1.32373	0.00131531	down	ENSMUSG00000036928	Stag3	2.09645	1.06795	7.37083e-07	up	ENSMUSG00000031636	Pdlim3	2.04238	1.03025	1.45e-12	up
ENSMUSG00000022197	Pdzd2	0.233035	-2.10138	4.59487e-71	down	ENSMUSG00000114426	Gm10769	2.0948	1.06681	1.68667e-08	up	ENSMUSG00000015501	Hivep2	2.03799	1.02715	2.91e-05	up
ENSMUSG00000063011	Msln	0.433041	-1.20742	0.00171104	down	ENSMUSG00000022114	Spry2	2.09391	1.0662	7.186e-18	up	ENSMUSG00000035699	Slc51a	2.03783	1.02704	0.0379929	up
ENSMUSG00000009739	Pou6f1	0.496313	-1.01068	6.97278e-09	down	ENSMUSG00000043991	Pura	2.09267	1.06535	2.86789e-05	up	ENSMUSG00000020419	Hormad2	2.03763	1.02689	0.00719136	up
ENSMUSG00000054640	Slc8a1	0.477074	-1.06772	0.0383578	down	ENSMUSG00000045996	Polr2k	2.0906	1.06392	2.58337e-05	up	ENSMUSG00000037185	Krt80	2.03149	1.02254	0.0181718	up
ENSMUSG00000046764	A530053G22Rik	0.419404	-1.25359	5.63676e-12	down	ENSMUSG00000078784	Rbis	2.08934	1.06305	0.000242198	up	ENSMUSG00000028358	Zfp618	2.03106	1.02223	7.04e-10	up
ENSMUSG00000034613	Ppm1h	0.347546	-1.52473	1.37806e-23	down	ENSMUSG00000019579	Mydgf	2.08886	1.06272	0.000188528	up	ENSMUSG00000059013	Sh2d3c	2.03104	1.02222	1.87e-21	up
ENSMUSG00000110534	Gm45708	0.306009	-1.70835	6.63564e-05	down	ENSMUSG00000109814	Gm45847	2.08734	1.06166	0.0437072	up	ENSMUSG00000067586	S1pr3	2.03074	1.022	0.00295261	up
ENSMUSG00000018666	Cbx1	0.219147	-2.19003	0	down	ENSMUSG00000046727	Cystm1	2.0873	1.06163	0.00191454	up	ENSMUSG00000015312	Gadd45b	2.03065	1.02194	3.52e-23	up
ENSMUSG00000058741	Prr19	0.335749	-1.57454	1.03747e-05	down	ENSMUSG00000004473	Clec11a	2.08539	1.06032	0.0369844	up	ENSMUSG00000099723	Gm28595	2.02974	1.02129	3.25e-05	up
ENSMUSG00000056812	St8sia3	0.35235	-1.50492	6.37467e-05	down	ENSMUSG00000040586	Ofd1	2.08523	1.06021	1.51812e-14	up	ENSMUSG00000087060	Eldr	2.02871	1.02056	0.0470153	up
ENSMUSG00000103088	Pcdhgb6	0.311803	-1.6813	0.00272545	down	ENSMUSG00000090210	Itga10	2.08486	1.05995	0.000258893	up	ENSMUSG00000056600	Olfr90	2.02692	1.01929	0.0108629	up
ENSMUSG00000038608	Dock10	0.0828888	-3.59268	0.000123536	down	ENSMUSG00000113957	Gm9257	2.0848	1.05991	6.72313e-06	up	ENSMUSG00000031775	Pllp	2.02623	1.0188	0.000499441	up
ENSMUSG00000030411	Nova2	0.251456	-1.99162	4.02823e-68	down	ENSMUSG00000025868	Higd2a	2.08341	1.05895	0.00118178	up	ENSMUSG00000020477	Mrps24	2.02573	1.01844	2.25e-49	up
ENSMUSG00000051177	Plcb1	0.0692579	-3.85188	8.25597e-22	down	ENSMUSG00000116947	2410003I16Rik	2.08249	1.05831	1.55748e-05	up	ENSMUSG00000099681	1700052K11Rik	2.02533	1.01816	0.000603912	up
ENSMUSG00000000120	Ngfr	0.47731	-1.067	3.20136e-52	down	ENSMUSG00000058186	Zfp980	2.08245	1.05828	1.05869e-05	up	ENSMUSG00000045211	Nudt18	2.02523	1.01809	6.48e-09	up
ENSMUSG00000011263	Exoc3l2	0.276754	-1.85332	1.49401e-24	down	ENSMUSG00000103034	Gm8797	2.08158	1.05768	0.0197336	up	ENSMUSG00000118197	Gm20762	2.02409	1.01727	1.27e-30	up
ENSMUSG00000034786	Gpsm3	0.395437	-1.33848	3.79229e-05	down	ENSMUSG00000048904	Neurog1	2.07909	1.05596	0.00021933	up	ENSMUSG00000061654	Spry3	2.02174	1.0156	0.0413861	up
ENSMUSG00000044626	Liph	0.377131	-1.40686	8.81303e-52	down	ENSMUSG00000111497	Gm38431	2.07816	1.05531	0.00128661	up	ENSMUSG00000111485	Gm48443	2.0194	1.01393	4.17e-09	up
ENSMUSG00000042271	Nxt2	0.496034	-1.01149	7.29832e-08	down	ENSMUSG00000021379	Id4	2.07733	1.05473	1.43238e-05	up	ENSMUSG00000031155	Pim2	2.01738	1.01248	1.39e-92	up
ENSMUSG00000093910	Zfp853	0.444308	-1.17037	0.0257576	down	ENSMUSG00000078872	Gm14401	2.07615	1.05391	1.43033e-05	up	ENSMUSG00000112349	Gm48132	2.01656	1.01189	2.35e-10	up
ENSMUSG00000035000	Dpp4	0.276791	-1.85313	6.54228e-31	down	ENSMUSG00000033020	Polr2f	2.07594	1.05376	0.0017609	up	ENSMUSG00000112478	Gm47761	2.01502	1.01079	0.000107983	up
ENSMUSG00000021265	Slc25a29	0.392003	-1.35106	0.0140199	down	ENSMUSG00000029304	Spp1	2.07486	1.05301	6.54722e-13	up	ENSMUSG00000074218	Cox7a1	2.01324	1.00952	0.00133175	up
ENSMUSG00000020932	Gfap	0.296517	-1.75381	0.0113584	down	ENSMUSG00000038722	Bud31	2.07405	1.05245	0.000352583	up	ENSMUSG00000022594	Lynx1	2.01137	1.00818	0.000636415	up
ENSMUSG00000101628	Gm28177	0.345706	-1.53238	6.00611e-05	down	ENSMUSG00000057895	Zfp105	2.07224	1.05119	3.87622e-11	up	ENSMUSG00000030930	Chst15	2.01117	1.00804	1e-18	up
ENSMUSG00000086825	Gm15675	0.372006	-1.4266	0.00199419	down	ENSMUSG00000051747	Ttn	2.07087	1.05023	0.0223486	up	ENSMUSG00000063954	H2ac19	2.01117	1.00803	0.0309479	up
ENSMUSG00000113395	Gm48365	0.286124	-1.80529	4.2699e-06	down	ENSMUSG00000052331	Ankrd44	2.07079	1.05018	0.0278285	up	ENSMUSG00000007888	Crlf1	2.0099	1.00712	0.000172015	up
ENSMUSG00000034648	Lrrn1	0.424216	-1.23713	1.05148e-06	down	ENSMUSG00000004610	Etfb	2.0701	1.0497	0.00112634	up	ENSMUSG00000112742	Gm31793	2.00978	1.00704	3.27e-18	up
ENSMUSG00000103458	Gm42416	0.387605	-1.36734	0.000881186	down	ENSMUSG00000021520	Uqcrb	2.06861	1.04866	0.00102807	up	ENSMUSG00000017817	Jph2	2.00833	1.006	0.00699091	up
ENSMUSG00000032796	Lama1	0.496738	-1.00944	3.87359e-82	down	ENSMUSG00000056300	Zfp981	2.06822	1.04839	9.61703e-06	up	ENSMUSG00000021747	4930452B06Rik	2.00785	1.00565	1.15e-20	up
ENSMUSG00000026614	Slc30a10	0.356288	-1.48888	0.000345268	down	ENSMUSG00000021040	Slirp	2.06798	1.04822	0.004329	up	ENSMUSG00000069833	Ahnak	2.00633	1.00456	4.23e-50	up
ENSMUSG00000112844	Gm47036	0.204067	-2.29289	4.78471e-18	down	ENSMUSG00000040658	Dnph1	2.06784	1.04812	0.000266416	up	ENSMUSG00000114196	Gm47547	2.00471	1.00339	0.00512708	up
ENSMUSG00000026365	Cfh	0.0678344	-3.88184	1.5384e-10	down	ENSMUSG00000069301	H2ac11	2.06719	1.04767	0.0405825	up	ENSMUSG00000028270	Gbp2	2.00405	1.00292	5e-28	up
ENSMUSG00000032068	Plet1	0.432076	-1.21064	6.77747e-38	down	ENSMUSG00000029097	Trmt44	2.06701	1.04755	5.37882e-10	up	ENSMUSG00000007041	Clic1	2.00361	1.0026	7.36e-41	up
ENSMUSG00000074461	Gm10699	0.445289	-1.16719	0.0180801	down	ENSMUSG00000051502	Ufsp1	2.06591	1.04678	0.00451903	up	ENSMUSG00000054150	Syne3	2.00253	1.00182	0.00113618	up
ENSMUSG00000034607	Pof1b	0.157863	-2.66325	0.000106198	down	ENSMUSG00000078974	Sec61g	2.06506	1.04618	0.0065706	up	ENSMUSG00000089901	Gm8113	2.00195	1.0014	0.043356	up
ENSMUSG00000031239	Itm2a	0.452706	-1.14335	4.94527e-19	down	ENSMUSG00000018585	Atox1	2.0649	1.04607	0.00529305	up	ENSMUSG00000059229	Gm6802	2.00166	1.0012	3.95e-05	up
ENSMUSG00000094472	Gm21897	0.399456	-1.32389	2.38078e-18	down	ENSMUSG00000107344	Gm2559	2.06323	1.0449	0.00364524	up	ENSMUSG00000049562	Ap5b1	2.00132	1.00095	0.000101837	up
ENSMUSG00000004698	Hdac9	0.339686	-1.55773	4.46635e-05	down	ENSMUSG00000051457	Spn	2.06292	1.04469	1.81699e-05	up	ENSMUSG00000022061	Nkx3-1	2.00035	1.00025	7.3e-07	up
ENSMUSG00000037341	Slc9a7	0.162608	-2.62053	2.6347e-09	down	ENSMUSG00000025971	Maip1	2.06247	1.04437	0.000367742	up	ENSMUSG00000019982	Myb	0.499354	-1.00187	5.79e-18	down
ENSMUSG00000033063	Cntnap3	0.330022	-1.59936	0.0116973	down	ENSMUSG00000038816	Ctnnal1	2.06203	1.04407	9.23552e-14	up	ENSMUSG00000070822	Zscan18	0.498612	-1.00401	6.23e-13	down
ENSMUSG00000030283	St8sia1	0.298594	-1.74374	4.77561e-05	down	ENSMUSG00000039005	Tlr4	2.06127	1.04353	0.0085149	up	ENSMUSG00000039542	Ncam1	0.497986	-1.00582	1.99e-09	down
ENSMUSG00000029503	P2rx2	0.260166	-1.94249	1.27908e-06	down	ENSMUSG00000086859	Snhg20	2.06043	1.04294	0.000498985	up	ENSMUSG00000028876	Epha10	0.497895	-1.00609	0.0180722	down
ENSMUSG00000020017	Hal	0.483734	-1.04771	0.000735483	down	ENSMUSG00000027076	Timm10	2.05777	1.04108	1.49712e-05	up	ENSMUSG00000022683	Pla2g10	0.497682	-1.0067	8.91e-16	down
ENSMUSG00000049583	Grm5	0.220198	-2.18313	0.00400948	down	ENSMUSG00000054793	Cadm4	2.0572	1.04068	2.08142e-05	up	ENSMUSG00000046997	Spsb4	0.497353	-1.00766	0.004408	down
ENSMUSG00000042453	Reln	0.34432	-1.53818	0.000180063	down	ENSMUSG00000079067	Hmgn2-ps1	2.0564	1.04012	0.000391708	up	ENSMUSG00000046844	Vat1l	0.496893	-1.00899	0.00103366	down
ENSMUSG00000022754	Tmem45a	0.338833	-1.56135	3.01858e-24	down	ENSMUSG00000034892	Rps29	2.05638	1.0401	0.0084015	up	ENSMUSG00000041974	Spidr	0.496795	-1.00928	5.78e-41	down
ENSMUSG00000061080	Lsamp	0.291697	-1.77746	1.39742e-14	down	ENSMUSG00000031950	Gabarapl2	2.05428	1.03863	1.17647e-05	up	ENSMUSG00000024349	Sting1	0.496405	-1.01041	0.00200113	down
ENSMUSG00000035557	Krt17	0.382141	-1.38782	4.72069e-72	down	ENSMUSG00000021134	Srsf5	2.0533	1.03795	2.41676e-17	up	ENSMUSG00000018672	Copz2	0.496105	-1.01128	3.66e-06	down
ENSMUSG00000019846	Lama4	0.251911	-1.98901	5.21685e-13	down	ENSMUSG00000090136	Gm10177	2.05306	1.03777	0.000750623	up	ENSMUSG00000007207	Stx1a	0.496092	-1.01132	1.05e-07	down
ENSMUSG00000021186	Fbln5	0.339737	-1.55751	0.0135893	down	ENSMUSG00000076281	Gm24270	2.05269	1.03752	0.00675894	up	ENSMUSG00000035578	Iqcg	0.494348	-1.0164	3.46e-21	down
ENSMUSG00000019301	Hsd17b1	0.401776	-1.31554	0.00076745	down	ENSMUSG00000009670	Tex11	2.05257	1.03743	0.0207121	up	ENSMUSG00000078566	Bnip3	0.493572	-1.01867	4.9e-66	down
ENSMUSG00000031325	4930519F16Rik	0.469772	-1.08997	1.10764e-10	down	ENSMUSG00000081485	Gm12338	2.05233	1.03727	0.0239236	up	ENSMUSG00000035064	Eef2k	0.493459	-1.019	2.57e-26	down
ENSMUSG00000113476	Gm48309	0.368163	-1.44158	6.26082e-05	down	ENSMUSG00000024273	2700062C07Rik	2.05119	1.03646	9.17521e-05	up	ENSMUSG00000073102	Drc1	0.493412	-1.01913	0.00014316	down
ENSMUSG00000021319	Sfrp4	0.490343	-1.02814	3.69705e-06	down	ENSMUSG00000014243	Zswim7	2.05082	1.0362	0.000305967	up	ENSMUSG00000026546	Cfap45	0.491507	-1.02472	0.0144325	down
ENSMUSG00000046186	Cd109	0.349786	-1.51545	1.42018e-35	down	ENSMUSG00000033475	Tomm6	2.05065	1.03608	0.00497693	up	ENSMUSG00000018427	Ypel2	0.491131	-1.02582	4.13e-21	down
ENSMUSG00000021260	Hhipl1	0.300088	-1.73654	0.00128089	down	ENSMUSG00000075502	Kbtbd6	2.04919	1.03505	0.00209487	up	ENSMUSG00000067203	H2-K2	0.490942	-1.02638	0.000107608	down
ENSMUSG00000053198	Prx	0.237922	-2.07144	7.36682e-231	down	ENSMUSG00000026029	Casp8	2.04895	1.03489	0.00184629	up	ENSMUSG00000076431	Sox4	0.490603	-1.02737	5.9e-61	down
ENSMUSG00000027737	Slc7a11	0.263492	-1.92417	2.63093e-12	down	ENSMUSG00000083844	Ube2d-ps	2.04893	1.03487	5.90622e-05	up	ENSMUSG00000043913	Ccdc60	0.489951	-1.02929	0.0110411	down
ENSMUSG00000040694	Apobec2	0.447809	-1.15904	1.27662e-06	down	ENSMUSG00000028109	Hormad1	2.04756	1.03391	0.00627833	up	ENSMUSG00000015709	Arnt2	0.489322	-1.03114	1.56e-10	down
ENSMUSG00000076431	Sox4	0.483793	-1.04754	7.75044e-77	down	ENSMUSG00000073779	Lrp8os2	2.04482	1.03197	2.83154e-07	up	ENSMUSG00000033721	Vav3	0.489243	-1.03138	0.000554135	down
ENSMUSG00000038630	Zkscan16	0.264534	-1.91848	0.00222833	down	ENSMUSG00000021395	Spin1	2.04292	1.03063	6.53717e-08	up	ENSMUSG00000064080	Fbln2	0.488992	-1.03212	1.82e-08	down
ENSMUSG00000046844	Vat1l	0.288223	-1.79474	4.29637e-08	down	ENSMUSG00000112907	Gm47015	2.04254	1.03036	0.0304313	up	ENSMUSG00000058135	Gstm1	0.488092	-1.03478	4.95e-50	down
ENSMUSG00000103979	Gm20305	0.418351	-1.25721	2.15274e-11	down	ENSMUSG00000095909	Gm10324	2.04158	1.02968	6.02161e-08	up	ENSMUSG00000030029	Lrig1	0.488089	-1.03478	7.07e-12	down
ENSMUSG00000035407	Kank4	0.454772	-1.13678	3.93765e-05	down	ENSMUSG00000019303	Psmc3ip	2.03969	1.02835	1.18343e-05	up	ENSMUSG00000025407	Gli1	0.48753	-1.03644	1.87e-16	down
ENSMUSG00000006386	Tek	0.189234	-2.40176	9.60272e-134	down	ENSMUSG00000030604	Zfp626	2.03947	1.0282	9.24551e-06	up	ENSMUSG00000031665	Sall1	0.487255	-1.03725	2.76e-79	down
ENSMUSG00000051980	Casr	0.185712	-2.42886	0.00190439	down	ENSMUSG00000086075	Gm15728	2.03874	1.02768	0.00859128	up	ENSMUSG00000042659	Arrdc4	0.486684	-1.03894	8.06e-23	down
ENSMUSG00000052353	Cemip	0.154365	-2.69559	5.43136e-08	down	ENSMUSG00000049760	Micos13	2.03852	1.02752	0.00265185	up	ENSMUSG00000029778	Adcyap1r1	0.486295	-1.0401	0.000669768	down
ENSMUSG00000113924	Gm48493	0.316105	-1.66153	4.61869e-25	down	ENSMUSG00000015337	Endog	2.03808	1.02721	0.0257584	up	ENSMUSG00000024261	Syt4	0.486037	-1.04086	0.000109964	down
ENSMUSG00000052026	Slc6a7	0.376377	-1.40975	0.0439914	down	ENSMUSG00000030188	Magohb	2.03756	1.02684	9.02316e-05	up	ENSMUSG00000025582	Nptx1	0.485937	-1.04116	0.00387966	down
ENSMUSG00000114028	9630002D21Rik	0.194184	-2.3645	4.98569e-14	down	ENSMUSG00000027673	Ndufb5	2.03636	1.02599	0.000898561	up	ENSMUSG00000022101	Fgf17	0.485606	-1.04214	4.17e-14	down
ENSMUSG00000027719	Adad1	0.212385	-2.23525	0.000101284	down	ENSMUSG00000016252	Atp5e	2.03525	1.02521	0.00788555	up	ENSMUSG00000043289	Mei4	0.485578	-1.04223	0.00443496	down
ENSMUSG00000018654	Ikzf1	0.442399	-1.17658	0.000175396	down	ENSMUSG00000043061	Tmem18	2.03394	1.02427	1.77643e-12	up	ENSMUSG00000029121	Crmp1	0.48527	-1.04314	4.08e-74	down
ENSMUSG00000040584	Abcb1a	0.471951	-1.08329	2.96986e-11	down	ENSMUSG00000038712	Mindy1	2.03159	1.02261	1.28049e-11	up	ENSMUSG00000028179	Cth	0.485093	-1.04367	5.47e-61	down
ENSMUSG00000042751	Nmnat2	0.477134	-1.06753	1.10876e-99	down	ENSMUSG00000036751	Cox6b1	2.0303	1.02169	0.00242895	up	ENSMUSG00000043259	Fam13c	0.485068	-1.04374	3.84e-24	down
ENSMUSG00000032985	5730522E02Rik	0.258299	-1.95289	0.0169834	down	ENSMUSG00000031329	Tsx	2.03028	1.02168	0.0304772	up	ENSMUSG00000032291	Crabp1	0.485062	-1.04376	1.63e-08	down
ENSMUSG00000083038	Gm13233	0.308823	-1.69515	0.0015943	down	ENSMUSG00000016356	Col20a1	2.03021	1.02163	0.0319104	up	ENSMUSG00000032648	Pygm	0.48497	-1.04403	0.00436081	down
ENSMUSG00000051098	Mblac2	0.314422	-1.66923	0.000420093	down	ENSMUSG00000001348	Acp5	2.02962	1.02121	3.35875e-05	up	ENSMUSG00000032776	Mctp2	0.484927	-1.04416	2.8e-09	down
ENSMUSG00000053886	Sh2d4a	0.135322	-2.88553	4.00266e-07	down	ENSMUSG00000079480	Pin4	2.02895	1.02073	0.00279095	up	ENSMUSG00000051335	Gfod1	0.484469	-1.04552	2.65e-11	down
ENSMUSG00000078868	Gm14412	0.472031	-1.08305	4.65429e-44	down	ENSMUSG00000039095	En2	2.02847	1.02039	0.0155971	up	ENSMUSG00000041378	Cldn5	0.484296	-1.04604	0.000334372	down
ENSMUSG00000031740	Mmp2	0.466487	-1.10009	3.14404e-26	down	ENSMUSG00000029826	Zc3hav1	2.02659	1.01905	7.93338e-07	up	ENSMUSG00000051098	Mblac2	0.484289	-1.04606	0.00412902	down
ENSMUSG00000031626	Sorbs2	0.293983	-1.7662	0.0011303	down	ENSMUSG00000087009	Nphs1os	2.0261	1.0187	0.00387194	up	ENSMUSG00000097908	4933404O12Rik	0.484161	-1.04644	1.19e-10	down
ENSMUSG00000030350	Prmt8	0.388659	-1.36342	0.00124234	down	ENSMUSG00000113014	Selenok-ps8	2.02533	1.01816	6.28218e-05	up	ENSMUSG00000039533	Mmd2	0.483602	-1.04811	0.015037	down
ENSMUSG00000041836	Ptpre	0.354124	-1.49767	0.0238614	down	ENSMUSG00000037188	Grhl3	2.02259	1.0162	1.3753e-09	up	ENSMUSG00000085875	Gm12905	0.483383	-1.04876	0.030838	down
ENSMUSG00000024172	St6gal2	0.464033	-1.1077	0.0256381	down	ENSMUSG00000021905	Dph3	2.02181	1.01565	0.000262676	up	ENSMUSG00000026873	Phf19	0.483298	-1.04902	1.33e-19	down
ENSMUSG00000022790	Igsf11	0.49001	-1.02912	0.000694643	down	ENSMUSG00000046101	Mcmdc2	2.02051	1.01472	0.00962376	up	ENSMUSG00000010751	Tnfrsf22	0.482983	-1.04996	2.84e-19	down
ENSMUSG00000017978	Cadps2	0.17813	-2.48899	9.64229e-08	down	ENSMUSG00000089996	Tmsb15b2	2.01988	1.01427	0.0451628	up	ENSMUSG00000032267	Usp28	0.482936	-1.0501	4.41e-119	down
ENSMUSG00000098150	4921515E04Rik	0.250749	-1.99568	0.000449752	down	ENSMUSG00000084998	Gm16279	2.0187	1.01342	0.0412488	up	ENSMUSG00000110919	Dppa5b	0.482801	-1.0505	0.00677118	down
ENSMUSG00000020912	Krt12	0.0786179	-3.669	2.8482e-15	down	ENSMUSG00000020063	Sirt1	2.01848	1.01327	6.9527e-06	up	ENSMUSG00000028104	Polr3gl	0.482702	-1.0508	2.06e-06	down
ENSMUSG00000035775	Krt20	0.382517	-1.3864	0.000103979	down	ENSMUSG00000045377	Tmem88	2.01814	1.01303	0.00296646	up	ENSMUSG00000073403	Gm10499	0.482385	-1.05174	6.87e-16	down
ENSMUSG00000021732	Fgf10	0.475416	-1.07274	0.0246899	down	ENSMUSG00000036009	Mettl25	2.01659	1.01192	1.58268e-08	up	ENSMUSG00000045349	Sh2d5	0.4821	-1.0526	0.000368492	down
ENSMUSG00000040998	Npnt	0.471821	-1.08369	2.8806e-05	down	ENSMUSG00000030750	Nsmce1	2.01564	1.01124	0.000807271	up	ENSMUSG00000051910	Sox6	0.48194	-1.05307	0.00401324	down
ENSMUSG00000056602	Fry	0.316995	-1.65747	3.36717e-50	down	ENSMUSG00000059326	Csf2ra	2.01542	1.01108	0.000128323	up	ENSMUSG00000058099	Nfam1	0.481318	-1.05494	0.0337983	down
						ENSMUSG00000020386	Sar1b	2.0143	1.01028	1.76054e-06	up	ENSMUSG00000026656	Fcgr2b	0.481287	-1.05503	0.0158719	down
						ENSMUSG00000085843	Kank4os	2.01202	1.00864	0.00561817	up	ENSMUSG00000053367	Epp13	0.480858	-1.05632	1.96e-16	down
						ENSMUSG00000091228	Gm20390	2.0119	1.00856	0.00337713	up	ENSMUSG00000046367	Mgat4e	0.480302	-1.05799	0.00995714	down
						ENSMUSG00000035557	Krt17	2.01189	1.00855	0.000376721	up	ENSMUSG00000049422	Chchd10	0.477976	-1.06499	2.74e-52	down
						ENSMUSG00000016344	Ppdpf	2.01142	1.00822	0.000592066	up	ENSMUSG00000071068	Treml2	0.477799	-1.06552	0.00617005	down
						ENSMUSG00000105263	Gm42427	2.01097	1.00789	0.00215238	up	ENSMUSG00000040829	Zmynd15	0.477496	-1.06644	4.1e-11	down
						ENSMUSG00000038188	Scarf1	2.01054	1.00758	0.00641224	up	ENSMUSG00000016349	Eef1a2	0.477493	-1.06645	0.000157744	down
						ENSMUSG00000019894	Slc6a15	2.00984	1.00708	6.00462e-07	up	ENSMUSG00000020143	Dock2	0.476747	-1.06871	0.0327987	down
						ENSMUSG00000073538	E330020D12Rik	2.0094	1.00676	0.019699	up	ENSMUSG00000020325	Fstl3	0.476292	-1.07008	0.000518297	down
						ENSMUSG00000022450	Ndufa6	2.00926	1.00666	0.00295444	up	ENSMUSG00000042129	Rassf4	0.475653	-1.07202	3.37e-08	down
						ENSMUSG00000052912	Smarca5-ps	2.00874	1.00629	1.57098e-05	up	ENSMUSG00000020681	Ace	0.475578	-1.07225	0.0018213	down
						ENSMUSG00000114462	Gm8371	2.00798	1.00575	0.0202043	up	ENSMUSG00000033618	Map3k13	0.475212	-1.07336	6.24e-12	down
						ENSMUSG00000000355	Mcts1	2.00792	1.0057	9.30795e-06	up	ENSMUSG00000058246	Gm10037	0.475177	-1.07346	0.0225113	down
						ENSMUSG00000066233	Tmem42	2.0076	1.00547	0.0385201	up	ENSMUSG00000064061	Dzip3	0.474832	-1.07451	1.09e-31	down
						ENSMUSG00000042854	Trp53rkb	2.00743	1.00535	0.000913043	up	ENSMUSG00000028545	Bend5	0.474451	-1.07567	0.000654264	down
						ENSMUSG00000038690	Atp5j2	2.00617	1.00444	0.00283236	up	ENSMUSG00000035226	Rims4	0.474273	-1.07621	4.38e-15	down
						ENSMUSG00000074489	Bglap3	2.00494	1.00356	0.001582	up	ENSMUSG00000031480	Thsd1	0.474175	-1.07651	2.09e-06	down
						ENSMUSG00000087590	Epb41l4aos	2.00475	1.00342	0.00210094	up	ENSMUSG00000079165	Sap25	0.474163	-1.07654	0.00021943	down
						ENSMUSG00000064194	Zfp936	2.00467	1.00337	3.4523e-08	up	ENSMUSG00000033083	Tbc1d4	0.474067	-1.07684	8.4e-11	down
						ENSMUSG00000030825	Hsd17b14	2.00265	1.00191	0.00171004	up	ENSMUSG00000087381	Gm16008	0.473212	-1.07944	0.000944577	down
						ENSMUSG00000116627	Gm30124	2.00223	1.00161	0.00765093	up	ENSMUSG00000050592	Fam78a	0.473191	-1.07951	7.14e-05	down
						ENSMUSG00000071528	Atp5md	2.00155	1.00112	0.00153056	up	ENSMUSG00000097439	Gm16754	0.47304	-1.07997	0.0273581	down
						ENSMUSG00000064368	mt-Nd6	2.00127	1.00092	0.00598017	up	ENSMUSG00000044461	Shisa2	0.472935	-1.08029	0.000558153	down
						ENSMUSG00000036181	H1f2	2.00107	1.00077	0.0209727	up	ENSMUSG00000027950	Chrnb2	0.472625	-1.08123	0.00101943	down
						ENSMUSG00000024487	Yipf5	2.00089	1.00064	6.34541e-09	up	ENSMUSG00000021699	Pde4d	0.471798	-1.08376	3.33e-23	down
						ENSMUSG00000051095	Olfr986	2.00079	1.00057	0.000245063	up	ENSMUSG00000020363	Gfpt2	0.471355	-1.08511	4.7e-77	down
						ENSMUSG00000071451	Psmg4	2.00032	1.00023	0.00343076	up	ENSMUSG00000027855	Sycp1	0.470837	-1.0867	0.00813847	down
						ENSMUSG00000021830	Txndc16	0.464573	-1.10602	6.24257e-07	down	ENSMUSG00000039419	Cntnap2	0.470725	-1.08704	9e-26	down
						ENSMUSG00000041912	Tdrkh	0.445202	-1.16747	0.000587476	down	ENSMUSG00000005951	Shpk	0.470515	-1.08769	0.00391246	down
						ENSMUSG00000042066	Tmcc2	0.2779	-1.84736	1.8344e-10	down	ENSMUSG00000055235	Wdr86	0.470169	-1.08875	1.12e-19	down
						ENSMUSG00000005087	Cd44	0.169316	-2.56221	3.15615e-05	down	ENSMUSG00000042770	Hebp1	0.470097	-1.08897	0.000160733	down
						ENSMUSG00000028133	Rwdd3	0.360149	-1.47334	0.013742	down	ENSMUSG00000072214	Septin5	0.470051	-1.08911	9.99e-06	down
						ENSMUSG00000068117	Mei1	0.374902	-1.41541	0.0442545	down	ENSMUSG00000097694	G730013B05Rik	0.469563	-1.09061	0.000333335	down
						ENSMUSG00000048218	Amigo2	0.420146	-1.25104	9.02851e-05	down	ENSMUSG00000080002	Gm5566	0.4693	-1.09142	0.000534709	down
						ENSMUSG00000039911	Spsb1	0.468216	-1.09475	1.15972e-08	down	ENSMUSG00000063919	Srrm4	0.468335	-1.09439	0.00499692	down
						ENSMUSG00000004317	Clcn5	0.331264	-1.59395	2.17196e-09	down	ENSMUSG00000117465	Gm49980	0.468279	-1.09456	0.00324807	down
						ENSMUSG00000031342	Gpm6b	0.272623	-1.87502	0.00156855	down	ENSMUSG00000025602	Zfp202	0.468274	-1.09458	1.54e-25	down
						ENSMUSG00000097393	D030068K23Rik	0.47098	-1.08626	0.00568342	down	ENSMUSG00000063558	Aox1	0.467585	-1.0967	0.0314967	down
						ENSMUSG00000021365	Nedd9	0.309279	-1.69302	0.00366714	down	ENSMUSG00000001870	Ltbp1	0.467581	-1.09671	1.39e-20	down
						ENSMUSG00000026924	Sec16a	0.448933	-1.15543	0.000175227	down	ENSMUSG00000042289	Hsd3b7	0.46724	-1.09776	9.85e-06	down
						ENSMUSG00000025959	Klf7	0.302107	-1.72687	8.18452e-15	down	ENSMUSG00000036492	Rnf39	0.467195	-1.0979	0.0287787	down
						ENSMUSG00000016494	Cd34	0.174597	-2.5179	1.16365e-11	down	ENSMUSG00000005338	Cadm3	0.466723	-1.09936	0.0182062	down
						ENSMUSG00000036687	Tmem184a	0.301871	-1.728	1.9897e-07	down	ENSMUSG00000113959	Gm46339	0.466396	-1.10037	7.68e-05	down
						ENSMUSG00000056537	Rlim	0.377212	-1.40655	1.92647e-14	down	ENSMUSG00000006216	Clcnkb	0.46634	-1.10055	9.87e-05	down
						ENSMUSG00000058070	Eml1	0.240202	-2.05768	1.13003e-17	down	ENSMUSG00000052026	Slc6a7	0.466047	-1.10145	0.0450905	down
						ENSMUSG00000024053	Emilin2	0.190197	-2.39444	3.14137e-08	down	ENSMUSG00000046470	Sox18	0.465882	-1.10196	0.000897507	down
						ENSMUSG00000096039	D830030K20Rik	0.394656	-1.34133	0.000113396	down	ENSMUSG00000044562	Rasip1	0.465707	-1.1025	2.46e-18	down
						ENSMUSG00000021057	Akap5	0.419551	-1.25308	4.18025e-05	down	ENSMUSG00000027238	Frmd5	0.465638	-1.10272	6.63e-13	down
						ENSMUSG00000034394	Lif	0.403292	-1.3101	0.00048617	down	ENSMUSG00000021830	Txndc16	0.465476	-1.10322	5.3e-10	down
						ENSMUSG00000025092	Hspa12a	0.226738	-2.1409	2.57033e-14	down	ENSMUSG00000049916	2610318N02Rik	0.465168	-1.10418	3.38e-36	down
						ENSMUSG00000030124	Lag3	0.375011	-1.415	0.00238942	down	ENSMUSG00000020799	Tekt1	0.464856	-1.10514	0.0227922	down
						ENSMUSG00000021203	Otub2	0.234871	-2.09006	6.54343e-16	down	ENSMUSG00000031026	Trim66	0.464217	-1.10713	0.000609903	down
						ENSMUSG00000006586	Runx1t1	0.333352	-1.58488	0.000793352	down	ENSMUSG00000023473	Celsr3	0.463977	-1.10787	4.06e-27	down
						ENSMUSG00000009575	Cbx5	0.33281	-1.58723	2.71338e-07	down	ENSMUSG00000025658	Cnksr2	0.463538	-1.10924	0.000161297	down
						ENSMUSG00000045201	Lrrc3b	0.209653	-2.25393	0.0016318	down	ENSMUSG00000104528	Gm43314	0.463453	-1.10951	0.0459042	down
						ENSMUSG00000026482	Rgl1	0.315432	-1.6646	2.43225e-07	down	ENSMUSG00000079491	H2-T10	0.463306	-1.10996	1.53e-08	down
						ENSMUSG00000042408	Zmym6	0.494447	-1.01611	0.00071495	down	ENSMUSG00000022773	Ypel1	0.463134	-1.1105	3e-11	down
						ENSMUSG00000001763	Tspan33	0.275139	-1.86177	2.76368e-10	down	ENSMUSG00000031765	Mt1	0.463126	-1.11052	3.74e-95	down
						ENSMUSG00000036913	Trim67	0.0853851	-3.54987	1.19282e-42	down	ENSMUSG00000025064	Col17a1	0.463098	-1.11061	0.00143169	down
						ENSMUSG00000041482	Piezo2	0.220219	-2.18299	0.00202747	down	ENSMUSG00000001128	Cfp	0.461741	-1.11484	7.66e-11	down
						ENSMUSG00000030562	Nox4	0.349269	-1.51759	0.000423895	down	ENSMUSG00000042826	Fgf11	0.461387	-1.11595	4.52e-06	down
						ENSMUSG00000053441	Adamts19	0.100047	-3.32124	1.11835e-15	down	ENSMUSG00000116908	Gm49599	0.46083	-1.11769	2.44e-07	down
						ENSMUSG00000112627	4933412E12Rik	0.0494865	-4.33682	7.50943e-09	down	ENSMUSG00000040972	Igsf21	0.460726	-1.11802	0.00334165	down
						ENSMUSG00000023367	Tmem176a	0.258334	-1.95269	0.0321671	down	ENSMUSG00000050447	Lypd6	0.460659	-1.11823	0.00678423	down
						ENSMUSG00000031732	Phlpp2	0.273275	-1.87157	2.99031e-10	down	ENSMUSG00000037579	Kcnh3	0.459861	-1.12073	4.28e-08	down
						ENSMUSG00000042807	Hecw2	0.34486	-1.53592	3.37997e-09	down	ENSMUSG00000102302	Gm38190	0.459218	-1.12275	0.000331179	down
						ENSMUSG00000096904	Lamtor3-ps	0.198434	-2.33327	0.00690955	down	ENSMUSG00000016346	Kcnq2	0.458985	-1.12348	6.39e-05	down
						ENSMUSG00000001751	Naglu	0.244406	-2.03265	9.0459e-13	down	ENSMUSG00000038463	Olfml2b	0.45852	-1.12494	6.08e-05	down
						ENSMUSG00000029843	Slc13a4	0.325301	-1.62015	9.47555e-05	down	ENSMUSG00000031709	Tbc1d9	0.457975	-1.12666	4.76e-25	down
						ENSMUSG00000035877	Zhx3	0.432461	-1.20936	0.00481929	down	ENSMUSG00000032181	Scg3	0.457957	-1.12671	0.0265993	down
						ENSMUSG00000014198	Zfp385c	0.133136	-2.90903	3.57179e-08	down	ENSMUSG00000048905	Bnip5	0.457323	-1.12871	2.82e-10	down
						ENSMUSG00000071235	Vrtn	0.232999	-2.1016	1.06778e-12	down	ENSMUSG00000047146	Tet1	0.457198	-1.12911	4.28e-181	down
						ENSMUSG00000017740	Slc12a5	0.346093	-1.53077	0.00121077	down	ENSMUSG00000030882	Dnhd1	0.456612	-1.13096	0.0222176	down
						ENSMUSG00000002908	Kcnn1	0.466473	-1.10014	0.000161174	down	ENSMUSG00000027993	Trim2	0.456552	-1.13115	3.42e-79	down
						ENSMUSG00000097313	Gm26569	0.0891437	-3.48772	0.000543686	down	ENSMUSG00000047878	A4galt	0.456439	-1.13151	5.08e-29	down
						ENSMUSG00000001802	Lrp3	0.211371	-2.24215	3.04676e-16	down	ENSMUSG00000007097	Atp1a2	0.456007	-1.13287	4.91e-11	down
						ENSMUSG00000025175	Fn3k	0.068779	-3.86189	4.0191e-09	down	ENSMUSG00000109649	Gm45521	0.455871	-1.1333	0.0411772	down
						ENSMUSG00000097715	Gpr137b-ps	0.413331	-1.27463	5.95929e-14	down	ENSMUSG00000031925	Maml2	0.454875	-1.13646	0.00279622	down
						ENSMUSG00000037649	H2-DMa	0.304391	-1.716	5.35369e-07	down	ENSMUSG00000022883	Robo1	0.454412	-1.13793	4.74e-48	down
						ENSMUSG00000049115	Agtr1a	0.0320142	-4.96514	0.000171635	down	ENSMUSG00000018381	Abi3	0.45364	-1.14038	1.51e-06	down
						ENSMUSG00000022208	Jph4	0.248343	-2.00959	6.02163e-17	down	ENSMUSG00000086784	Isoc2a	0.453497	-1.14084	5.07e-08	down
						ENSMUSG00000021998	Lcp1	0.462845	-1.1114	0.0150982	down	ENSMUSG00000034687	Fras1	0.452905	-1.14272	1.16e-10	down
						ENSMUSG00000003341	Atp8b3	0.396549	-1.33443	7.37612e-07	down	ENSMUSG00000101678	Gm29609	0.452724	-1.1433	0.0234359	down
						ENSMUSG00000037892	Pcdh18	0.0268768	-5.2175	5.9606e-07	down	ENSMUSG00000001700	Gramd3	0.451349	-1.14768	3.32e-22	down
						ENSMUSG00000043259	Fam13c	0.288901	-1.79135	2.18515e-11	down	ENSMUSG00000035246	Pcyt1b	0.451226	-1.14808	5.49e-62	down
						ENSMUSG00000032826	Ank2	0.188036	-2.41092	7.194e-19	down	ENSMUSG00000000632	Sez6	0.450388	-1.15076	0.00125916	down
						ENSMUSG00000020357	Flt4	0.343444	-1.54185	3.53387e-09	down	ENSMUSG00000030022	Adamts9	0.450114	-1.15164	6.72e-22	down
						ENSMUSG00000003436	Dll3	0.150102	-2.73599	3.18047e-17	down	ENSMUSG00000037016	Frem2	0.449781	-1.1527	6.11e-38	down
						ENSMUSG00000022367	Has2	0.0370104	-4.75592	3.31182e-16	down	ENSMUSG00000034768	Asb16	0.449647	-1.15314	4.45e-05	down
						ENSMUSG00000096780	Tmem181b-ps	0.367407	-1.44455	1.05869e-05	down	ENSMUSG00000022838	Eaf2	0.449481	-1.15367	0.015883	down
						ENSMUSG00000040596	Pogk	0.281291	-1.82986	1.02493e-05	down	ENSMUSG00000031906	Smpd3	0.449006	-1.15519	0.0250307	down
						ENSMUSG00000002265	Peg3	0.202966	-2.30069	1.08022e-12	down	ENSMUSG00000086228	Ubap1l	0.448703	-1.15617	3.47e-06	down
						ENSMUSG00000061859	Patj	0.395061	-1.33985	8.12413e-15	down	ENSMUSG00000041134	Cyyr1	0.448522	-1.15675	1.71e-10	down
						ENSMUSG00000074899	Sptbn5	0.265726	-1.91199	3.01184e-05	down	ENSMUSG00000022747	St3gal6	0.448215	-1.15774	0.000255901	down
						ENSMUSG00000002250	Ppard	0.489089	-1.03183	4.89132e-10	down	ENSMUSG00000021765	Fst	0.448057	-1.15824	0.00425833	down
						ENSMUSG00000070436	Serpinh1	0.345208	-1.53446	6.58776e-20	down	ENSMUSG00000017754	Pltp	0.447961	-1.15855	2.89e-62	down
						ENSMUSG00000037211	Spry1	0.49475	-1.01523	4.9273e-09	down	ENSMUSG00000051527	Usp29	0.447802	-1.15907	5e-09	down
						ENSMUSG00000022053	Ebf2	0.114851	-3.12216	0.000464439	down	ENSMUSG00000028158	Mttp	0.447554	-1.15987	3.86e-08	down
						ENSMUSG00000023011	Faim2	0.169502	-2.56062	2.9794e-06	down	ENSMUSG00000031111	Igsf1	0.447465	-1.16015	1.53e-07	down
						ENSMUSG00000043144	Aqp6	0.126078	-2.98761	2.74718e-07	down	ENSMUSG00000091472	Gm3739	0.447463	-1.16016	0.00382511	down
						ENSMUSG00000022090	Pdlim2	0.234795	-2.09053	3.43508e-15	down	ENSMUSG00000002845	Tmem39a	0.447143	-1.16119	4.52e-94	down
						ENSMUSG00000040270	Bach2	0.44389	-1.17173	3.67536e-05	down	ENSMUSG00000022012	Enox1	0.446638	-1.16282	5.41e-43	down
						ENSMUSG00000009376	Met	0.23766	-2.07303	5.24329e-11	down	ENSMUSG00000008489	Elavl2	0.44657	-1.16304	1.76e-25	down
						ENSMUSG00000027901	Dennd2d	0.116895	-3.09672	0.000227554	down	ENSMUSG00000114493	Gm47071	0.44594	-1.16508	0.00301385	down
						ENSMUSG00000013846	St3gal1	0.0728602	-3.77872	5.39654e-13	down	ENSMUSG00000081593	Gm11841	0.445718	-1.1658	0.0183989	down
						ENSMUSG00000021589	Rhobtb3	0.344244	-1.5385	4.92037e-11	down	ENSMUSG00000053062	Jam2	0.44541	-1.1668	1.35e-52	down
						ENSMUSG00000019838	Slc16a10	0.242095	-2.04636	7.37481e-21	down	ENSMUSG00000054046	Klk13	0.444799	-1.16877	0.00723899	down
						ENSMUSG00000019785	Clvs2	0.373249	-1.42179	0.00162593	down	ENSMUSG00000031325	4930519F16Rik	0.444455	-1.16989	4.62e-18	down
						ENSMUSG00000115718	Gm49179	0.34136	-1.55063	0.0403828	down	ENSMUSG00000097061	9330151L19Rik	0.443687	-1.17239	0.000539592	down
						ENSMUSG00000038831	Ralgps1	0.408417	-1.29188	8.63281e-07	down	ENSMUSG00000032850	Rnft2	0.443421	-1.17325	2.22e-07	down
						ENSMUSG00000023249	Parp3	0.463057	-1.11074	0.00157605	down	ENSMUSG00000002769	Gnmt	0.443264	-1.17376	5.97e-05	down
						ENSMUSG00000053040	Aph1c	0.194071	-2.36534	1.64891e-05	down	ENSMUSG00000025189	Cnnm1	0.44297	-1.17472	0.0160983	down
						ENSMUSG00000030849	Fgfr2	0.06442	-3.95635	1.34451e-82	down	ENSMUSG00000056004	9330182L06Rik	0.442185	-1.17728	0.000352434	down
						ENSMUSG00000014158	Trpv4	0.29197	-1.77611	6.38111e-05	down	ENSMUSG00000002266	Zim1	0.441847	-1.17838	0.00284703	down
						ENSMUSG00000008999	Bmp7	0.492955	-1.02047	0.00696511	down	ENSMUSG00000006611	Hfe	0.441367	-1.17995	0.0238773	down
						ENSMUSG00000022756	Slc7a4	0.307715	-1.70033	0.000548505	down	ENSMUSG00000099474	1700097N02Rik	0.440996	-1.18116	2.47e-05	down
						ENSMUSG00000031659	Adcy7	0.144687	-2.789	8.0695e-14	down	ENSMUSG00000037224	Zfyve28	0.440768	-1.18191	3.67e-10	down
						ENSMUSG00000017737	Mmp9	0.440449	-1.18295	0.0130166	down	ENSMUSG00000041119	Pde9a	0.440259	-1.18357	2.87e-27	down
						ENSMUSG00000040322	Slc25a24	0.203088	-2.29982	5.01649e-15	down	ENSMUSG00000002341	Ncan	0.440015	-1.18438	1.79e-31	down
						ENSMUSG00000027499	Pkia	0.370219	-1.43355	0.000234741	down	ENSMUSG00000022847	Thpo	0.439893	-1.18477	0.000509863	down
						ENSMUSG00000024887	Asah2	0.195267	-2.35648	7.62322e-07	down	ENSMUSG00000028072	Ntrk1	0.439654	-1.18556	0.0336078	down
						ENSMUSG00000046854	Pip5kl1	0.346983	-1.52706	0.000148026	down	ENSMUSG00000041670	Rims1	0.439559	-1.18587	7.33e-08	down
						ENSMUSG00000033720	Sfxn5	0.331708	-1.59201	3.02285e-09	down	ENSMUSG00000108348	Gm42372	0.439089	-1.18741	0.000537971	down
						ENSMUSG00000093661	Eif4e3	0.120348	-3.05472	6.2509e-10	down	ENSMUSG00000021466	Ptch1	0.438968	-1.18781	2.47e-80	down
						ENSMUSG00000022419	Deptor	0.406585	-1.29837	0.000143911	down	ENSMUSG00000022864	D16Ertd472e	0.438854	-1.18819	1.93e-25	down
						ENSMUSG00000021032	Ngb	0.263994	-1.92142	0.00531507	down	ENSMUSG00000055254	Ntrk2	0.438501	-1.18935	0.00480766	down
						ENSMUSG00000027338	Prnd	0.162782	-2.61898	4.47352e-09	down	ENSMUSG00000023987	Pgc	0.438418	-1.18962	0.00401106	down
						ENSMUSG00000054951	9130008F23Rik	0.111506	-3.1648	2.63794e-14	down	ENSMUSG00000098678	Mroh6	0.438155	-1.19049	4.26e-16	down
						ENSMUSG00000013418	B4galnt2	0.495777	-1.01224	3.68092e-07	down	ENSMUSG00000043843	Tmem145	0.437488	-1.19269	2.39e-06	down
						ENSMUSG00000045932	Ifit2	0.114163	-3.13083	1.09338e-09	down	ENSMUSG00000078651	Aoc2	0.436988	-1.19433	0.0245145	down
						ENSMUSG00000028654	Mycl	0.346443	-1.52931	4.00192e-18	down	ENSMUSG00000031521	Aga	0.436776	-1.19503	1.13e-10	down
						ENSMUSG00000060441	Trim5	0.166381	-2.58744	9.78118e-05	down	ENSMUSG00000020182	Ddc	0.436165	-1.19705	5.92e-11	down
						ENSMUSG00000074284	Gm10658	0.434326	-1.20315	0.0290626	down	ENSMUSG00000096775	Gm5796	0.435849	-1.1981	0.0472308	down
						ENSMUSG00000020137	Thap2	0.223545	-2.16136	6.4924e-17	down	ENSMUSG00000042426	Dhx29	0.435791	-1.19829	4.5e-62	down
						ENSMUSG00000042345	Ubash3a	0.432878	-1.20797	0.00103482	down	ENSMUSG00000024011	Pi16	0.435445	-1.19944	0.000897878	down
						ENSMUSG00000076617	Ighm	0.00569246	-7.45673	6.42653e-08	down	ENSMUSG00000024842	Cabp4	0.434582	-1.2023	0.0253241	down
						ENSMUSG00000028876	Epha10	0.237616	-2.0733	6.89989e-05	down	ENSMUSG00000028137	Celf3	0.434361	-1.20303	0.0247346	down
						ENSMUSG00000029661	Col1a2	0.0246156	-5.34428	4.57841e-18	down	ENSMUSG00000011751	Sptbn4	0.434253	-1.20339	1.89e-46	down
						ENSMUSG00000031302	Nlgn3	0.211089	-2.24408	1.64697e-05	down	ENSMUSG00000071669	Snx29	0.434065	-1.20402	1.94e-23	down
						ENSMUSG00000089837	Npcd	0.482848	-1.05036	0.00471966	down	ENSMUSG00000049097	Ankrd34a	0.433995	-1.20425	7.46e-05	down
						ENSMUSG00000061462	Obscn	0.223921	-2.15894	4.94532e-05	down	ENSMUSG00000042010	Acacb	0.433755	-1.20505	6.86e-26	down
						ENSMUSG00000041779	Tram2	0.251884	-1.98917	6.82566e-15	down	ENSMUSG00000103088	Pcdhgb6	0.433369	-1.20633	0.0113626	down
						ENSMUSG00000038244	Mical2	0.135785	-2.8806	3.08336e-11	down	ENSMUSG00000116226	Gm49502	0.433281	-1.20663	0.00618971	down
						ENSMUSG00000026946	Nmi	0.334825	-1.57852	4.05678e-07	down	ENSMUSG00000061718	Ppp1r1b	0.432653	-1.20872	0.00351735	down
						ENSMUSG00000042675	Ypel3	0.471145	-1.08576	0.000161707	down	ENSMUSG00000028167	Bdh2	0.432372	-1.20965	4.91e-07	down
						ENSMUSG00000020886	Dlg4	0.347924	-1.52315	1.78388e-25	down	ENSMUSG00000042271	Nxt2	0.431967	-1.21101	1.44e-20	down
						ENSMUSG00000028957	Per3	0.207917	-2.26592	7.70915e-20	down	ENSMUSG00000084834	4930565N06Rik	0.431895	-1.21125	0.000959156	down
						ENSMUSG00000047473	Zfp30	0.361979	-1.46602	4.83356e-06	down	ENSMUSG00000050822	Slc29a4	0.431264	-1.21336	2.45e-22	down
						ENSMUSG00000054364	Rhob	0.477901	-1.06522	3.45377e-07	down	ENSMUSG00000039239	Tgfb2	0.431076	-1.21399	0.00193176	down
						ENSMUSG00000067878	Map7d3	0.325312	-1.6201	5.56588e-10	down	ENSMUSG00000026360	Rgs2	0.430775	-1.215	0.0252773	down
						ENSMUSG00000048216	Gpr85	0.387804	-1.3666	0.00904935	down	ENSMUSG00000029122	Evc	0.430197	-1.21693	3.76e-27	down
						ENSMUSG00000031453	Rasa3	0.254575	-1.97384	1.04487e-16	down	ENSMUSG00000038331	Satb2	0.430179	-1.21699	0.0014716	down
						ENSMUSG00000037813	D630003M21Rik	0.34811	-1.52239	0.0310064	down	ENSMUSG00000038763	Alpk3	0.430149	-1.21709	3.74e-14	down
						ENSMUSG00000035863	Palm	0.479711	-1.05976	6.77608e-06	down	ENSMUSG00000063704	Mapk15	0.43004	-1.21746	9.95e-06	down
						ENSMUSG00000024952	Rps6ka4	0.467521	-1.0969	6.27964e-05	down	ENSMUSG00000019966	Kitl	0.429219	-1.22022	2.8e-07	down
						ENSMUSG00000035967	Ints6l	0.479067	-1.0617	0.000631566	down	ENSMUSG00000055805	Fmnl1	0.428481	-1.2227	6.66e-09	down
						ENSMUSG00000033722	BC034090	0.102477	-3.28663	6.44918e-13	down	ENSMUSG00000078640	Gm11627	0.428185	-1.2237	0.0218735	down
						ENSMUSG00000032890	Rims3	0.38806	-1.36565	2.93154e-15	down	ENSMUSG00000024304	Cdh2	0.427554	-1.22582	1.29e-11	down
						ENSMUSG00000040009	Gnaz	0.239642	-2.06105	1.42133e-12	down	ENSMUSG00000032172	Olfm2	0.426853	-1.22819	3.43e-05	down
						ENSMUSG00000020609	Apob	0.0989144	-3.33768	3.4056e-14	down	ENSMUSG00000091568	Gm8206	0.426619	-1.22898	0.00433176	down
						ENSMUSG00000062591	Tubb4a	0.186128	-2.42563	2.70282e-29	down	ENSMUSG00000000154	Slc22a18	0.426143	-1.23059	1.19e-06	down
						ENSMUSG00000050965	Prkca	0.266986	-1.90516	1.12789e-06	down	ENSMUSG00000024302	Dtna	0.426131	-1.23063	1.9e-11	down
						ENSMUSG00000067203	H2-K2	0.18535	-2.43168	6.12045e-11	down	ENSMUSG00000028109	Hormad1	0.426077	-1.23081	0.00234418	down
						ENSMUSG00000039519	Cyp7b1	0.195004	-2.35843	0.00204871	down	ENSMUSG00000114424	Gm47414	0.425776	-1.23183	0.0341443	down
						ENSMUSG00000030987	Stim1	0.324682	-1.6229	6.75001e-24	down	ENSMUSG00000035828	Pim3	0.425162	-1.23392	4.74e-95	down
						ENSMUSG00000030123	Plxnd1	0.483272	-1.04909	1.20459e-06	down	ENSMUSG00000028940	Hes2	0.424534	-1.23605	0.0463254	down
						ENSMUSG00000039316	Rftn1	0.464218	-1.10712	0.0182837	down	ENSMUSG00000054939	Zfp174	0.424337	-1.23672	6.78e-09	down
						ENSMUSG00000024349	Sting1	0.45261	-1.14366	0.000840349	down	ENSMUSG00000019872	Smpdl3a	0.423271	-1.24035	0.0201738	down
						ENSMUSG00000022475	Hdac7	0.191776	-2.38251	2.19649e-20	down	ENSMUSG00000045103	Dmd	0.423199	-1.24059	5.63e-44	down
						ENSMUSG00000023009	Nckap5l	0.453591	-1.14054	3.15222e-07	down	ENSMUSG00000031523	Dlc1	0.422935	-1.24149	1.77e-101	down
						ENSMUSG00000060961	Slc4a4	0.145586	-2.78006	1.94535e-50	down	ENSMUSG00000025964	Adam23	0.422008	-1.24466	1.4e-81	down
						ENSMUSG00000023959	Clic5	0.0401267	-4.63929	4.01299e-08	down	ENSMUSG00000022708	Zbtb20	0.421485	-1.24645	1.55e-08	down
						ENSMUSG00000118603	BX666061.1	0.123925	-3.01246	0.000786736	down	ENSMUSG00000046607	Hrk	0.42071	-1.2491	0.000994141	down
						ENSMUSG00000015222	Map2	0.400408	-1.32046	6.06059e-06	down	ENSMUSG00000038311	2410017I17Rik	0.420105	-1.25118	0.000343187	down
						ENSMUSG00000052407	Ccdc171	0.226392	-2.14311	1.19751e-07	down	ENSMUSG00000023995	Tspo2	0.419936	-1.25176	0.000666947	down
						ENSMUSG00000061414	Cracr2a	0.0803929	-3.63679	1.65507e-05	down	ENSMUSG00000055782	Abcd2	0.419925	-1.2518	0.0339511	down
						ENSMUSG00000059327	Eda	0.479748	-1.05965	0.00104837	down	ENSMUSG00000048332	Lhfp	0.419683	-1.25263	0.00115202	down
						ENSMUSG00000002996	Hbp1	0.474268	-1.07623	1.76095e-17	down	ENSMUSG00000003283	Hck	0.418641	-1.25621	1.44e-05	down
						ENSMUSG00000043243	Fam129c	0.41375	-1.27317	0.00611791	down	ENSMUSG00000045053	Kcng3	0.418189	-1.25777	0.0100787	down
						ENSMUSG00000039963	Ccdc40	0.220115	-2.18367	2.34644e-33	down	ENSMUSG00000029862	Clcn1	0.418157	-1.25788	0.000791054	down
						ENSMUSG00000048249	Crebrf	0.361151	-1.46933	1.41518e-09	down	ENSMUSG00000072770	Acrbp	0.418152	-1.2579	3.87e-15	down
						ENSMUSG00000021556	Golm1	0.393109	-1.347	3.70687e-11	down	ENSMUSG00000050122	Vwa3b	0.417872	-1.25887	0.000159418	down
						ENSMUSG00000063268	Parp10	0.370724	-1.43158	6.53284e-08	down	ENSMUSG00000087341	0610040F04Rik	0.41715	-1.26136	8.08e-18	down
						ENSMUSG00000097639	Platr4	0.388199	-1.36513	1.9587e-06	down	ENSMUSG00000031613	Hpgd	0.41703	-1.26178	0.000371388	down
						ENSMUSG00000005553	Atp4a	0.293182	-1.77013	7.06133e-06	down	ENSMUSG00000055567	Unc80	0.416157	-1.2648	0.00935901	down
						ENSMUSG00000038074	Fkbp14	0.406364	-1.29916	0.00025432	down	ENSMUSG00000050675	Gp1ba	0.415812	-1.266	0.0335742	down
						ENSMUSG00000038256	Bcl9	0.451189	-1.1482	2.30352e-08	down	ENSMUSG00000042182	Bend6	0.415089	-1.26851	0.0239132	down
						ENSMUSG00000031767	Nudt7	0.377321	-1.40614	0.00458523	down	ENSMUSG00000009248	Ascl2	0.414939	-1.26903	3.35e-08	down
						ENSMUSG00000042726	Trafd1	0.489332	-1.03111	3.77518e-08	down	ENSMUSG00000014198	Zfp385c	0.414583	-1.27027	0.00015891	down
						ENSMUSG00000028439	Fam219a	0.49945	-1.00159	0.000969633	down	ENSMUSG00000019767	Ccdc170	0.413777	-1.27308	2.21e-06	down
						ENSMUSG00000031451	Gas6	0.47663	-1.06906	8.63281e-07	down	ENSMUSG00000031962	Cdh15	0.413206	-1.27507	0.0178536	down
						ENSMUSG00000028599	Tnfrsf1b	0.424734	-1.23537	2.65782e-10	down	ENSMUSG00000035407	Kank4	0.411952	-1.27945	1.07e-06	down
						ENSMUSG00000023885	Thbs2	0.395618	-1.33782	0.0189259	down	ENSMUSG00000005553	Atp4a	0.411747	-1.28017	0.000190533	down
						ENSMUSG00000047749	Zc3hav1l	0.313011	-1.67571	1.51578e-11	down	ENSMUSG00000033860	Fgg	0.411654	-1.2805	0.0387411	down
						ENSMUSG00000045868	Gvin1	0.378528	-1.40153	0.000133239	down	ENSMUSG00000086782	E130102H24Rik	0.411329	-1.28164	0.00228588	down
						ENSMUSG00000030731	Syt3	0.457993	-1.1266	0.0052245	down	ENSMUSG00000013418	B4galnt2	0.411263	-1.28187	9.45e-13	down
						ENSMUSG00000106847	Peg13	0.0572917	-4.12553	8.2757e-05	down	ENSMUSG00000003379	Cd79a	0.410669	-1.28395	0.000608763	down
						ENSMUSG00000039103	Nexn	0.376543	-1.40911	5.22768e-07	down	ENSMUSG00000023913	Pla2g7	0.41006	-1.28609	0.00022321	down
						ENSMUSG00000091556	Gm14569	0.0729372	-3.7772	3.53954e-11	down	ENSMUSG00000031574	Star	0.409951	-1.28648	0.040266	down
						ENSMUSG00000030406	Gipr	0.315741	-1.66319	2.72499e-05	down	ENSMUSG00000052353	Cemip	0.409447	-1.28825	0.0205729	down
						ENSMUSG00000032327	Stra6	0.0987678	-3.33982	1.58831e-05	down	ENSMUSG00000031786	Drc7	0.409073	-1.28957	0.0491961	down
						ENSMUSG00000003070	Efna2	0.481392	-1.05472	7.49635e-07	down	ENSMUSG00000026220	Slc16a14	0.408964	-1.28995	0.0306151	down
						ENSMUSG00000023484	Prph	0.252612	-1.98501	9.37735e-19	down	ENSMUSG00000021763	BC067074	0.408448	-1.29178	2.13e-55	down
						ENSMUSG00000025272	Tro	0.457937	-1.12678	4.57035e-06	down	ENSMUSG00000085521	4930526A20Rik	0.407789	-1.2941	0.0344986	down
						ENSMUSG00000022802	Lmln	0.385428	-1.37546	4.65524e-05	down	ENSMUSG00000034116	Vav1	0.407722	-1.29434	0.00410122	down
						ENSMUSG00000037239	Spred3	0.386446	-1.37166	4.84132e-09	down	ENSMUSG00000062861	Zfp28	0.406844	-1.29745	1.34e-08	down
						ENSMUSG00000036580	Spg20	0.426873	-1.22812	1.09788e-16	down	ENSMUSG00000027955	Gask1b	0.406412	-1.29899	2.1e-08	down
						ENSMUSG00000001119	Col6a1	0.20182	-2.30886	1.0878e-07	down	ENSMUSG00000032769	Trpa1	0.406271	-1.29949	0.000113887	down
						ENSMUSG00000041420	Meis3	0.359745	-1.47496	0.000132621	down	ENSMUSG00000033316	Galnt9	0.402155	-1.31418	0.00506441	down
						ENSMUSG00000038065	Mturn	0.258336	-1.95268	1.52955e-10	down	ENSMUSG00000040498	Igsf23	0.401245	-1.31745	7.72e-05	down
						ENSMUSG00000037325	Bbs7	0.445991	-1.16491	2.55384e-05	down	ENSMUSG00000032334	Loxl1	0.401186	-1.31766	1.18e-05	down
						ENSMUSG00000046991	Wdr27	0.475681	-1.07193	0.000203891	down	ENSMUSG00000021313	Ryr2	0.399873	-1.32239	1.82e-06	down
						ENSMUSG00000041633	Kctd12b	0.24702	-2.0173	1.78535e-14	down	ENSMUSG00000022816	Fstl1	0.399739	-1.32287	7.56e-156	down
						ENSMUSG00000049657	Zbtb5	0.469786	-1.08992	1.0932e-06	down	ENSMUSG00000001663	Gstt1	0.398485	-1.3274	4.36e-09	down
						ENSMUSG00000031278	Acsl4	0.354852	-1.49471	5.96798e-12	down	ENSMUSG00000074653	Lrrc31	0.397884	-1.32958	7.06e-18	down
						ENSMUSG00000048782	Insc	0.293907	-1.76657	6.37988e-07	down	ENSMUSG00000096917	2500002B13Rik	0.397542	-1.33082	2.25e-10	down
						ENSMUSG00000058498	Rnf207	0.195296	-2.35627	4.80686e-08	down	ENSMUSG00000074397	Foxr1	0.39694	-1.33301	0.00385013	down
						ENSMUSG00000013419	Zfp651	0.301275	-1.73085	4.89132e-10	down	ENSMUSG00000054160	Nkx2-4	0.396347	-1.33516	0.0097132	down
						ENSMUSG00000062743	Zfp677	0.410745	-1.28369	0.0279885	down	ENSMUSG00000026494	Kif26b	0.394529	-1.3418	0.0100832	down
						ENSMUSG00000040938	Slc16a11	0.352183	-1.5056	0.000122387	down	ENSMUSG00000044921	Rassf9	0.394433	-1.34215	0.00284352	down
						ENSMUSG00000029798	Herc6	0.352296	-1.50514	0.000235587	down	ENSMUSG00000052512	Nav2	0.394114	-1.34331	2.35e-88	down
						ENSMUSG00000039706	Ldb2	0.00536981	-7.54091	3.38583e-08	down	ENSMUSG00000020173	Cobl	0.393877	-1.34418	7.29e-41	down
						ENSMUSG00000026177	Slc11a1	0.430144	-1.21711	0.0306486	down	ENSMUSG00000009596	Taf7l	0.393649	-1.34502	0.0459993	down
						ENSMUSG00000022983	Scaf4	0.441547	-1.17936	8.62024e-13	down	ENSMUSG00000097639	Platr4	0.393505	-1.34555	8.1e-76	down
						ENSMUSG00000061878	Sphk1	0.330235	-1.59843	0.00397321	down	ENSMUSG00000051373	Plpp7	0.393274	-1.34639	0.0369959	down
						ENSMUSG00000024678	Ms4a4d	0.101327	-3.30291	0.000246939	down	ENSMUSG00000034226	Rhov	0.392354	-1.34977	0.0090098	down
						ENSMUSG00000033361	Prrg3	0.335812	-1.57428	4.2637e-06	down	ENSMUSG00000045092	S1pr1	0.392186	-1.35039	0.000111039	down
						ENSMUSG00000063146	Clip2	0.274699	-1.86408	4.96032e-21	down	ENSMUSG00000017713	Tha1	0.39171	-1.35214	0.00692504	down
						ENSMUSG00000034903	Cobll1	0.219674	-2.18656	3.28399e-09	down	ENSMUSG00000032473	Cldn18	0.390949	-1.35495	0.026599	down
						ENSMUSG00000036882	Arhgap33	0.276874	-1.8527	2.04611e-19	down	ENSMUSG00000038670	Mybpc2	0.390279	-1.35742	1.86e-07	down
						ENSMUSG00000021876	Rnase4	0.483395	-1.04873	0.00615338	down	ENSMUSG00000025431	Crisp1	0.389242	-1.36126	1.28e-08	down
						ENSMUSG00000071665	Foxr2	0.243253	-2.03947	2.12063e-11	down	ENSMUSG00000021265	Slc25a29	0.389225	-1.36132	0.0109297	down
						ENSMUSG00000033618	Map3k13	0.294188	-1.76519	1.72481e-17	down	ENSMUSG00000031841	Cdh13	0.388547	-1.36384	0.0147163	down
						ENSMUSG00000016552	Foxred2	0.466649	-1.09959	3.09381e-09	down	ENSMUSG00000006469	Slc34a3	0.38841	-1.36435	0.000590144	down
						ENSMUSG00000024109	Nrxn1	0.050654	-4.30318	6.56987e-20	down	ENSMUSG00000004341	Gpx6	0.387985	-1.36593	0.00418894	down
						ENSMUSG00000025658	Cnksr2	0.498295	-1.00493	0.00511556	down	ENSMUSG00000007122	Casq1	0.38746	-1.36788	4.7e-06	down
						ENSMUSG00000020638	Cmpk2	0.404816	-1.30466	0.0249811	down	ENSMUSG00000052368	Gm9873	0.387324	-1.36839	3.91e-48	down
						ENSMUSG00000031870	Pgr	0.279841	-1.83732	0.0172847	down	ENSMUSG00000066113	Adamtsl1	0.386078	-1.37303	0.000339271	down
						ENSMUSG00000048616	Nog	0.0622592	-4.00557	5.4706e-05	down	ENSMUSG00000023935	Spats1	0.385701	-1.37444	0.00132883	down
						ENSMUSG00000038132	Rbm24	0.00794892	-6.97503	2.52169e-07	down	ENSMUSG00000039313	Minar1	0.384922	-1.37736	0.000991341	down
						ENSMUSG00000039747	Orai2	0.36646	-1.44827	0.000267235	down	ENSMUSG00000031099	Smarca1	0.38439	-1.37936	8.78e-18	down
						ENSMUSG00000049892	Rasd1	0.282901	-1.82163	0.00382521	down	ENSMUSG00000023826	Prkn	0.383765	-1.3817	2.49e-07	down
						ENSMUSG00000049092	Gpr137c	0.389499	-1.36031	0.0191843	down	ENSMUSG00000016356	Col20a1	0.38344	-1.38293	0.00345331	down
						ENSMUSG00000042035	Igsf3	0.40848	-1.29166	5.22768e-07	down	ENSMUSG00000034891	Sncb	0.383042	-1.38442	1.06e-05	down
						ENSMUSG00000022610	Mapk12	0.384576	-1.37866	4.25869e-12	down	ENSMUSG00000030830	Itgal	0.382537	-1.38633	1.99e-11	down
						ENSMUSG00000001672	Marveld3	0.312479	-1.67817	1.34062e-08	down	ENSMUSG00000053198	Prx	0.382533	-1.38635	1.3e-104	down
						ENSMUSG00000030319	Cand2	0.470884	-1.08656	5.91232e-08	down	ENSMUSG00000034648	Lrrn1	0.381821	-1.38903	2.35e-08	down
						ENSMUSG00000000325	Arvcf	0.368245	-1.44126	1.83621e-23	down	ENSMUSG00000027520	Zdbf2	0.381501	-1.39024	8.62e-87	down
						ENSMUSG00000020908	Myh3	0.400426	-1.32039	2.8613e-13	down	ENSMUSG00000053113	Socs3	0.380549	-1.39384	6.48e-107	down
						ENSMUSG00000060176	Kif27	0.18424	-2.44034	0.00012308	down	ENSMUSG00000052133	Sema5b	0.378407	-1.40199	1.24e-27	down
						ENSMUSG00000030339	Ltbr	0.462061	-1.11384	0.00980337	down	ENSMUSG00000048834	Vstm2a	0.377975	-1.40364	0.00350773	down
						ENSMUSG00000036615	Rfxap	0.430074	-1.21734	0.0020107	down	ENSMUSG00000030411	Nova2	0.377731	-1.40457	6.93e-33	down
						ENSMUSG00000018909	Arrb1	0.25528	-1.96985	7.79246e-15	down	ENSMUSG00000029556	Hnf1a	0.375595	-1.41275	8.52e-08	down
						ENSMUSG00000027895	Kcnc4	0.234976	-2.08942	1.73798e-05	down	ENSMUSG00000020176	Grb10	0.374897	-1.41543	1.55e-239	down
						ENSMUSG00000024663	Rab3il1	0.136404	-2.87405	2.05006e-13	down	ENSMUSG00000031074	Fgf3	0.37427	-1.41785	0.000618187	down
						ENSMUSG00000041945	Mfsd9	0.477645	-1.06599	0.018144	down	ENSMUSG00000073460	Pnldc1	0.374145	-1.41833	1.33e-21	down
						ENSMUSG00000026389	Steap3	0.252391	-1.98627	7.39269e-17	down	ENSMUSG00000102440	Pcdhga9	0.373983	-1.41896	0.00894962	down
						ENSMUSG00000034227	Foxj1	0.333063	-1.58613	0.00102745	down	ENSMUSG00000022206	Npr3	0.373903	-1.41926	6.88e-06	down
						ENSMUSG00000030770	Parva	0.149756	-2.73931	7.05936e-36	down	ENSMUSG00000097876	Gm16892	0.372002	-1.42662	0.00175642	down
						ENSMUSG00000030772	Dkk3	0.37761	-1.40503	1.05274e-08	down	ENSMUSG00000005268	Prlr	0.371667	-1.42792	3.75e-06	down
						ENSMUSG00000048612	Myof	0.438242	-1.1902	1.1258e-05	down	ENSMUSG00000034584	Exph5	0.371396	-1.42897	0.0165627	down
						ENSMUSG00000028906	Epb41	0.473807	-1.07763	2.08381e-05	down	ENSMUSG00000029836	Cbx3	0.370671	-1.43179	2.4e-79	down
						ENSMUSG00000021701	Plk2	0.494057	-1.01725	1.59652e-10	down	ENSMUSG00000043410	Hfm1	0.370007	-1.43437	0.00323213	down
						ENSMUSG00000061186	Sfmbt2	0.33548	-1.5757	1.2905e-06	down	ENSMUSG00000040280	Ndufa4l2	0.369442	-1.43658	7.51e-17	down
						ENSMUSG00000046160	Olig1	0.497965	-1.00588	1.73844e-05	down	ENSMUSG00000026640	Plxna2	0.369127	-1.43781	1.03e-12	down
						ENSMUSG00000028351	Brinp1	0.285259	-1.80966	0.000165352	down	ENSMUSG00000039954	Stk32a	0.369113	-1.43786	0.00587834	down
						ENSMUSG00000090958	Lrrc32	0.0370084	-4.756	2.03816e-07	down	ENSMUSG00000085635	Gm14565	0.368166	-1.44157	3.14e-27	down
						ENSMUSG00000036377	C530008M17Rik	0.285424	-1.80882	3.55399e-13	down	ENSMUSG00000046480	Scn4b	0.368163	-1.44158	0.0238058	down
						ENSMUSG00000033768	Nrxn2	0.396204	-1.33568	3.75759e-09	down	ENSMUSG00000025056	Nr0b1	0.367027	-1.44604	7.86e-70	down
						ENSMUSG00000046699	Slitrk4	0.132702	-2.91374	1.01399e-05	down	ENSMUSG00000051980	Casr	0.366595	-1.44774	0.023557	down
						ENSMUSG00000031209	Heph	0.091975	-3.44261	8.15264e-16	down	ENSMUSG00000048065	Cyb5r2	0.366578	-1.44781	0.00106919	down
						ENSMUSG00000036306	Lzts1	0.0335161	-4.899	7.26264e-08	down	ENSMUSG00000042388	Dlgap3	0.365927	-1.45037	4.56e-34	down
						ENSMUSG00000016128	Stard13	0.103757	-3.26872	7.91673e-16	down	ENSMUSG00000034706	Dnaic2	0.365605	-1.45164	3.91e-08	down
						ENSMUSG00000033705	Stard9	0.344288	-1.53831	0.000159183	down	ENSMUSG00000022842	Ece2	0.365262	-1.453	5.75e-10	down
						ENSMUSG00000044021	Muc19	0.0768661	-3.70151	0.000485746	down	ENSMUSG00000054263	Lifr	0.364423	-1.45631	1.36e-81	down
						ENSMUSG00000078588	Ccdc24	0.245743	-2.02478	3.31545e-05	down	ENSMUSG00000061132	Blnk	0.364238	-1.45705	0.000925831	down
						ENSMUSG00000071398	2410004P03Rik	0.498928	-1.0031	0.0306851	down	ENSMUSG00000030256	Bhlhe41	0.364013	-1.45794	2.7e-09	down
						ENSMUSG00000048251	Bcl11b	0.278934	-1.84201	0.000228909	down	ENSMUSG00000074479	Rtraf-ps	0.363991	-1.45803	0.000167437	down
						ENSMUSG00000033170	Card10	0.481319	-1.05494	1.00242e-11	down	ENSMUSG00000035473	Galm	0.363293	-1.46079	3.93e-18	down
						ENSMUSG00000025738	Fbxl16	0.264153	-1.92056	3.34857e-12	down	ENSMUSG00000068874	Selenbp1	0.363237	-1.46102	2.87e-06	down
						ENSMUSG00000007038	Neu1	0.298576	-1.74383	3.15726e-17	down	ENSMUSG00000038473	Nos1ap	0.363144	-1.46139	1.55e-07	down
						ENSMUSG00000020000	Moxd1	0.07241	-3.78767	1.01789e-13	down	ENSMUSG00000025359	Pmel	0.362888	-1.4624	1.98e-13	down
						ENSMUSG00000020059	Sycp3	0.328413	-1.60642	4.83137e-08	down	ENSMUSG00000039891	Txlnb	0.362477	-1.46404	0.000166933	down
						ENSMUSG00000004031	Brinp2	0.178441	-2.48648	2.29603e-05	down	ENSMUSG00000031066	Usp11	0.36245	-1.46415	2.53e-86	down
						ENSMUSG00000047496	Rnf152	0.0631298	-3.98554	1.51695e-18	down	ENSMUSG00000087411	Gm16048	0.362265	-1.46488	0.0173111	down
						ENSMUSG00000020773	Trim47	0.382722	-1.38563	4.85241e-05	down	ENSMUSG00000028978	Nos3	0.362159	-1.46531	2.86e-10	down
						ENSMUSG00000049649	Gpr3	0.225482	-2.14892	0.0038778	down	ENSMUSG00000000486	Septin1	0.361966	-1.46607	4.52e-42	down
						ENSMUSG00000113679	Gm10432	0.126457	-2.98328	0.000799413	down	ENSMUSG00000033491	Prss35	0.361628	-1.46742	2.84e-09	down
						ENSMUSG00000001334	Fndc5	0.108993	-3.19769	3.81463e-10	down	ENSMUSG00000024030	Abcg1	0.361028	-1.46982	2.53e-35	down
						ENSMUSG00000031502	Col4a1	0.40543	-1.30248	7.32203e-08	down	ENSMUSG00000095026	Gm3336	0.359861	-1.47449	0.000943332	down
						ENSMUSG00000026628	Atf3	0.336371	-1.57187	6.63654e-05	down	ENSMUSG00000040247	Tbc1d10c	0.359693	-1.47516	0.0041109	down
						ENSMUSG00000056306	Sertm1	0.263695	-1.92306	0.000461137	down	ENSMUSG00000030257	Srgap3	0.358963	-1.47809	1.58e-17	down
						ENSMUSG00000049184	Purg	0.410779	-1.28356	0.000589493	down	ENSMUSG00000024427	Spry4	0.358652	-1.47934	2.65e-115	down
						ENSMUSG00000022032	Scara5	0.253772	-1.9784	1.15794e-06	down	ENSMUSG00000021732	Fgf10	0.358226	-1.48106	0.00247433	down
						ENSMUSG00000062184	Hs6st2	0.18235	-2.45522	4.29588e-16	down	ENSMUSG00000027452	Acss1	0.3579	-1.48237	1.74e-38	down
						ENSMUSG00000050447	Lypd6	0.193163	-2.37211	3.76427e-06	down	ENSMUSG00000117899	Gm50218	0.357437	-1.48424	6.05e-06	down
						ENSMUSG00000041670	Rims1	0.426756	-1.22852	6.41898e-06	down	ENSMUSG00000112297	Gm17816	0.357216	-1.48513	0.0364029	down
						ENSMUSG00000073733	Cplane2	0.281436	-1.82912	0.00609802	down	ENSMUSG00000017417	Plxdc1	0.356981	-1.48608	2.49e-18	down
						ENSMUSG00000033159	Cnppd1	0.457626	-1.12776	2.45886e-09	down	ENSMUSG00000055447	Cd47	0.356672	-1.48733	5.47e-30	down
						ENSMUSG00000000094	Tbx4	0.3425	-1.54582	0.00362235	down	ENSMUSG00000033826	Dnah8	0.356657	-1.48739	5.06e-42	down
						ENSMUSG00000042377	Fam83g	0.339576	-1.55819	1.43625e-18	down	ENSMUSG00000027347	Rasgrp1	0.356292	-1.48887	4.74e-44	down
						ENSMUSG00000042804	Gpr153	0.181765	-2.45986	1.94508e-14	down	ENSMUSG00000074457	S100a16	0.355571	-1.49179	1.12e-09	down
						ENSMUSG00000041073	Nacad	0.221418	-2.17516	5.43515e-05	down	ENSMUSG00000064373	Selenop	0.354436	-1.4964	3.67e-25	down
						ENSMUSG00000032492	Pth1r	0.370866	-1.43103	0.00154791	down	ENSMUSG00000055333	Fat2	0.353958	-1.49835	0.00463262	down
						ENSMUSG00000039814	Xkr5	0.48652	-1.03943	6.732e-06	down	ENSMUSG00000066129	Kndc1	0.353691	-1.49944	1.45e-40	down
						ENSMUSG00000001995	Sipa1l2	0.455391	-1.13482	0.00042671	down	ENSMUSG00000056602	Fry	0.350388	-1.51297	8.04e-41	down
						ENSMUSG00000033697	Arhgap39	0.491146	-1.02577	9.50816e-10	down	ENSMUSG00000013584	Aldh1a2	0.349343	-1.51728	0.00292699	down
						ENSMUSG00000057716	Tmem178b	0.251139	-1.99344	0.000110984	down	ENSMUSG00000022658	Tagln3	0.349335	-1.51732	3.99e-09	down
						ENSMUSG00000026875	Traf1	0.429473	-1.21936	0.0134715	down	ENSMUSG00000025726	Slc28a1	0.349101	-1.51828	1.94e-16	down
						ENSMUSG00000025227	Mfsd13a	0.499574	-1.00123	1.16218e-05	down	ENSMUSG00000038630	Zkscan16	0.348809	-1.51949	0.0256264	down
						ENSMUSG00000046352	Gjb2	0.192473	-2.37727	0.00178175	down	ENSMUSG00000041323	Ak7	0.347966	-1.52298	8.07e-05	down
						ENSMUSG00000035275	Raver2	0.437576	-1.19239	4.33924e-12	down	ENSMUSG00000032093	Cd3e	0.347585	-1.52456	0.0180652	down
						ENSMUSG00000025855	Prkar1b	0.480544	-1.05726	3.96506e-05	down	ENSMUSG00000026532	Spta1	0.347568	-1.52463	3.42e-79	down
						ENSMUSG00000026121	Sema4c	0.195158	-2.35728	2.50965e-19	down	ENSMUSG00000030553	Pgpep1l	0.347019	-1.52692	0.0103532	down
						ENSMUSG00000021733	Slc4a7	0.472294	-1.08224	0.00368618	down	ENSMUSG00000001930	Vwf	0.346692	-1.52827	8.56e-06	down
						ENSMUSG00000033577	Myo6	0.482651	-1.05095	4.91363e-08	down	ENSMUSG00000043333	Rhbdl2	0.346644	-1.52847	0.0284254	down
						ENSMUSG00000030029	Lrig1	0.326445	-1.61509	3.1642e-09	down	ENSMUSG00000079471	Mymx	0.344409	-1.5378	2.04e-08	down
						ENSMUSG00000017734	Dbndd2	0.466789	-1.09916	0.0251411	down	ENSMUSG00000023224	Serping1	0.343804	-1.54034	5.81e-22	down
						ENSMUSG00000028337	Coro2a	0.211603	-2.24057	3.18807e-20	down	ENSMUSG00000025370	Cdh9	0.341398	-1.55047	2.1e-13	down
						ENSMUSG00000038305	Spats2l	0.49936	-1.00185	0.000523544	down	ENSMUSG00000011486	Slc25a41	0.3413	-1.55089	0.00130042	down
						ENSMUSG00000026235	Epha4	0.472122	-1.08277	0.000160664	down	ENSMUSG00000051735	Rinl	0.341236	-1.55116	6.98e-44	down
						ENSMUSG00000026307	Scly	0.451953	-1.14576	4.89463e-08	down	ENSMUSG00000028950	Tas1r1	0.341119	-1.55165	0.000508415	down
						ENSMUSG00000046318	Ccbe1	0.330637	-1.59668	0.0147785	down	ENSMUSG00000027273	Snap25	0.338868	-1.56121	0.00137946	down
						ENSMUSG00000040752	Myh6	0.231978	-2.10794	1.15883e-13	down	ENSMUSG00000055523	Gucy2g	0.337856	-1.56552	0.0261176	down
						ENSMUSG00000046532	Ar	0.296641	-1.75321	0.00245254	down	ENSMUSG00000052301	Doc2a	0.33774	-1.56601	1.24e-24	down
						ENSMUSG00000031217	Efnb1	0.138373	-2.85337	8.09486e-12	down	ENSMUSG00000039616	Mocos	0.337122	-1.56866	4.49e-12	down
						ENSMUSG00000027954	Efna1	0.201758	-2.3093	3.09314e-05	down	ENSMUSG00000030329	Pianp	0.337005	-1.56916	1.39e-36	down
						ENSMUSG00000038496	Slc19a3	0.118203	-3.08066	3.02752e-06	down	ENSMUSG00000037280	Galnt6	0.334636	-1.57933	9.78e-61	down
						ENSMUSG00000038167	Plekhg6	0.409076	-1.28956	0.0220673	down	ENSMUSG00000046500	Tafa4	0.334419	-1.58027	1.78e-11	down
						ENSMUSG00000042589	Cux2	0.311393	-1.68319	4.29184e-06	down	ENSMUSG00000028487	Bnc2	0.332961	-1.58657	1.51e-48	down
						ENSMUSG00000004105	Angptl2	0.292318	-1.77439	0.0097759	down	ENSMUSG00000022947	Cbr3	0.332932	-1.5867	3.31e-51	down
						ENSMUSG00000038248	Sobp	0.444349	-1.17024	0.0392834	down	ENSMUSG00000037709	Fam13a	0.33276	-1.58745	0.00194811	down
						ENSMUSG00000020427	Igfbp3	0.483924	-1.04715	1.94836e-12	down	ENSMUSG00000098161	Platr11	0.332516	-1.58851	4.2e-65	down
						ENSMUSG00000032565	Nudt16	0.485317	-1.043	0.0147664	down	ENSMUSG00000020904	Cfap52	0.332471	-1.5887	0.00156182	down
						ENSMUSG00000029673	Auts2	0.498006	-1.00576	0.00018251	down	ENSMUSG00000025889	Snca	0.331553	-1.59269	0.00597185	down
						ENSMUSG00000027514	Zbp1	0.472976	-1.08016	0.000275745	down	ENSMUSG00000048706	Lurap1l	0.329906	-1.59987	1.07e-15	down
						ENSMUSG00000032334	Loxl1	0.401732	-1.31569	6.87234e-05	down	ENSMUSG00000020902	Ntn1	0.329517	-1.60158	4.06e-107	down
						ENSMUSG00000112685	Gm40421	0.138717	-2.84979	1.21369e-51	down	ENSMUSG00000055373	Fut9	0.329045	-1.60365	2.49e-61	down
						ENSMUSG00000025453	Nnt	0.444229	-1.17062	4.1269e-21	down	ENSMUSG00000045382	Cxcr4	0.326127	-1.6165	0.000666947	down
						ENSMUSG00000049532	Sall2	0.294203	-1.76512	2.39938e-17	down	ENSMUSG00000041633	Kctd12b	0.325605	-1.6188	2.22e-17	down
						ENSMUSG00000025370	Cdh9	0.0347598	-4.84644	1.84778e-30	down	ENSMUSG00000028602	Tnfrsf8	0.325361	-1.61989	3.06e-33	down
						ENSMUSG00000010064	Slc38a3	0.171581	-2.54303	4.85701e-28	down	ENSMUSG00000000244	Tspan32	0.325238	-1.62043	0.0352439	down
						ENSMUSG00000050373	Snx21	0.362847	-1.46257	5.3225e-08	down	ENSMUSG00000086130	Gm16211	0.325131	-1.62091	0.0197218	down
						ENSMUSG00000018377	Vezf1	0.475308	-1.07306	1.63125e-05	down	ENSMUSG00000018654	Ikzf1	0.324662	-1.62299	1.18e-07	down
						ENSMUSG00000018378	Cuedc1	0.0576662	-4.11613	9.61392e-21	down	ENSMUSG00000040026	Saa3	0.324299	-1.6246	0.000853942	down
						ENSMUSG00000002871	Tpra1	0.437336	-1.19319	1.89516e-08	down	ENSMUSG00000062064	Slc2a7	0.324045	-1.62573	0.00587834	down
						ENSMUSG00000096054	Syne1	0.351349	-1.50902	4.07365e-05	down	ENSMUSG00000024885	Aldh3b1	0.322698	-1.63174	1.62e-07	down
						ENSMUSG00000038178	Slc43a2	0.39959	-1.32341	3.2401e-13	down	ENSMUSG00000044626	Liph	0.321577	-1.63677	1.42e-59	down
						ENSMUSG00000026247	Ecel1	0.445246	-1.16732	0.0076903	down	ENSMUSG00000061126	Cyp4f39	0.320815	-1.64018	2.08e-11	down
						ENSMUSG00000030064	Frmd4b	0.443976	-1.17145	2.404e-07	down	ENSMUSG00000020717	Pecam1	0.320535	-1.64145	2.75e-108	down
						ENSMUSG00000053046	Brsk2	0.125726	-2.99164	3.38667e-14	down	ENSMUSG00000068522	Aard	0.319644	-1.64546	1.07e-07	down
						ENSMUSG00000053846	Lipg	0.148754	-2.749	5.23601e-47	down	ENSMUSG00000053654	Krt42	0.317952	-1.65312	7.22e-42	down
						ENSMUSG00000020135	Apc2	0.198451	-2.33314	0.000515782	down	ENSMUSG00000034295	Fhod3	0.316909	-1.65786	8.8e-23	down
						ENSMUSG00000052373	Mpp3	0.465124	-1.10431	2.90095e-05	down	ENSMUSG00000032358	Fam83b	0.315883	-1.66254	7.06e-06	down
						ENSMUSG00000023805	Synj2	0.465129	-1.1043	0.000359233	down	ENSMUSG00000015243	Abca1	0.314483	-1.66894	3.19e-13	down
						ENSMUSG00000054196	Cthrc1	0.414211	-1.27156	1.58757e-07	down	ENSMUSG00000022508	Bcl6	0.314273	-1.66991	1.88e-06	down
						ENSMUSG00000013921	Clip3	0.370073	-1.43412	9.70813e-19	down	ENSMUSG00000055610	Olfr307	0.313626	-1.67288	0.00395541	down
						ENSMUSG00000075324	Fign	0.136592	-2.87206	5.50988e-17	down	ENSMUSG00000024501	Dpysl3	0.313357	-1.67412	2.75e-155	down
						ENSMUSG00000041708	Mpped1	0.288738	-1.79217	0.000985811	down	ENSMUSG00000032690	Oas2	0.311741	-1.68158	0.000344886	down
						ENSMUSG00000081640	Rplp0-ps1	0.397004	-1.33277	0.0250079	down	ENSMUSG00000021684	Pde8b	0.311222	-1.68399	0.00120457	down
						ENSMUSG00000060550	H2-Q7	0.158941	-2.65343	3.00697e-25	down	ENSMUSG00000067071	Hes6	0.3112	-1.68409	4.36e-94	down
						ENSMUSG00000068547	Clca4a	0.366677	-1.44742	9.50816e-10	down	ENSMUSG00000025333	Gpr143	0.310584	-1.68695	0.00637978	down
						ENSMUSG00000022949	Clic6	0.030895	-5.01648	3.70807e-14	down	ENSMUSG00000027318	Adam33	0.310525	-1.68722	0.000938164	down
						ENSMUSG00000004508	Gab2	0.237507	-2.07396	3.3287e-07	down	ENSMUSG00000040990	Sh3kbp1	0.309937	-1.68995	1.25e-18	down
						ENSMUSG00000020122	Egfr	0.22783	-2.13397	8.22631e-12	down	ENSMUSG00000027249	F2	0.309549	-1.69176	8.41e-05	down
						ENSMUSG00000033597	Caskin1	0.230152	-2.11934	2.5987e-07	down	ENSMUSG00000026614	Slc30a10	0.308031	-1.69885	5.5e-06	down
						ENSMUSG00000054520	Sh3bp2	0.407478	-1.29521	1.25669e-05	down	ENSMUSG00000061086	Myl4	0.306619	-1.70548	9.28e-13	down
						ENSMUSG00000043592	Unc5cl	0.336336	-1.57203	0.0230829	down	ENSMUSG00000026177	Slc11a1	0.306612	-1.70551	0.0028958	down
						ENSMUSG00000021373	Cap2	0.183293	-2.44778	0.000115159	down	ENSMUSG00000033249	Hsf4	0.304707	-1.71451	0.000169096	down
						ENSMUSG00000050558	Prokr2	0.357117	-1.48553	0.0470633	down	ENSMUSG00000045165	AI467606	0.304521	-1.71539	1.29e-12	down
						ENSMUSG00000022747	St3gal6	0.291861	-1.77665	0.039024	down	ENSMUSG00000030701	Plekhb1	0.304189	-1.71696	3.47e-12	down
						ENSMUSG00000040734	Ppp1r13l	0.382812	-1.38529	1.53993e-10	down	ENSMUSG00000033255	Gm5134	0.303326	-1.72106	0.00587834	down
						ENSMUSG00000035914	Cd276	0.348279	-1.52168	8.29252e-25	down	ENSMUSG00000024300	Myo1f	0.302765	-1.72373	7.85e-05	down
						ENSMUSG00000030996	Art1	0.387635	-1.36723	0.0354522	down	ENSMUSG00000048163	Selplg	0.301637	-1.72911	6.42e-07	down
						ENSMUSG00000061887	Ssbp3	0.327646	-1.60979	8.28464e-23	down	ENSMUSG00000092627	D130058E05Rik	0.300758	-1.73332	3.98e-10	down
						ENSMUSG00000039620	Trmt9b	0.0509219	-4.29557	6.84046e-13	down	ENSMUSG00000037852	Cpe	0.299635	-1.73872	1.83e-25	down
						ENSMUSG00000091712	Sec14l5	0.441476	-1.17959	0.0132258	down	ENSMUSG00000024663	Rab3il1	0.299292	-1.74037	2.6e-14	down
						ENSMUSG00000026751	Nr5a1	0.0120061	-6.38009	6.99502e-06	down	ENSMUSG00000054128	H2-T3	0.299146	-1.74108	7.91e-10	down
						ENSMUSG00000024064	Galnt14	0.132364	-2.91742	0.00121714	down	ENSMUSG00000072952	Gm5878	0.299064	-1.74147	0.014835	down
						ENSMUSG00000107877	Gm43951	0.274557	-1.86482	0.000299586	down	ENSMUSG00000102752	Gm7694	0.298985	-1.74185	4.74e-06	down
						ENSMUSG00000039270	Megf9	0.476493	-1.06947	0.0228031	down	ENSMUSG00000020216	Jsrp1	0.29893	-1.74212	0.00144722	down
						ENSMUSG00000020919	Stat5b	0.329041	-1.60366	1.12269e-13	down	ENSMUSG00000039059	Hrh3	0.298924	-1.74215	0.00534352	down
						ENSMUSG00000051379	Flrt3	0.479882	-1.05925	0.00117213	down	ENSMUSG00000102697	Pcdhac2	0.296906	-1.75192	0.000180441	down
						ENSMUSG00000056214	Pard6g	0.212054	-2.2375	1.23316e-26	down	ENSMUSG00000035000	Dpp4	0.295936	-1.75664	6.91e-17	down
						ENSMUSG00000060572	Mfap2	0.304299	-1.71644	0.000148781	down	ENSMUSG00000048349	Pou4f1	0.294805	-1.76217	0.00259404	down
						ENSMUSG00000055737	Ghr	0.156109	-2.67937	9.96873e-11	down	ENSMUSG00000020811	Wscd1	0.294802	-1.76218	3.07e-29	down
						ENSMUSG00000039852	Rere	0.48984	-1.02962	0.000181244	down	ENSMUSG00000024867	Pip5k1b	0.29456	-1.76337	2.4e-07	down
						ENSMUSG00000107810	Gm18609	0.253535	-1.97974	0.0298561	down	ENSMUSG00000053897	Slc39a8	0.294213	-1.76507	2.04e-14	down
						ENSMUSG00000006476	Nsmf	0.174081	-2.52217	5.67252e-25	down	ENSMUSG00000053886	Sh2d4a	0.293507	-1.76853	0.000539791	down
						ENSMUSG00000020695	Mrc2	0.103465	-3.27279	1.86428e-48	down	ENSMUSG00000092243	Gm7030	0.292673	-1.77264	9.4e-05	down
						ENSMUSG00000027356	Fermt1	0.19671	-2.34586	2.00163e-09	down	ENSMUSG00000052889	Prkcb	0.29247	-1.77364	2.51e-08	down
						ENSMUSG00000038055	Dexi	0.366651	-1.44752	0.00134596	down	ENSMUSG00000021798	Ldb3	0.292387	-1.77405	2.75e-14	down
						ENSMUSG00000028385	Snx30	0.466826	-1.09904	4.63301e-07	down	ENSMUSG00000063239	Grm4	0.292188	-1.77503	2.28e-06	down
						ENSMUSG00000026204	Ptprn	0.421353	-1.2469	3.4212e-11	down	ENSMUSG00000087178	A230056P14Rik	0.291042	-1.7807	7.23e-05	down
						ENSMUSG00000022637	Cblb	0.291508	-1.77839	7.99439e-19	down	ENSMUSG00000053046	Brsk2	0.290889	-1.78146	3.55e-09	down
						ENSMUSG00000047963	Stbd1	0.181178	-2.46452	2.75291e-06	down	ENSMUSG00000055409	Nell1	0.290622	-1.78278	0.0208996	down
						ENSMUSG00000090576	Gm17055	0.406851	-1.29743	0.0269892	down	ENSMUSG00000032313	Tmem266	0.28858	-1.79296	0.00124798	down
						ENSMUSG00000070802	Pnmal2	0.137961	-2.85767	3.64888e-10	down	ENSMUSG00000059891	Tsks	0.288535	-1.79318	1.28e-05	down
						ENSMUSG00000046618	Olfml2a	0.129691	-2.94685	8.40479e-13	down	ENSMUSG00000089736	Tgfbr3l	0.28578	-1.80702	0.0103317	down
						ENSMUSG00000036273	Lrrk2	0.181275	-2.46375	1.01482e-21	down	ENSMUSG00000021319	Sfrp4	0.285652	-1.80767	8.87e-13	down
						ENSMUSG00000030087	Klf15	0.20853	-2.26167	7.47231e-11	down	ENSMUSG00000106734	Gm20559	0.28497	-1.81112	1.49e-11	down
						ENSMUSG00000043639	Rbm20	0.2513	-1.99252	6.46956e-14	down	ENSMUSG00000027875	Hmgcs2	0.283689	-1.81762	0.00484138	down
						ENSMUSG00000032131	Abcg4	0.0340584	-4.87585	0.000297819	down	ENSMUSG00000032015	Pou2f3	0.283115	-1.82054	4.89e-18	down
						ENSMUSG00000017493	Igfbp4	0.214675	-2.21977	1.33904e-38	down	ENSMUSG00000030111	A2m	0.281708	-1.82773	8.32e-26	down
						ENSMUSG00000035615	Frmpd1	0.360712	-1.47108	0.000286475	down	ENSMUSG00000097848	Gm807	0.281655	-1.828	6.04e-06	down
						ENSMUSG00000042246	Tmc7	0.316883	-1.65798	1.14183e-09	down	ENSMUSG00000054362	Lexm	0.280013	-1.83643	0.000110302	down
						ENSMUSG00000035773	Kiss1r	0.137	-2.86775	0.000156644	down	ENSMUSG00000060180	Myh13	0.278893	-1.84222	1.07e-06	down
						ENSMUSG00000032232	Cgnl1	0.298686	-1.7433	5.05723e-11	down	ENSMUSG00000038354	Ankrd35	0.277117	-1.85143	3.44e-81	down
						ENSMUSG00000049047	Armcx3	0.379795	-1.39671	3.20622e-09	down	ENSMUSG00000000402	Egfl6	0.277035	-1.85186	6.03e-05	down
						ENSMUSG00000036853	Mcoln3	0.0831783	-3.58765	1.47919e-17	down	ENSMUSG00000021301	Hecw1	0.275102	-1.86196	0.00233353	down
						ENSMUSG00000063239	Grm4	0.309725	-1.69094	6.79985e-05	down	ENSMUSG00000026480	Ncf2	0.273945	-1.86804	2.71e-10	down
						ENSMUSG00000016206	H2-M3	0.388438	-1.36424	5.59832e-05	down	ENSMUSG00000038745	Nlrp6	0.273836	-1.86862	0.0013156	down
						ENSMUSG00000022048	Dpysl2	0.322738	-1.63156	4.76579e-11	down	ENSMUSG00000040867	Begain	0.273148	-1.87225	1.15e-07	down
						ENSMUSG00000103037	Pcdhgb1	0.0697261	-3.84216	6.85135e-06	down	ENSMUSG00000029838	Ptn	0.268714	-1.89586	3.71e-05	down
						ENSMUSG00000032375	Aph1b	0.0907657	-3.46171	2.08704e-11	down	ENSMUSG00000117452	Gm6764	0.268425	-1.89741	9.61e-17	down
						ENSMUSG00000049929	Lpar4	0.282204	-1.82519	1.51449e-07	down	ENSMUSG00000035557	Krt17	0.26719	-1.90406	4.16e-95	down
						ENSMUSG00000038855	Itpkb	0.0759131	-3.71951	3.92748e-52	down	ENSMUSG00000035686	Thrsp	0.267182	-1.90411	0.000110546	down
						ENSMUSG00000029217	Tec	0.303307	-1.72115	2.00167e-05	down	ENSMUSG00000046101	Mcmdc2	0.26588	-1.91115	0.00203723	down
						ENSMUSG00000056492	Adgrf5	0.178013	-2.48995	0.000133239	down	ENSMUSG00000051747	Ttn	0.264868	-1.91665	4.5e-46	down
						ENSMUSG00000044562	Rasip1	0.470301	-1.08834	1.90961e-08	down	ENSMUSG00000028019	Pdgfc	0.26374	-1.92281	2.28e-30	down
						ENSMUSG00000054679	Srsf12	0.440266	-1.18355	0.0162579	down	ENSMUSG00000038298	Pdzk1	0.263295	-1.92525	2.54e-45	down
						ENSMUSG00000053153	Spag16	0.387642	-1.3672	0.00120237	down	ENSMUSG00000040147	Maob	0.263125	-1.92618	0.0016017	down
						ENSMUSG00000032011	Thy1	0.300078	-1.73659	6.91448e-20	down	ENSMUSG00000030790	Adm	0.262388	-1.93022	8.54e-16	down
						ENSMUSG00000020654	Adcy3	0.347985	-1.5229	2.67827e-15	down	ENSMUSG00000091144	Phf11c	0.261091	-1.93738	0.00289709	down
						ENSMUSG00000063652	Slc22a21	0.346589	-1.5287	0.000618269	down	ENSMUSG00000115092	E130202H07Rik	0.260537	-1.94044	1.49e-07	down
						ENSMUSG00000078235	Fam43b	0.112661	-3.14994	6.80813e-09	down	ENSMUSG00000001504	Irx2	0.260208	-1.94226	3.78e-07	down
						ENSMUSG00000048960	Prex2	0.377025	-1.40727	0.00383839	down	ENSMUSG00000072945	Ripply1	0.25792	-1.955	1.68e-08	down
						ENSMUSG00000040253	Gbp7	0.0302215	-5.04828	7.70915e-20	down	ENSMUSG00000031165	Was	0.257504	-1.95733	0.00050292	down
						ENSMUSG00000014361	Mertk	0.151881	-2.71899	2.09433e-13	down	ENSMUSG00000026407	Cacna1s	0.257419	-1.95781	0.000869923	down
						ENSMUSG00000060261	Gtf2i	0.466518	-1.1	1.73578e-22	down	ENSMUSG00000109179	Gm35339	0.256641	-1.96218	4.66e-10	down
						ENSMUSG00000027583	Zbtb46	0.310319	-1.68818	1.12789e-06	down	ENSMUSG00000105594	Gm43398	0.255885	-1.96643	0.0168655	down
						ENSMUSG00000030020	Prickle2	0.354074	-1.49788	7.51772e-06	down	ENSMUSG00000041112	Elmo1	0.255612	-1.96797	1.06e-108	down
						ENSMUSG00000052656	Rnf103	0.255105	-1.97083	2.24897e-09	down	ENSMUSG00000068048	Rhox9	0.254853	-1.97226	0.00106115	down
						ENSMUSG00000095295	Gm3488	0.201592	-2.31049	4.10764e-05	down	ENSMUSG00000041445	Mmrn2	0.253801	-1.97823	0.00326678	down
						ENSMUSG00000032035	Ets1	0.0887882	-3.49349	2.1156e-19	down	ENSMUSG00000004415	Col26a1	0.253647	-1.97911	2.22e-09	down
						ENSMUSG00000037926	Ssh2	0.359225	-1.47704	5.76973e-07	down	ENSMUSG00000020227	Irak3	0.252995	-1.98282	6.24e-44	down
						ENSMUSG00000039533	Mmd2	0.137791	-2.85944	1.12575e-06	down	ENSMUSG00000002204	Napsa	0.252955	-1.98305	0.00026296	down
						ENSMUSG00000038146	Notch3	0.351185	-1.5097	4.48803e-07	down	ENSMUSG00000085566	A730017L22Rik	0.252092	-1.98798	0.00648101	down
						ENSMUSG00000037577	Ephx3	0.189344	-2.40092	0.0022572	down	ENSMUSG00000020932	Gfap	0.251468	-1.99155	0.000703225	down
						ENSMUSG00000030214	Plbd1	0.352486	-1.50436	8.14451e-05	down	ENSMUSG00000000731	Aire	0.251199	-1.9931	1.71e-75	down
						ENSMUSG00000025189	Cnnm1	0.301603	-1.72928	0.00110121	down	ENSMUSG00000040412	5330417C22Rik	0.249804	-2.00113	0.00557758	down
						ENSMUSG00000028926	Cdk14	0.0777958	-3.68416	1.75322e-21	down	ENSMUSG00000021322	Aoah	0.248327	-2.00969	1.24e-25	down
						ENSMUSG00000042678	Myo15	0.36444	-1.45624	0.00126042	down	ENSMUSG00000029503	P2rx2	0.247901	-2.01217	1.38e-09	down
						ENSMUSG00000044288	Cnr1	0.089563	-3.48095	1.90173e-11	down	ENSMUSG00000051041	Olfml1	0.247726	-2.01318	1.59e-05	down
						ENSMUSG00000027175	Tcp11l1	0.461893	-1.11437	0.00311421	down	ENSMUSG00000091002	Tcerg1l	0.247194	-2.01628	3.94e-08	down
						ENSMUSG00000021684	Pde8b	0.475925	-1.07119	0.0369954	down	ENSMUSG00000020598	Nrcam	0.24385	-2.03593	6.76e-11	down
						ENSMUSG00000027478	Dnmt3b	0.456714	-1.13064	1.12688e-14	down	ENSMUSG00000030283	St8sia1	0.243786	-2.03631	3.97e-06	down
						ENSMUSG00000029484	Anxa3	0.240778	-2.05422	2.001e-11	down	ENSMUSG00000113660	Gm5626	0.243373	-2.03876	0.0181421	down
						ENSMUSG00000098678	Mroh6	0.36345	-1.46017	8.53037e-10	down	ENSMUSG00000031760	Mt3	0.243188	-2.03986	4.37e-08	down
						ENSMUSG00000038602	Slc35f1	0.254114	-1.97645	0.000894055	down	ENSMUSG00000110457	Gm45752	0.241789	-2.04818	1.52e-07	down
						ENSMUSG00000024176	Sox8	0.220677	-2.17999	0.0170047	down	ENSMUSG00000020912	Krt12	0.240785	-2.05418	7.37e-09	down
						ENSMUSG00000097493	9930014A18Rik	0.322187	-1.63403	5.48124e-07	down	ENSMUSG00000048782	Insc	0.240749	-2.0544	1.83e-08	down
						ENSMUSG00000058248	Kcnh1	0.152744	-2.71081	0.000332982	down	ENSMUSG00000014813	Stc1	0.240355	-2.05676	8.34e-10	down
						ENSMUSG00000043587	Pxylp1	0.262441	-1.92994	1.00797e-16	down	ENSMUSG00000034486	Gbx2	0.239646	-2.06102	1.24e-59	down
						ENSMUSG00000027525	Phactr3	0.413817	-1.27294	0.00221785	down	ENSMUSG00000043144	Aqp6	0.238909	-2.06546	1.52e-05	down
						ENSMUSG00000028539	Artn	0.212119	-2.23706	4.70704e-07	down	ENSMUSG00000038112	AW551984	0.238907	-2.06548	1.56e-17	down
						ENSMUSG00000022306	Zfpm2	0.142136	-2.81465	0.000167143	down	ENSMUSG00000025491	Ifitm1	0.237941	-2.07133	8.09e-205	down
						ENSMUSG00000035403	Crb2	0.116212	-3.10517	2.2683e-09	down	ENSMUSG00000023979	Guca1b	0.235044	-2.089	0.000186888	down
						ENSMUSG00000071757	Zhx2	0.131004	-2.93232	1.73875e-08	down	ENSMUSG00000037159	Wee2	0.2342	-2.09419	0.00350176	down
						ENSMUSG00000002997	Prkar2b	0.196423	-2.34797	4.45139e-14	down	ENSMUSG00000097545	Mir124a-1hg	0.232086	-2.10727	2.6e-21	down
						ENSMUSG00000025038	Efhc2	0.216325	-2.20873	1.1086e-37	down	ENSMUSG00000020609	Apob	0.232042	-2.10754	1.01e-14	down
						ENSMUSG00000078202	Nrarp	0.270093	-1.88847	3.59212e-06	down	ENSMUSG00000025175	Fn3k	0.231189	-2.11286	3.91e-06	down
						ENSMUSG00000020086	Macroh2a2	0.414899	-1.26917	1.89854e-17	down	ENSMUSG00000006200	Rhox6	0.230856	-2.11493	1.87e-07	down
						ENSMUSG00000039004	Bmp6	0.142599	-2.80996	1.66943e-15	down	ENSMUSG00000006574	Slc4a1	0.229937	-2.12069	0.0024919	down
						ENSMUSG00000097536	2610037D02Rik	0.169649	-2.55938	7.28839e-63	down	ENSMUSG00000109991	Gm6284	0.228919	-2.12709	3.34e-10	down
						ENSMUSG00000038009	Dnajc22	0.352393	-1.50474	2.67414e-08	down	ENSMUSG00000036743	Psma8	0.227052	-2.13891	1.9e-36	down
						ENSMUSG00000040957	Cables1	0.45471	-1.13698	0.000235587	down	ENSMUSG00000086219		0.225468	-2.149	7.7e-19	down
						ENSMUSG00000062115	Rai1	0.278449	-1.84452	1.43208e-14	down	ENSMUSG00000030263	Lrmp	0.223898	-2.15908	3.71e-17	down
						ENSMUSG00000013367	Iglon5	0.278943	-1.84196	1.23899e-06	down	ENSMUSG00000031651	Triml1	0.222762	-2.16643	4.57e-53	down
						ENSMUSG00000070604	Vsig10l	0.464114	-1.10745	0.00552744	down	ENSMUSG00000055780	Usp26	0.220666	-2.18007	8.37e-261	down
						ENSMUSG00000029838	Ptn	0.0621303	-4.00856	5.11743e-09	down	ENSMUSG00000059493	Nhs	0.218459	-2.19456	9.97e-54	down
						ENSMUSG00000038665	Dgki	0.147063	-2.76549	2.06385e-05	down	ENSMUSG00000032554	Trf	0.217064	-2.20381	2.27e-69	down
						ENSMUSG00000027955	Gask1b	0.151932	-2.7185	8.31132e-14	down	ENSMUSG00000024228	Nudt12	0.216579	-2.20704	6.48e-06	down
						ENSMUSG00000037159	Wee2	0.157265	-2.66873	0.000642025	down	ENSMUSG00000028845	Tekt2	0.216461	-2.20782	4.37e-15	down
						ENSMUSG00000041423	Paqr6	0.321121	-1.63881	0.000148661	down	ENSMUSG00000091490	Triml2	0.215939	-2.2113	5.57e-41	down
						ENSMUSG00000044864	Ankrd50	0.420905	-1.24843	2.71744e-06	down	ENSMUSG00000031139	Mcf2	0.21422	-2.22284	6.19e-20	down
						ENSMUSG00000056854	Pou3f4	0.184712	-2.43665	0.00117465	down	ENSMUSG00000027792	Bche	0.212978	-2.23123	7.52e-19	down
						ENSMUSG00000058173	Smco4	0.28813	-1.79521	0.000766482	down	ENSMUSG00000006143	Upk3bl	0.211405	-2.24192	4.74e-07	down
						ENSMUSG00000002808	Epdr1	0.22372	-2.16024	3.86199e-15	down	ENSMUSG00000102953	Gm37019	0.211191	-2.24338	0.000124866	down
						ENSMUSG00000036466	Megf11	0.438429	-1.18958	0.000116368	down	ENSMUSG00000034607	Pof1b	0.211055	-2.24431	0.000366025	down
						ENSMUSG00000043556	Fbxl7	0.167319	-2.57933	1.80392e-05	down	ENSMUSG00000047735	Samd9l	0.210434	-2.24856	0.000161571	down
						ENSMUSG00000102752	Gm7694	0.127811	-2.96792	5.97254e-11	down	ENSMUSG00000025932	Eya1	0.207747	-2.2671	2.53e-30	down
						ENSMUSG00000058756	Thra	0.36101	-1.46989	2.98858e-12	down	ENSMUSG00000032517	Mobp	0.207447	-2.26919	0.000989369	down
						ENSMUSG00000028184	Adgrl2	0.382391	-1.38688	1.21856e-08	down	ENSMUSG00000047261	Gap43	0.207275	-2.27038	1.35e-83	down
						ENSMUSG00000032265	Tent5a	0.110014	-3.18424	6.84453e-10	down	ENSMUSG00000025221	Kcnip2	0.204403	-2.29051	1.07e-11	down
						ENSMUSG00000045672	Col27a1	0.257228	-1.95888	9.02894e-09	down	ENSMUSG00000020017	Hal	0.202189	-2.30623	4.83e-12	down
						ENSMUSG00000029772	Ahcyl2	0.491437	-1.02492	1.58811e-06	down	ENSMUSG00000039706	Ldb2	0.2015	-2.31115	2.77e-05	down
						ENSMUSG00000042436	Mfap4	0.0751006	-3.73503	1.63167e-17	down	ENSMUSG00000057182	Scn3a	0.198208	-2.33491	3.93e-16	down
						ENSMUSG00000036545	Adamts2	0.218262	-2.19586	0.000168785	down	ENSMUSG00000032796	Lama1	0.195345	-2.3559	4.57e-243	down
						ENSMUSG00000039154	Shd	0.116523	-3.10131	5.06418e-05	down	ENSMUSG00000005892	Trh	0.193127	-2.37238	0	down
						ENSMUSG00000029851	Tcaf2	0.499331	-1.00193	0.00171042	down	ENSMUSG00000026872	Zeb2	0.192875	-2.37426	4.56e-05	down
						ENSMUSG00000047013	Fbxo41	0.351444	-1.50864	4.19452e-06	down	ENSMUSG00000047586	Nccrp1	0.192362	-2.3781	4.14e-37	down
						ENSMUSG00000051343	Rab11fip5	0.348214	-1.52195	7.46275e-14	down	ENSMUSG00000019846	Lama4	0.191552	-2.38419	9.43e-25	down
						ENSMUSG00000025408	Ddit3	0.332248	-1.58967	5.80226e-06	down	ENSMUSG00000058571	Gpc6	0.185847	-2.42781	5.34e-09	down
						ENSMUSG00000025207	Sema4g	0.493871	-1.01779	1.18405e-05	down	ENSMUSG00000098238	Gm8756	0.184451	-2.43869	3.83e-29	down
						ENSMUSG00000079355	Ackr4	0.128617	-2.95885	0.000112179	down	ENSMUSG00000071181	3830408C21Rik	0.18393	-2.44277	6.12e-05	down
						ENSMUSG00000023903	Mmp25	0.192326	-2.37837	1.05916e-23	down	ENSMUSG00000048636	A730049H05Rik	0.181537	-2.46166	7.04e-05	down
						ENSMUSG00000022098	Bmp1	0.287161	-1.80007	2.68771e-15	down	ENSMUSG00000018666	Cbx1	0.175879	-2.50734	0	down
						ENSMUSG00000012017	Scarf2	0.0685355	-3.867	4.77971e-31	down	ENSMUSG00000031958	Ldhd	0.175731	-2.50856	1.23e-09	down
						ENSMUSG00000085635	Gm14565	0.0576928	-4.11546	1.87035e-41	down	ENSMUSG00000026726	Cubn	0.171996	-2.53956	0.000128197	down
						ENSMUSG00000034845	Plvap	0.242909	-2.04151	8.47497e-07	down	ENSMUSG00000045932	Ifit2	0.169752	-2.5585	3.97e-10	down
						ENSMUSG00000026604	Ptpn14	0.35806	-1.48173	1.29648e-11	down	ENSMUSG00000102185	5033404E19Rik	0.169651	-2.55936	7.57e-10	down
						ENSMUSG00000091586	Cyp4f17	0.479439	-1.06058	1.34528e-05	down	ENSMUSG00000053338	Tarm1	0.167027	-2.58184	6.85e-18	down
						ENSMUSG00000097666	A330094K24Rik	0.337447	-1.56727	0.000934335	down	ENSMUSG00000067786	Nnat	0.165079	-2.59877	2.73e-65	down
						ENSMUSG00000030089	Slc41a3	0.418203	-1.25773	0.0169799	down	ENSMUSG00000085049	Parvaos	0.163902	-2.6091	0.000166437	down
						ENSMUSG00000005373	Mlxipl	0.328396	-1.60649	1.78998e-08	down	ENSMUSG00000029848	Stra8	0.162945	-2.61755	2.93e-07	down
						ENSMUSG00000020589	Fam49a	0.246716	-2.01907	1.55683e-15	down	ENSMUSG00000074736	Syndig1	0.162774	-2.61906	0.000384367	down
						ENSMUSG00000027457	Snph	0.0348308	-4.84349	7.00925e-11	down	ENSMUSG00000039904	Gpr37	0.161546	-2.62999	8.71e-09	down
						ENSMUSG00000061322	Dnaic1	0.292656	-1.77272	0.000863283	down	ENSMUSG00000000197	Nalcn	0.157254	-2.66883	2.8e-05	down
						ENSMUSG00000036523	Greb1	0.0599609	-4.05983	7.17224e-26	down	ENSMUSG00000024109	Nrxn1	0.156693	-2.67399	8.18e-20	down
						ENSMUSG00000034107	Ano7	0.322239	-1.63379	0.0403433	down	ENSMUSG00000017868	Sgk2	0.15634	-2.67724	3.77e-07	down
						ENSMUSG00000050989	Selenon	0.284584	-1.81307	1.624e-17	down	ENSMUSG00000062007	Hsh2d	0.154033	-2.69869	0.000539592	down
						ENSMUSG00000046093	Hpcal4	0.442605	-1.17591	0.00465331	down	ENSMUSG00000022861	Dgkg	0.153396	-2.70467	0.000196674	down
						ENSMUSG00000085133	B930095G15Rik	0.289209	-1.78981	0.000132838	down	ENSMUSG00000047496	Rnf152	0.153201	-2.7065	1.1e-19	down
						ENSMUSG00000074364	Ehd2	0.329831	-1.6002	6.6173e-07	down	ENSMUSG00000034701	Neurod1	0.15311	-2.70736	5.03e-61	down
						ENSMUSG00000021676	Iqgap2	0.379276	-1.39868	1.35017e-06	down	ENSMUSG00000031209	Heph	0.148963	-2.74697	7.67e-16	down
						ENSMUSG00000034112	Atp2c2	0.336217	-1.57253	0.00143988	down	ENSMUSG00000057716	Tmem178b	0.148763	-2.74891	2.11e-07	down
						ENSMUSG00000004798	Ulk2	0.330291	-1.59819	6.9909e-10	down	ENSMUSG00000012350	Ehf	0.147098	-2.76515	0.000287609	down
						ENSMUSG00000032122	Slc37a2	0.41344	-1.27425	0.00767397	down	ENSMUSG00000031520	Vegfc	0.146264	-2.77335	2.12e-08	down
						ENSMUSG00000020388	Pdlim4	0.479226	-1.06122	0.00495418	down	ENSMUSG00000068154	Insm1	0.145709	-2.77884	3.67e-26	down
						ENSMUSG00000091472	Gm3739	0.155781	-2.68241	1.26417e-07	down	ENSMUSG00000051177	Plcb1	0.140843	-2.82784	3.6e-14	down
						ENSMUSG00000020390	Ube2b	0.418399	-1.25705	5.74505e-16	down	ENSMUSG00000048070	Pirt	0.140639	-2.82993	1.33e-45	down
						ENSMUSG00000037347	Chst7	0.181871	-2.45901	8.27581e-06	down	ENSMUSG00000017978	Cadps2	0.139528	-2.84138	5.42e-09	down
						ENSMUSG00000027878	Notch2	0.328103	-1.60778	5.04603e-06	down	ENSMUSG00000027400	Pdyn	0.136172	-2.8765	1.41e-06	down
						ENSMUSG00000030600	Lrfn1	0.491101	-1.02591	7.93409e-06	down	ENSMUSG00000089669	Tnfsf13	0.135812	-2.88031	0.00022133	down
						ENSMUSG00000075254	Heg1	0.350024	-1.51447	3.26316e-11	down	ENSMUSG00000026751	Nr5a1	0.12218	-3.03292	4.56e-06	down
						ENSMUSG00000005267	Zfp287	0.321629	-1.63653	3.64726e-07	down	ENSMUSG00000073077	Cfap47	0.118601	-3.07581	0.000245486	down
						ENSMUSG00000030790	Adm	0.140703	-2.82927	1.06731e-17	down	ENSMUSG00000057378	Ryr3	0.117412	-3.09035	3.55e-11	down
						ENSMUSG00000029094	Afap1	0.230478	-2.1173	4.69088e-17	down	ENSMUSG00000026365	Cfh	0.112211	-3.15572	2.23e-06	down
						ENSMUSG00000040711	Sh3pxd2b	0.293639	-1.76788	2.77158e-11	down	ENSMUSG00000118448	Gm50492	0.111532	-3.16448	5.66e-06	down
						ENSMUSG00000004631	Sgce	0.260647	-1.93983	3.38346e-08	down	ENSMUSG00000044254	Pcsk9	0.1115	-3.16488	4.48e-95	down
						ENSMUSG00000052560	Cpne8	0.293564	-1.76825	3.23781e-08	down	ENSMUSG00000064329	Scn1a	0.108631	-3.20249	2.69e-09	down
						ENSMUSG00000052512	Nav2	0.277353	-1.8502	1.33395e-12	down	ENSMUSG00000006386	Tek	0.108044	-3.21032	3.86e-179	down
						ENSMUSG00000110357	A030001D20Rik	0.305614	-1.71022	7.1333e-05	down	ENSMUSG00000062960	Kdr	0.105638	-3.2428	3.32e-24	down
						ENSMUSG00000017943	Gdap1l1	0.182852	-2.45125	5.27718e-07	down	ENSMUSG00000037921	Ddx60	0.0991971	-3.33356	7.88e-22	down
						ENSMUSG00000025255	Zfhx4	0.215239	-2.21599	0.000669336	down	ENSMUSG00000091556	Gm14569	0.0850954	-3.55477	7.89e-13	down
						ENSMUSG00000059493	Nhs	0.043056	-4.53764	1.52679e-67	down	ENSMUSG00000049109	Themis	0.0840826	-3.57205	8.21e-05	down
						ENSMUSG00000001300	Efnb2	0.321609	-1.63662	5.78706e-16	down	ENSMUSG00000092622	Khdc3	0.079675	-3.64973	6.58e-74	down
						ENSMUSG00000020684	Rasl10b	0.297967	-1.74678	5.62772e-05	down	ENSMUSG00000056492	Adgrf5	0.0796596	-3.65001	2.74e-07	down
						ENSMUSG00000028655	Mfsd2a	0.428281	-1.22337	0.00280045	down	ENSMUSG00000056220	Pla2g4a	0.0785786	-3.66972	5.3e-28	down
						ENSMUSG00000028128	F3	0.402216	-1.31396	1.68643e-08	down	ENSMUSG00000061601	Pclo	0.075341	-3.73042	1.31e-85	down
						ENSMUSG00000091002	Tcerg1l	0.462771	-1.11163	0.0013996	down	ENSMUSG00000024697	Gna14	0.0735646	-3.76484	3.84e-36	down
						ENSMUSG00000048752	Prss50	0.484184	-1.04637	0.0326171	down	ENSMUSG00000050623	Catsperz	0.0694666	-3.84754	1.53e-09	down
						ENSMUSG00000024533	Spire1	0.430292	-1.21661	1.86743e-08	down	ENSMUSG00000022053	Ebf2	0.0541237	-4.2076	2.85e-05	down
						ENSMUSG00000055980	Irs1	0.0918725	-3.44422	1.55927e-16	down	ENSMUSG00000048875	Pudp	0.0514044	-4.28197	1.75e-06	down
						ENSMUSG00000039741	Bahcc1	0.255356	-1.96942	1.26383e-11	down	ENSMUSG00000106847	Peg13	0.0474338	-4.39794	7.49e-06	down
						ENSMUSG00000029348	Asphd2	0.239923	-2.05936	1.19601e-15	down	ENSMUSG00000068099	1500009C09Rik	0.0434059	-4.52596	9.61e-10	down
						ENSMUSG00000024220	Zfp523	0.449261	-1.15438	6.01142e-11	down	ENSMUSG00000021994	Wnt5a	0.0393407	-4.66783	2.47e-14	down
						ENSMUSG00000069835	Sat2	0.40349	-1.3094	0.0182168	down	ENSMUSG00000031241	Tbx22	0.0301459	-5.05189	1.95e-06	down
						ENSMUSG00000072812	Ahnak2	0.305886	-1.70893	3.98644e-10	down	ENSMUSG00000030350	Prmt8	0.0172651	-5.856	2.89e-12	down
						ENSMUSG00000031145	Prickle3	0.497553	-1.00708	0.00267923	down
						ENSMUSG00000034891	Sncb	0.253367	-1.9807	5.33531e-09	down
						ENSMUSG00000097876	Gm16892	0.235951	-2.08344	0.00014888	down
						ENSMUSG00000035112	Wnk4	0.220636	-2.18026	6.04581e-07	down
						ENSMUSG00000017167	Cntnap1	0.214558	-2.22056	0.00283318	down
						ENSMUSG00000078815	Cacng6	0.316885	-1.65797	1.47796e-13	down
						ENSMUSG00000001768	Rin2	0.224775	-2.15345	7.00454e-21	down
						ENSMUSG00000025324	Atp10a	0.24974	-2.0015	2.62648e-17	down
						ENSMUSG00000033948	Zswim5	0.387353	-1.36828	2.38213e-08	down
						ENSMUSG00000037818	Abhd18	0.482728	-1.05072	7.67671e-05	down
						ENSMUSG00000037428	Vgf	0.230774	-2.11545	1.31666e-08	down
						ENSMUSG00000042826	Fgf11	0.265474	-1.91336	3.09169e-10	down
						ENSMUSG00000042010	Acacb	0.446345	-1.16377	5.63144e-14	down
						ENSMUSG00000061288	Taok3	0.180318	-2.47138	1.08178e-31	down
						ENSMUSG00000038540	Tmc3	0.131538	-2.92645	8.94792e-05	down
						ENSMUSG00000023923	Tbc1d5	0.417257	-1.26099	1.29602e-10	down
						ENSMUSG00000014602	Kif1a	0.142643	-2.80952	9.3173e-31	down
						ENSMUSG00000032186	Tmod2	0.332239	-1.58971	1.17145e-09	down
						ENSMUSG00000040852	Plekhh2	0.35052	-1.51243	1.46834e-10	down
						ENSMUSG00000070044	Fam149a	0.1588	-2.65472	8.18277e-06	down
						ENSMUSG00000056608	Chd9	0.334036	-1.58193	4.33328e-05	down
						ENSMUSG00000053286	Trmt1l	0.485114	-1.04361	2.49746e-12	down
						ENSMUSG00000117465	Gm49980	0.365699	-1.45127	0.00275941	down
						ENSMUSG00000024659	Anxa1	0.370024	-1.43431	6.70136e-08	down
						ENSMUSG00000079442	St6galnac4	0.384373	-1.37942	1.73875e-08	down
						ENSMUSG00000047261	Gap43	0.210752	-2.24638	1.98185e-30	down
						ENSMUSG00000029778	Adcyap1r1	0.238706	-2.06669	7.4456e-09	down
						ENSMUSG00000097006	9530082P21Rik	0.285867	-1.80658	0.0426597	down
						ENSMUSG00000057156	Homez	0.167492	-2.57783	9.30233e-24	down
						ENSMUSG00000097504	4930516B21Rik	0.492071	-1.02306	1.35485e-11	down
						ENSMUSG00000037032	Apbb1	0.463499	-1.10936	1.0404e-11	down
						ENSMUSG00000024074	Crim1	0.159883	-2.64492	7.6206e-23	down
						ENSMUSG00000026321	Tnfrsf11a	0.249148	-2.00492	0.029995	down
						ENSMUSG00000028445	Enho	0.140863	-2.82763	0.000165202	down
						ENSMUSG00000047586	Nccrp1	0.467258	-1.09771	9.98512e-05	down
						ENSMUSG00000049281	Scn3b	0.433218	-1.20684	0.00458523	down
						ENSMUSG00000041696	Rasl12	0.0530515	-4.23646	0.00020824	down
						ENSMUSG00000019866	Crybg1	0.247146	-2.01656	2.404e-07	down
						ENSMUSG00000022604	Cep97	0.327644	-1.6098	9.09171e-17	down
						ENSMUSG00000037110	Ralgapa2	0.414738	-1.26973	6.11284e-05	down
						ENSMUSG00000022525	Plaat1	0.00989969	-6.6584	6.44063e-06	down
						ENSMUSG00000026932	Nacc2	0.248258	-2.01009	3.91626e-08	down
						ENSMUSG00000041658	Rragb	0.378509	-1.4016	2.42361e-23	down
						ENSMUSG00000061601	Pclo	0.0502093	-4.3159	5.03907e-31	down
						ENSMUSG00000028874	Fgr	0.414495	-1.27057	0.0062566	down
						ENSMUSG00000057329	Bcl2	0.17425	-2.52077	8.05074e-07	down
						ENSMUSG00000042942	Greb1l	0.0795694	-3.65164	6.19565e-33	down
						ENSMUSG00000024481	Lvrn	0.337242	-1.56815	0.0381898	down
						ENSMUSG00000021477	Ctsl	0.448614	-1.15646	2.79944e-10	down
						ENSMUSG00000010609	Psen2	0.44619	-1.16427	1.3089e-07	down
						ENSMUSG00000014778	Fhod1	0.479719	-1.05974	2.00163e-09	down
						ENSMUSG00000042216	Sgsm1	0.432099	-1.21057	4.30519e-12	down
						ENSMUSG00000029370	Rassf6	0.196114	-2.35024	1.01262e-08	down
						ENSMUSG00000024331	Dsc2	0.131409	-2.92786	3.17615e-12	down
						ENSMUSG00000071176	Arhgef10	0.297934	-1.74693	4.33536e-11	down
						ENSMUSG00000002266	Zim1	0.226301	-2.14368	4.95696e-06	down
						ENSMUSG00000008734	Gprc5b	0.18899	-2.40361	1.09946e-23	down
						ENSMUSG00000027015	Cybrd1	0.0927651	-3.43027	0.000151375	down
						ENSMUSG00000038843	Gcnt1	0.261994	-1.93239	5.61022e-15	down
						ENSMUSG00000030231	Plekha5	0.457977	-1.12665	1.44813e-10	down
						ENSMUSG00000024299	Adamts10	0.282611	-1.82311	4.56855e-21	down
						ENSMUSG00000034663	Bmp2k	0.48464	-1.04502	0.000153609	down
						ENSMUSG00000052854	Nrk	0.268585	-1.89655	4.03839e-15	down
						ENSMUSG00000027797	Dclk1	0.233568	-2.09808	0.00730402	down
						ENSMUSG00000026765	Lypd6b	0.278849	-1.84244	1.92521e-07	down
						ENSMUSG00000039958	Etfbkmt	0.35359	-1.49985	1.33657e-15	down
						ENSMUSG00000039376	Synpo2l	0.181845	-2.45922	3.06608e-11	down
						ENSMUSG00000017446	C1qtnf1	0.330174	-1.5987	2.43711e-14	down
						ENSMUSG00000030527	Crtc3	0.235785	-2.08445	8.20609e-11	down
						ENSMUSG00000040097	Flywch1	0.414397	-1.27091	2.53279e-18	down
						ENSMUSG00000044024	Rell2	0.436038	-1.19747	5.50284e-05	down
						ENSMUSG00000028995	Fam126a	0.369435	-1.43661	1.82362e-05	down
						ENSMUSG00000035356	Nfkbiz	0.321344	-1.63781	2.4567e-11	down
						ENSMUSG00000040712	Camta2	0.384345	-1.37953	1.24278e-15	down
						ENSMUSG00000010751	Tnfrsf22	0.314744	-1.66775	1.72177e-24	down
						ENSMUSG00000033960	Jcad	0.423255	-1.2404	0.000514628	down
						ENSMUSG00000032289	Thsd4	0.0606757	-4.04274	9.82263e-08	down
						ENSMUSG00000022894	Adamts5	0.0722717	-3.79043	1.39516e-05	down
						ENSMUSG00000022893	Adamts1	0.259642	-1.94541	2.86339e-09	down
						ENSMUSG00000022899	Slc15a2	0.0267976	-5.22175	5.33897e-05	down
						ENSMUSG00000072731	Gm3715	0.235714	-2.08489	2.78951e-05	down
						ENSMUSG00000090125	Pou3f1	0.155646	-2.68366	5.40082e-30	down
						ENSMUSG00000047507	Baiap3	0.47385	-1.0775	0.0417983	down
						ENSMUSG00000044937	Ttc41	0.283892	-1.81659	0.000977951	down
						ENSMUSG00000073889	Il11ra1	0.391566	-1.35267	4.12925e-07	down
						ENSMUSG00000026407	Cacna1s	0.206408	-2.27643	0.000503703	down
						ENSMUSG00000038112	AW551984	0.407354	-1.29565	2.23489e-06	down
						ENSMUSG00000083898	Gm7340	0.00707817	-7.14241	6.73486e-07	down
						ENSMUSG00000022489	Pde1b	0.499776	-1.00065	3.31441e-12	down
						ENSMUSG00000043388	Tmem130	0.340078	-1.55606	0.048867	down
						ENSMUSG00000073207	Ccdc160	0.280537	-1.83374	0.000135932	down
						ENSMUSG00000001240	Ramp2	0.498785	-1.00351	0.0441503	down
						ENSMUSG00000057143	Trim12c	0.261767	-1.93364	5.7928e-16	down
						ENSMUSG00000041237	Pklr	0.150686	-2.73038	4.05897e-05	down
						ENSMUSG00000046731	Kctd11	0.385811	-1.37403	3.54316e-06	down
						ENSMUSG00000086596	Susd5	0.222178	-2.17022	1.56951e-05	down
						ENSMUSG00000039313	Minar1	0.0840606	-3.57243	8.48778e-09	down
						ENSMUSG00000050010	Shisa3	0.344419	-1.53777	0.000783231	down
						ENSMUSG00000022793	B4galt4	0.212512	-2.23438	9.38228e-31	down
						ENSMUSG00000022799	Arhgap31	0.149778	-2.7391	1.13132e-08	down
						ENSMUSG00000034723	Tmx4	0.485993	-1.04099	0.00035409	down
						ENSMUSG00000035121	Neil2	0.440622	-1.18239	3.4638e-06	down
						ENSMUSG00000079396	Gm3411	0.253411	-1.98045	0.00516039	down
						ENSMUSG00000035200	Chrnb4	0.126479	-2.98303	1.80328e-05	down
						ENSMUSG00000114995	Gm49284	0.448447	-1.15699	0.0159582	down
						ENSMUSG00000096971	4930556M19Rik	0.246134	-2.02248	0.00025362	down
						ENSMUSG00000033540	Idua	0.388981	-1.36223	4.7975e-14	down
						ENSMUSG00000018920	Cxcl16	0.360437	-1.47218	4.5893e-10	down
						ENSMUSG00000008193	Spib	0.122113	-3.03372	0.000187526	down
						ENSMUSG00000005124	Ccn4	0.147249	-2.76367	0.000461921	down
						ENSMUSG00000002083	Bbc3	0.392879	-1.34784	3.85312e-09	down
						ENSMUSG00000051527	Usp29	0.149776	-2.73912	4.95989e-16	down
						ENSMUSG00000060512	0610040J01Rik	0.121359	-3.04265	0.000658508	down
						ENSMUSG00000034858	Fam214a	0.293316	-1.76947	5.38231e-09	down
						ENSMUSG00000021466	Ptch1	0.288642	-1.79265	4.15958e-09	down
						ENSMUSG00000034312	Iqsec1	0.479891	-1.05922	0.000296502	down
						ENSMUSG00000013698	Pea15a	0.330817	-1.59589	8.16225e-19	down
						ENSMUSG00000097694	G730013B05Rik	0.469838	-1.08977	0.00157573	down
						ENSMUSG00000015653	Steap2	0.376371	-1.40977	2.8898e-12	down
						ENSMUSG00000072568	Lratd2	0.28092	-1.83177	6.36099e-17	down
						ENSMUSG00000037921	Ddx60	0.119685	-3.06269	2.0989e-13	down
						ENSMUSG00000000627	Sema4f	0.479439	-1.06058	0.00013585	down
						ENSMUSG00000019027	Dnah1	0.378403	-1.402	3.30949e-07	down
						ENSMUSG00000014599	Csf1	0.10953	-3.19061	4.21117e-14	down
						ENSMUSG00000068154	Insm1	0.0515575	-4.27767	1.17144e-25	down
						ENSMUSG00000020668	Kif3c	0.388031	-1.36576	1.6631e-18	down
						ENSMUSG00000053819	Camk2d	0.401709	-1.31578	3.79997e-07	down
						ENSMUSG00000034245	Hdac11	0.346944	-1.52722	3.99968e-13	down
						ENSMUSG00000037638	Zbtb42	0.187431	-2.41557	6.21193e-06	down
						ENSMUSG00000044352	Sowaha	0.294619	-1.76308	0.0138196	down
						ENSMUSG00000043068	Fam89a	0.455055	-1.13589	0.0262156	down
						ENSMUSG00000034701	Neurod1	0.0654171	-3.93419	4.6255e-45	down
						ENSMUSG00000038648	Creb3l2	0.265403	-1.91374	3.43292e-13	down
						ENSMUSG00000046500	Tafa4	0.0567021	-4.14045	9.4419e-23	down
						ENSMUSG00000063646	Jakmip1	0.416157	-1.2648	9.09636e-07	down
						ENSMUSG00000032584	Mst1r	0.0512294	-4.28688	2.00374e-05	down
						ENSMUSG00000032238	Rora	0.269113	-1.89372	2.08785e-09	down
						ENSMUSG00000034158	Lrrc58	0.447294	-1.16071	4.96737e-11	down
						ENSMUSG00000030748	Il4ra	0.241533	-2.04971	6.27523e-06	down
						ENSMUSG00000030747	Dgat2	0.338147	-1.56428	4.22838e-07	down
						ENSMUSG00000026042	Col5a2	0.186087	-2.42595	2.24897e-09	down
						ENSMUSG00000038526	Car14	0.178732	-2.48413	2.25105e-13	down
						ENSMUSG00000047409	Ctdspl	0.178716	-2.48426	6.75639e-14	down
						ENSMUSG00000062995	Ica1	0.441232	-1.18039	1.06583e-05	down
						ENSMUSG00000054517	Trim65	0.208426	-2.26239	1.97427e-05	down
						ENSMUSG00000036918	Ttc7	0.425015	-1.23441	1.41123e-07	down
						ENSMUSG00000021990	Spata13	0.486973	-1.03809	0.00132515	down
						ENSMUSG00000020658	Efr3b	0.395489	-1.33829	2.28483e-09	down
						ENSMUSG00000116656	Gm49708	0.12621	-2.9861	5.53485e-06	down
						ENSMUSG00000028542	Slc6a9	0.374564	-1.41672	3.60073e-07	down
						ENSMUSG00000037736	Limch1	0.238758	-2.06638	5.87922e-11	down
						ENSMUSG00000094628	Gm3252	0.296581	-1.7535	0.00247504	down
						ENSMUSG00000030554	Synm	0.127539	-2.97099	5.53583e-23	down
						ENSMUSG00000033721	Vav3	0.129106	-2.95337	5.80634e-12	down
						ENSMUSG00000020732	Rab37	0.228354	-2.13066	2.03114e-06	down
						ENSMUSG00000002475	Abhd3	0.236335	-2.08109	0.00201275	down
						ENSMUSG00000024782	Ak3	0.309334	-1.69276	5.589e-12	down
						ENSMUSG00000026207	Speg	0.185609	-2.42966	5.59778e-27	down
						ENSMUSG00000034796	Cpne7	0.128537	-2.95974	2.7567e-08	down
						ENSMUSG00000008136	Fhl2	0.280578	-1.83353	5.04058e-06	down
						ENSMUSG00000097842	9330104G04Rik	0.263691	-1.92308	0.000148159	down
						ENSMUSG00000034813	Grip1	0.164903	-2.60031	1.63021e-14	down
						ENSMUSG00000029478	Ncor2	0.454535	-1.13754	1.76467e-05	down
						ENSMUSG00000073802	Cdkn2b	0.493267	-1.01956	0.0303922	down
						ENSMUSG00000005580	Adcy9	0.39293	-1.34765	8.51622e-07	down
						ENSMUSG00000073985	Gm10602	0.315845	-1.66271	0.0239652	down
						ENSMUSG00000021703	Serinc5	0.356193	-1.48927	3.78771e-10	down
						ENSMUSG00000041608	Entpd3	0.19637	-2.34835	0.000203181	down
						ENSMUSG00000052726	Kcnt2	0.432226	-1.21014	0.00127745	down
						ENSMUSG00000027508	Pag1	0.267268	-1.90364	6.94401e-07	down
						ENSMUSG00000022772	Senp5	0.443958	-1.17151	1.05274e-05	down
						ENSMUSG00000021364	Elovl2	0.498647	-1.00391	0.000410129	down
						ENSMUSG00000034472	Rasd2	0.123241	-3.02045	6.88108e-44	down
						ENSMUSG00000052302	Tbc1d30	0.247722	-2.01321	0.0197473	down
						ENSMUSG00000026640	Plxna2	0.154693	-2.69252	6.49578e-12	down
						ENSMUSG00000053965	Pde5a	0.251555	-1.99106	1.37676e-09	down
						ENSMUSG00000047181	Samd14	0.373188	-1.42203	0.0104124	down
						ENSMUSG00000029641	Rasl11a	0.373026	-1.42265	0.00754337	down
						ENSMUSG00000001986	Gria3	0.487214	-1.03737	0.0229893	down
						ENSMUSG00000031613	Hpgd	0.402851	-1.31168	0.000724289	down
						ENSMUSG00000066235	Pomgnt2	0.367573	-1.4439	1.04898e-06	down
						ENSMUSG00000040146	Rgl3	0.108881	-3.19918	8.48494e-07	down
						ENSMUSG00000039396	Neil3	0.451722	-1.14649	0.0023704	down
						ENSMUSG00000025323	Sp4	0.471042	-1.08607	0.0499833	down
						ENSMUSG00000038119	Cdon	0.462608	-1.11214	0.00408147	down
						ENSMUSG00000064329	Scn1a	0.0574956	-4.1204	8.44816e-09	down
						ENSMUSG00000027347	Rasgrp1	0.200412	-2.31896	2.54193e-28	down
						ENSMUSG00000025892	Gria4	0.111717	-3.16208	2.02353e-08	down
						ENSMUSG00000097885	5031434O11Rik	0.350314	-1.51328	0.0262921	down
						ENSMUSG00000048142	Nat8l	0.200541	-2.31803	1.07186e-14	down
						ENSMUSG00000032177	Pde4a	0.479242	-1.06117	9.76299e-09	down
						ENSMUSG00000096146	Kcnj11	0.157256	-2.66881	0.000142181	down
						ENSMUSG00000019852	Arfgef3	0.370937	-1.43075	0.00123937	down
						ENSMUSG00000037579	Kcnh3	0.483029	-1.04982	9.47904e-05	down
						ENSMUSG00000042686	Jph1	0.203129	-2.29953	1.18038e-15	down
						ENSMUSG00000000567	Sox9	0.0642891	-3.95928	1.45214e-06	down
						ENSMUSG00000028246	Faxc	0.273664	-1.86952	3.06018e-13	down
						ENSMUSG00000026519	Tmem63a	0.344732	-1.53645	6.84795e-14	down
						ENSMUSG00000021327	Zkscan3	0.4739	-1.07735	4.03583e-05	down
						ENSMUSG00000025932	Eya1	0.0531147	-4.23475	4.64155e-29	down
						ENSMUSG00000037902	Sirpa	0.122528	-3.02881	9.09943e-23	down
						ENSMUSG00000047712	Ust	0.429176	-1.22036	0.00664207	down
						ENSMUSG00000108049	Gm44168	0.304681	-1.71463	0.00108049	down
						ENSMUSG00000027199	Gatm	0.192036	-2.38055	1.39384e-09	down
						ENSMUSG00000033318	Gstt2	0.32537	-1.61985	6.21477e-09	down
						ENSMUSG00000056708	Ier5	0.418064	-1.2582	3.7705e-07	down
						ENSMUSG00000050271	Prag1	0.297594	-1.74858	8.32587e-19	down
						ENSMUSG00000044217	Aqp5	0.42311	-1.2409	0.0186603	down
						ENSMUSG00000071856	Mcc	0.074619	-3.74431	3.19339e-51	down
						ENSMUSG00000029385	Ccng2	0.428968	-1.22106	6.03396e-10	down
						ENSMUSG00000048583	Igf2	0.151015	-2.72724	4.20167e-82	down
						ENSMUSG00000109523	Gdf1	0.380046	-1.39575	0.000617015	down
						ENSMUSG00000020734	Grin2c	0.145283	-2.78307	0.000471678	down
						ENSMUSG00000057454	Lypd3	0.139636	-2.84025	0.00108762	down
						ENSMUSG00000018008	Cyth4	0.244602	-2.03149	0.000932219	down
						ENSMUSG00000030847	Bag3	0.362232	-1.46501	2.84022e-15	down
						ENSMUSG00000032363	Adamts7	0.388061	-1.36564	1.92282e-05	down
						ENSMUSG00000029381	Shroom3	0.489764	-1.02984	7.90086e-07	down
						ENSMUSG00000058420	Syt17	0.25272	-1.98439	3.67036e-05	down
						ENSMUSG00000042766	Trim46	0.197691	-2.33868	3.38957e-17	down
						ENSMUSG00000051910	Sox6	0.423239	-1.24046	0.00660373	down
						ENSMUSG00000046814	Gchfr	0.418104	-1.25807	0.0169338	down
						ENSMUSG00000025983	Ccdc150	0.148076	-2.75559	0.00049683	down
						ENSMUSG00000034487	Poglut3	0.347957	-1.52302	6.50704e-09	down
						ENSMUSG00000038859	Baiap2l1	0.229641	-2.12255	9.32159e-15	down
						ENSMUSG00000056735	A930024E05Rik	0.480957	-1.05602	4.25207e-05	down
						ENSMUSG00000031700	Gpt2	0.438771	-1.18846	6.5933e-25	down
						ENSMUSG00000032258	Lca5	0.372882	-1.42321	5.08332e-10	down
						ENSMUSG00000109061	Gm49320	0.472466	-1.08172	0.0493771	down
						ENSMUSG00000087236	Kif28	0.384113	-1.3804	0.0192707	down
						ENSMUSG00000043460	Elfn2	0.102318	-3.28887	7.91518e-05	down
						ENSMUSG00000112441	Gm48898	0.0638622	-3.96889	1.22015e-09	down
						ENSMUSG00000038756	Ttll6	0.314133	-1.67055	3.00723e-07	down
						ENSMUSG00000036916	Zfp280c	0.420688	-1.24918	4.86096e-11	down
						ENSMUSG00000078640	Gm11627	0.413754	-1.27316	0.0400517	down
						ENSMUSG00000031303	Map3k15	0.35687	-1.48653	4.17931e-09	down
						ENSMUSG00000031970	Dbndd1	0.438764	-1.18848	0.00122735	down
						ENSMUSG00000033313	Fbxl8	0.36488	-1.45451	0.0196185	down
						ENSMUSG00000006931	P3h4	0.439735	-1.18529	3.50628e-06	down
						ENSMUSG00000031202	Rab39b	0.297739	-1.74788	3.25194e-08	down
						ENSMUSG00000055963	Triqk	0.408592	-1.29127	0.000119328	down
						ENSMUSG00000038201	Kcna7	0.165167	-2.598	0.000117501	down
						ENSMUSG00000004791	Pgf	0.317591	-1.65476	0.00923167	down
						ENSMUSG00000016758	Bik	0.385559	-1.37498	0.0464349	down
						ENSMUSG00000016763	Scube1	0.200979	-2.31488	0.000279568	down
						ENSMUSG00000052981	Ube2ql1	0.0662321	-3.91633	1.94311e-06	down
						ENSMUSG00000033453	Adamts15	0.421431	-1.24663	0.00599971	down
						ENSMUSG00000046658	Zfp316	0.412155	-1.27874	0.00163505	down
						ENSMUSG00000079033	Mef2b	0.49476	-1.0152	1.77491e-05	down
						ENSMUSG00000102543	Pcdhgc5	0.295684	-1.75787	0.000396171	down
						ENSMUSG00000039628	Hs3st6	0.377643	-1.40491	0.0267063	down
						ENSMUSG00000002489	Tiam1	0.299823	-1.73782	5.03176e-09	down
						ENSMUSG00000042109	Csdc2	0.306629	-1.70543	3.22784e-07	down
						ENSMUSG00000035413	Tmem98	0.344192	-1.53872	1.32718e-10	down
						ENSMUSG00000052301	Doc2a	0.13828	-2.85434	9.33792e-20	down
						ENSMUSG00000028631	Kcnq4	0.306612	-1.70551	0.000153669	down
						ENSMUSG00000049307	Fut4	0.0832367	-3.58664	7.78912e-07	down
						ENSMUSG00000087178	A230056P14Rik	0.176234	-2.50443	8.76337e-07	down
						ENSMUSG00000024261	Syt4	0.34481	-1.53613	5.52478e-06	down
						ENSMUSG00000024851	Pitpnm1	0.173175	-2.5297	2.60483e-30	down
						ENSMUSG00000027761	Aadac	0.373184	-1.42204	0.035452	down
						ENSMUSG00000033316	Galnt9	0.426447	-1.22956	0.00919277	down
						ENSMUSG00000027765	P2ry1	0.328302	-1.60691	0.00205508	down
						ENSMUSG00000038763	Alpk3	0.421064	-1.24789	1.94392e-08	down
						ENSMUSG00000040189	Ccdc114	0.246463	-2.02056	5.78735e-22	down
						ENSMUSG00000031825	Crispld2	0.445183	-1.16753	0.0380598	down
						ENSMUSG00000020009	Ifngr1	0.360055	-1.47371	1.567e-06	down
						ENSMUSG00000035493	Tgfbi	0.375405	-1.41348	0.00144533	down
						ENSMUSG00000062252	Lhfpl5	0.409698	-1.28737	0.0466217	down
						ENSMUSG00000029998	Pcyox1	0.42115	-1.24759	6.8367e-11	down
						ENSMUSG00000029999	Tgfa	0.111747	-3.16169	2.49938e-15	down
						ENSMUSG00000041132	N4bp2l1	0.259668	-1.94526	2.01906e-06	down
						ENSMUSG00000002384	Bmp8b	0.373405	-1.42119	1.07137e-08	down
						ENSMUSG00000118383	Gm50321	0.238977	-2.06506	8.40758e-05	down
						ENSMUSG00000022270	Retreg1	0.340989	-1.5522	5.27813e-09	down
						ENSMUSG00000004113	Cacna1b	0.274755	-1.86378	5.12519e-13	down
						ENSMUSG00000024054	Smchd1	0.433385	-1.20628	1.87998e-05	down
						ENSMUSG00000021301	Hecw1	0.326619	-1.61432	0.0106058	down
						ENSMUSG00000006403	Adamts4	0.270299	-1.88737	1.14481e-06	down
						ENSMUSG00000092243	Gm7030	0.41761	-1.25977	0.0163994	down
						ENSMUSG00000066842	Hmcn1	0.0618937	-4.01406	7.17759e-10	down
						ENSMUSG00000041025	Iffo2	0.465842	-1.10209	9.58317e-05	down
						ENSMUSG00000043154	Ppp2r3a	0.421069	-1.24787	0.000714045	down
						ENSMUSG00000034675	Dbn1	0.456427	-1.13154	2.57796e-09	down
						ENSMUSG00000005360	Slc1a3	0.396933	-1.33303	5.64177e-15	down
						ENSMUSG00000005357	Slc1a6	0.132305	-2.91807	7.3703e-06	down
						ENSMUSG00000021604	Irx4	0.140373	-2.83266	8.99804e-05	down
						ENSMUSG00000066113	Adamtsl1	0.424191	-1.23721	0.00536475	down
						ENSMUSG00000047115	Fam221a	0.356793	-1.48684	1.12891e-06	down
						ENSMUSG00000028268	Gbp3	0.0259954	-5.2656	6.60616e-18	down
						ENSMUSG00000041020	Map7d2	0.394999	-1.34008	4.10212e-20	down
						ENSMUSG00000031636	Pdlim3	0.163374	-2.61375	3.32508e-19	down
						ENSMUSG00000036334	Igsf10	0.44835	-1.1573	0.000290365	down
						ENSMUSG00000031284	Pak3	0.229029	-2.1264	3.50641e-10	down
						ENSMUSG00000086782	E130102H24Rik	0.451828	-1.14615	0.0225287	down
						ENSMUSG00000034258	Flvcr2	0.432285	-1.20995	0.00729765	down
						ENSMUSG00000024901	Peli3	0.275018	-1.8624	1.61636e-11	down
						ENSMUSG00000060063	Alox5ap	0.330103	-1.59901	0.00108335	down
						ENSMUSG00000035929	H2-Q4	0.431924	-1.21115	3.3565e-10	down
						ENSMUSG00000031647	Mfap3l	0.129409	-2.94999	1.58576e-26	down
						ENSMUSG00000020601	Trib2	0.229794	-2.12159	3.66649e-15	down
						ENSMUSG00000087042	Gm11611	0.40542	-1.30251	0.0383032	down
						ENSMUSG00000036246	Gmip	0.466687	-1.09947	9.15615e-06	down
						ENSMUSG00000027130	Slc12a6	0.484627	-1.04505	0.000137415	down
						ENSMUSG00000031380	Vegfd	0.359697	-1.47515	0.00259566	down
						ENSMUSG00000028007	Snx7	0.483785	-1.04756	0.00154807	down
						ENSMUSG00000028005	Gucy1b1	0.106246	-3.23452	9.76636e-11	down
						ENSMUSG00000031595	Pdgfrl	0.269826	-1.8899	2.73213e-06	down
						ENSMUSG00000031594	Fgl1	0.463046	-1.11077	0.00779966	down
						ENSMUSG00000038893	Fam117a	0.431495	-1.21259	6.13893e-16	down
						ENSMUSG00000042594	Sh2b3	0.441963	-1.178	1.51307e-09	down
						ENSMUSG00000035226	Rims4	0.215219	-2.21612	4.64155e-29	down
						ENSMUSG00000044340	Phlpp1	0.459612	-1.12151	9.24589e-07	down
						ENSMUSG00000022805	Maats1	0.263519	-1.92402	0.000161791	down
						ENSMUSG00000072653	Zfp783	0.3815	-1.39024	0.00147243	down
						ENSMUSG00000022707	Gbe1	0.284772	-1.81212	2.09121e-13	down
						ENSMUSG00000013076	Amotl1	0.429515	-1.21922	1.13389e-05	down
						ENSMUSG00000055874	Foxi3	0.162296	-2.6233	1.87298e-12	down
						ENSMUSG00000005045	Chd5	0.450823	-1.14937	2.63614e-05	down
						ENSMUSG00000074575	Kcng1	0.331851	-1.59139	1.35072e-06	down
						ENSMUSG00000051375	Pcdh1	0.249926	-2.00043	1.40234e-16	down
						ENSMUSG00000021983	Atp8a2	0.118919	-3.07195	3.54044e-09	down
						ENSMUSG00000020262	Adarb1	0.276376	-1.85529	7.97936e-17	down
						ENSMUSG00000021553	Slc28a3	0.147337	-2.76281	0.000186461	down
						ENSMUSG00000029570	Lfng	0.340517	-1.5542	3.40602e-12	down
						ENSMUSG00000031972	Acta1	0.0320985	-4.96135	1.27016e-12	down
						ENSMUSG00000022421	Nptxr	0.413069	-1.27554	4.64372e-09	down
						ENSMUSG00000037234	Hook3	0.434314	-1.20319	4.0218e-05	down
						ENSMUSG00000028479	Gne	0.354105	-1.49775	1.79719e-20	down
						ENSMUSG00000068270	Shroom4	0.281011	-1.8313	2.00348e-09	down
						ENSMUSG00000073295	Nudt11	0.436768	-1.19506	1.0363e-06	down
						ENSMUSG00000028834	Trim63	0.421026	-1.24802	0.000846303	down
						ENSMUSG00000061013	Mkx	0.403805	-1.30827	0.00331573	down
						ENSMUSG00000069874	Irgm2	0.172747	-2.53327	2.36617e-14	down
						ENSMUSG00000061410	Zcchc14	0.423209	-1.24056	2.1156e-08	down
						ENSMUSG00000037419	Endod1	0.301516	-1.72969	2.64247e-06	down
						ENSMUSG00000032724	Abtb2	0.452841	-1.14292	5.76174e-06	down
						ENSMUSG00000015599	Ttbk1	0.156615	-2.67471	6.92211e-17	down
						ENSMUSG00000006574	Slc4a1	0.34532	-1.53399	0.0198276	down
						ENSMUSG00000006567	Atp7b	0.243834	-2.03603	1.2657e-15	down
						ENSMUSG00000040848	Sft2d2	0.365129	-1.45352	9.79598e-10	down
						ENSMUSG00000034848	Ttc21b	0.226684	-2.14125	1.14422e-32	down
						ENSMUSG00000020811	Wscd1	0.21668	-2.20636	6.48644e-27	down
						ENSMUSG00000020805	Slc13a5	0.28183	-1.8271	0.0193398	down
						ENSMUSG00000028803	Nipal3	0.398399	-1.32771	3.08527e-11	down
						ENSMUSG00000026672	Optn	0.431798	-1.21157	3.86199e-15	down
						ENSMUSG00000079834	Tmlhe	0.303494	-1.72026	0.000978609	down
						ENSMUSG00000043065	Spice1	0.47647	-1.06954	3.70807e-14	down
						ENSMUSG00000018845	Unc45b	0.143689	-2.79898	3.83062e-08	down
						ENSMUSG00000072952	Gm5878	0.194509	-2.36209	0.00217203	down
						ENSMUSG00000035551	Igfbpl1	0.396741	-1.33373	5.53898e-07	down
						ENSMUSG00000033569	Adgrb3	0.19501	-2.35838	6.47046e-05	down
						ENSMUSG00000020911	Krt19	0.456166	-1.13237	6.87412e-05	down
						ENSMUSG00000066721	Zfp575	0.385351	-1.37576	0.00103377	down
						ENSMUSG00000033966	Cdkl4	0.380223	-1.39508	0.0298633	down
						ENSMUSG00000020121	Srgap1	0.47205	-1.08299	0.00126525	down
[truncated: 1,354 more rows]
