# Supplementary material for: A functional crosstalk between the H3K9 methylation writers and their reader HP1 in safeguarding embryonic stem cell identity
Source: Stem Cell Reports. 2023 Sep 12;18(9):1775–92. doi: 10.1016/j.stemcr.2023.08.004 (PMC10545489; doi:10.1016/j.stemcr.2023.08.004)
Supplement: Table S3. Genes that are differentially expressed in Hp1 triple knockout vs. control ESCs [file mmc4.xlsx]

## Sheet: Sheet1
Genes that are differentially expressed in HP1α/β/γΔ/Δ vs. control ESCs
Gene_id	Gene_name	FoldChange	Log2FoldChange	padjust	Up/Down
ENSMUSG00000034755	Pcdh11x	2.77673	1.47339	5.16072e-18	up
ENSMUSG00000026271	Gpr35	2.32822	1.21923	0.0332965	up
ENSMUSG00000034731	Dgkh	3.2383	1.69524	1.07058e-290	up
ENSMUSG00000095503	Gm3147	126.545	6.98351	1.33478e-07	up
ENSMUSG00000055523	Gucy2g	10.9827	3.45716	2.30669e-63	up
ENSMUSG00000108803	4930533N22Rik	3.93848	1.97764	2.1549e-32	up
ENSMUSG00000041912	Tdrkh	2.1676	1.1161	1.22573e-17	up
ENSMUSG00000106568	Gm42814	288.466	8.17226	2.45242e-28	up
ENSMUSG00000040364	Sec1	10.0982	3.33602	2.93291e-34	up
ENSMUSG00000024430	Cabyr	2.90065	1.53637	0.0271504	up
ENSMUSG00000109176	Zfp264	15.5777	3.96141	4.37871e-18	up
ENSMUSG00000094817	Cphx3	2.95926	1.56524	3.31798e-22	up
ENSMUSG00000020774	Aspa	4.23455	2.08221	7.71481e-18	up
ENSMUSG00000068117	Mei1	3.36744	1.75165	1.20388e-08	up
ENSMUSG00000026029	Casp8	2.86596	1.51902	1.35738e-08	up
ENSMUSG00000072574	Gm17184	75.3784	6.23608	1.68568e-08	up
ENSMUSG00000004317	Clcn5	3.62932	1.8597	4.3905e-98	up
ENSMUSG00000045838	Ccdc9b	2.24237	1.16502	0.0314625	up
ENSMUSG00000103039	Gm37123	2.8081	1.48959	9.44145e-05	up
ENSMUSG00000030346	Rad51ap1	5.10792	2.35274	0	up
ENSMUSG00000051703	Tmem198	5.36386	2.42327	2.6198e-09	up
ENSMUSG00000037735	2810032G03Rik	5.93397	2.569	1.83566e-09	up
ENSMUSG00000021365	Nedd9	2.74289	1.4557	2.38497e-05	up
ENSMUSG00000115762	Gm34907	5.3871	2.42951	1.74324e-07	up
ENSMUSG00000027562	Car2	2.25998	1.17631	3.99637e-44	up
ENSMUSG00000027559	Car3	2.64881	1.40535	0.00186449	up
ENSMUSG00000027555	Car13	5.03822	2.33292	8.46384e-127	up
ENSMUSG00000079563	Pglyrp2	95.4404	6.57653	4.0195e-07	up
ENSMUSG00000030000	Add2	10.6624	3.41446	1.70723e-22	up
ENSMUSG00000097275	Gm26648	4.27113	2.09462	5.00841e-16	up
ENSMUSG00000096039	D830030K20Rik	2.28198	1.19028	1.23276e-05	up
ENSMUSG00000072930	Gm15107	117.934	6.88184	8.18321e-08	up
ENSMUSG00000051331	Cacna1c	5.47866	2.45382	6.9058e-08	up
ENSMUSG00000029546	Uncx	19.772	4.30539	5.5142e-08	up
ENSMUSG00000034394	Lif	6.61946	2.72671	8.87972e-171	up
ENSMUSG00000034555	Tex16	7.40792	2.88907	1.47653e-05	up
ENSMUSG00000086810	Gm13110	4.22147	2.07775	9.6685e-91	up
ENSMUSG00000030125	Lrrc23	13.5416	3.75933	1.07769e-07	up
ENSMUSG00000006586	Runx1t1	2.6309	1.39556	6.68325e-16	up
ENSMUSG00000097048	1600020E01Rik	11.3119	3.49978	0	up
ENSMUSG00000001418	Glmp	3.93138	1.97504	0	up
ENSMUSG00000113100	Gm48754	4.64301	2.21506	2.00431e-57	up
ENSMUSG00000113152	Gm48422	5.47384	2.45255	6.35305e-73	up
ENSMUSG00000042997	Nhlrc3	3.45985	1.79071	5.96089e-189	up
ENSMUSG00000114114	Gm48499	14.5181	3.85978	9.45887e-135	up
ENSMUSG00000061259	Tmprss11d	7.54325	2.91519	7.63034e-39	up
ENSMUSG00000002129	Sf3a1	2.12754	1.08919	0	up
ENSMUSG00000032925	Itgbl1	5.12744	2.35824	1.66193e-05	up
ENSMUSG00000072707	Olfr31	12.1814	3.60661	1.78727e-07	up
ENSMUSG00000026482	Rgl1	2.83842	1.50509	8.97869e-16	up
ENSMUSG00000042408	Zmym6	2.95095	1.56118	0	up
ENSMUSG00000040478	Prdm13	5.16685	2.36929	0.000731001	up
ENSMUSG00000029644	Pdx1	11.3878	3.50942	1.48358e-06	up
ENSMUSG00000041482	Piezo2	2.86361	1.51783	7.88431e-17	up
ENSMUSG00000045827	Serpinb9	2.62469	1.39215	9.90593e-05	up
ENSMUSG00000021403	Serpinb9b	3.18832	1.6728	1.83175e-16	up
ENSMUSG00000033487	Fndc3a	2.16287	1.11295	7.25917e-215	up
ENSMUSG00000117942	Maskbp3	2.65868	1.41071	5.2818e-64	up
ENSMUSG00000018604	Tbx3	2.09964	1.07014	2.22204e-12	up
ENSMUSG00000015568	Lpl	4.72656	2.24079	6.25794e-104	up
ENSMUSG00000020375	Rufy1	2.73397	1.451	3.80168e-86	up
ENSMUSG00000020381	Mrnip	3.35104	1.74461	1.46641e-93	up
ENSMUSG00000072774	Zfp951	5.86863	2.55302	0	up
ENSMUSG00000095101	Gm13285	21.055	4.39609	1.36536e-38	up
ENSMUSG00000054191	Klf1	3.20225	1.67908	5.09517e-06	up
ENSMUSG00000096904	Lamtor3-ps	9.88089	3.30464	5.94621e-34	up
ENSMUSG00000105053	Gm43064	28.9229	4.85414	0.00709091	up
ENSMUSG00000087111	Gm11399	12.2272	3.61202	2.37005e-13	up
ENSMUSG00000099061	Gm28050	15.2071	3.92667	1.95686e-06	up
ENSMUSG00000036820	Amdhd2	2.13219	1.09234	7.7919e-63	up
ENSMUSG00000037148	Arhgap10	2.47395	1.30682	4.2636e-27	up
ENSMUSG00000027403	Tgm6	9.59799	3.26273	0.0483009	up
ENSMUSG00000027603	Ggt7	2.72	1.44361	1.21886e-08	up
ENSMUSG00000045795	Whamm	2.52209	1.33462	3.04114e-43	up
ENSMUSG00000049488	Tmem67	2.09813	1.0691	1.08713e-17	up
ENSMUSG00000037754	Ppp1r16b	3.36449	1.75039	1.08357e-18	up
ENSMUSG00000086245	Gm16170	6.65938	2.73539	5.63108e-14	up
ENSMUSG00000114118	Gm48829	6.76519	2.75813	0.000910111	up
ENSMUSG00000029423	Piwil1	2.6768	1.42051	0.000637151	up
ENSMUSG00000113528	Gm32699	23.5605	4.5583	5.35859e-11	up
ENSMUSG00000000826	Dnajc5	2.13288	1.09281	8.60344e-160	up
ENSMUSG00000086725	A630052C17Rik	5.25624	2.39403	7.68385e-32	up
ENSMUSG00000062040	Zfp27	5.049	2.336	8.04899e-171	up
ENSMUSG00000052605	Isoc2b	2.78158	1.47591	0.00274696	up
ENSMUSG00000047617	Paxx	4.38848	2.13372	5.90867e-14	up
ENSMUSG00000020183	Cpm	27.6221	4.78775	0	up
ENSMUSG00000038917	3930402G23Rik	8.17733	3.03163	1.95212e-07	up
ENSMUSG00000002908	Kcnn1	2.27237	1.1842	3.03556e-09	up
ENSMUSG00000037913	Tmem156	4.20082	2.07067	1.02991e-11	up
ENSMUSG00000029352	Crybb3	4.81548	2.26768	2.33424e-08	up
ENSMUSG00000028600	Podn	3.5072	1.81032	6.82662e-05	up
ENSMUSG00000030047	Arhgap25	10.5173	3.39469	2.53876e-07	up
ENSMUSG00000096528	G430049J08Rik	3.69661	1.8862	0.00232049	up
ENSMUSG00000070385	Ampd1	10.4712	3.38836	5.13978e-10	up
ENSMUSG00000097331	F420014N23Rik	3.90484	1.96526	1.69849e-12	up
ENSMUSG00000003341	Atp8b3	3.11675	1.64004	4.75711e-29	up
ENSMUSG00000004567	Mcoln1	3.24132	1.69658	0	up
ENSMUSG00000063535	Zfp773	3.92156	1.97143	2.14262e-22	up
ENSMUSG00000026840	Lamc3	3.47053	1.79515	0.00148096	up
ENSMUSG00000058488	Kl	2.57483	1.36448	0.0303085	up
ENSMUSG00000051736	Fam229b	3.55342	1.82921	1.73167e-09	up
ENSMUSG00000060445	Sycp2	3.45902	1.79037	4.94618e-06	up
ENSMUSG00000017760	Ctsa	4.61062	2.20496	0	up
ENSMUSG00000017307	Acot8	2.17384	1.12025	6.25304e-22	up
ENSMUSG00000047250	Ptgs1	4.62867	2.2106	1.75081e-05	up
ENSMUSG00000029607	Ankrd61	2.68407	1.42442	0.0194201	up
ENSMUSG00000102805	Gm37240	2.56809	1.3607	0.000786489	up
ENSMUSG00000005481	Ddx39	2.93074	1.55127	0	up
ENSMUSG00000040596	Pogk	2.30443	1.20441	1.27177e-11	up
ENSMUSG00000052673	Gm9887	9.01528	3.17237	1.37877e-14	up
ENSMUSG00000105078	Vamp9	456.493	8.83445	6.07398e-81	up
ENSMUSG00000110519	Olfr839-ps1	4.33089	2.11466	2.09137e-11	up
ENSMUSG00000051435	Fhad1	8.08773	3.01573	7.11528e-08	up
ENSMUSG00000081223	Gm12247	103.419	6.69235	1.07565e-09	up
ENSMUSG00000024497	Pou4f3	12.5399	3.64845	9.07424e-11	up
ENSMUSG00000030616	Sytl2	2.30732	1.20622	0.00952247	up
ENSMUSG00000020890	Gucy2e	9.84823	3.29986	3.21468e-10	up
ENSMUSG00000022053	Ebf2	3.92591	1.97303	1.85939e-05	up
ENSMUSG00000116930	Gm49711	275.542	8.10613	1.0815e-10	up
ENSMUSG00000003518	Dusp3	2.80013	1.4855	5.46988e-74	up
ENSMUSG00000091834	Gm17177	3.3105	1.72705	4.23242e-25	up
ENSMUSG00000049709	Nlrp10	20.0214	4.32347	2.29623e-05	up
ENSMUSG00000069289	Vmn1r203	2.20741	1.14236	0.0456022	up
ENSMUSG00000026418	Tnni1	4.8677	2.28324	0.000553626	up
ENSMUSG00000036815	Dpp10	7.69833	2.94455	7.34461e-07	up
ENSMUSG00000025473	Adam8	2.48133	1.31112	7.60521e-10	up
ENSMUSG00000046768	Rhoj	10.037	3.32726	2.4859e-27	up
ENSMUSG00000037801	Iqch	411.104	8.68336	2.18602e-12	up
ENSMUSG00000027855	Sycp1	2.51431	1.33016	4.28857e-16	up
ENSMUSG00000023249	Parp3	12.1463	3.60244	2.4348e-207	up
ENSMUSG00000071252	2210408I21Rik	5.54671	2.47163	6.19669e-57	up
ENSMUSG00000025759	Mfsd8	2.22402	1.15317	1.78332e-12	up
ENSMUSG00000056656	Apol8	6.78761	2.7629	6.88066e-12	up
ENSMUSG00000053040	Aph1c	2.47012	1.30458	6.57407e-06	up
ENSMUSG00000084350	Znf41-ps	2.05954	1.04232	2.62238e-209	up
ENSMUSG00000105065	Gm42513	4.70823	2.23518	1.4378e-10	up
ENSMUSG00000040570	Rundc3b	2.93421	1.55297	7.59556e-40	up
ENSMUSG00000018102	H2bc4	50.5518	5.65969	0	up
ENSMUSG00000024234	Mtpap	2.481	1.31092	1.95676e-131	up
ENSMUSG00000015757	Ppil4	2.40486	1.26595	9.76604e-164	up
ENSMUSG00000105804	Gm43654	2.69146	1.42839	0.000157985	up
ENSMUSG00000028214	Gem	40.6322	5.34455	4.41676e-96	up
ENSMUSG00000020888	Dvl2	2.01294	1.00931	4.71544e-244	up
ENSMUSG00000097779	4833407H14Rik	2.16207	1.11241	2.4086e-06	up
ENSMUSG00000097887	Gm26542	2.06177	1.04388	0.00905283	up
ENSMUSG00000043939	A530064D06Rik	9.82217	3.29604	0.000104531	up
ENSMUSG00000023341	Mx2	12.7644	3.67405	1.16033e-10	up
ENSMUSG00000044968	Napepld	2.49161	1.31708	1.87742e-56	up
ENSMUSG00000023348	Trip6	3.11978	1.64144	2.58167e-257	up
ENSMUSG00000017737	Mmp9	2.62752	1.3937	1.41932e-10	up
ENSMUSG00000075383	Olfr351	2.20452	1.14046	0.00871594	up
ENSMUSG00000085385	Snhg17	5.36398	2.4233	0	up
ENSMUSG00000027499	Pkia	2.67882	1.4216	9.54838e-16	up
ENSMUSG00000020895	Tmem107	2.14734	1.10255	1.12992e-20	up
ENSMUSG00000025078	Nhlrc2	3.39535	1.76356	1.82836e-272	up
ENSMUSG00000117853	Vmn1r88	6.67542	2.73886	1.95782e-16	up
ENSMUSG00000026817	Ak1	2.01988	1.01427	1.36241e-53	up
ENSMUSG00000047129	1700113H08Rik	35.935	5.16732	0.000157942	up
ENSMUSG00000105370	Gm42718	3.01512	1.59222	0.000103049	up
ENSMUSG00000110558	Gm45779	2.20273	1.13929	0.0417697	up
ENSMUSG00000036368	Rmdn2	3.10428	1.63426	1.96794e-07	up
ENSMUSG00000019913	Sim1	4.82117	2.26938	1.74793e-05	up
ENSMUSG00000047180	Neurl3	3.90731	1.96618	7.98194e-06	up
ENSMUSG00000043310	Olfr571	2.45482	1.29562	0.0361101	up
ENSMUSG00000030074	Gxylt2	10.5292	3.39633	1.47933e-49	up
ENSMUSG00000020930	Ccdc103	3.80472	1.92779	9.25512e-15	up
ENSMUSG00000027338	Prnd	3.44414	1.78414	3.00526e-21	up
ENSMUSG00000026312	Cdh7	15.0391	3.91064	1.59332e-24	up
ENSMUSG00000056121	Fez2	2.04462	1.03184	1.04131e-28	up
ENSMUSG00000032419	Tbx18	6.23065	2.63938	9.21616e-10	up
ENSMUSG00000020137	Thap2	2.31417	1.2105	1.28836e-21	up
ENSMUSG00000027229	Terb2	2.66114	1.41204	0.0011338	up
ENSMUSG00000074829	2010315B03Rik	2.20535	1.14101	8.84814e-11	up
ENSMUSG00000050711	Scg2	57.0367	5.83382	1.67477e-05	up
ENSMUSG00000053194	Cib4	303.875	8.24734	6.88347e-29	up
ENSMUSG00000070883	Ccdc173	5.80445	2.53716	9.49403e-30	up
ENSMUSG00000103464	Gm38246	57.867	5.85467	9.38491e-14	up
ENSMUSG00000103318	Gm38356	10.5293	3.39634	2.62365e-47	up
ENSMUSG00000022113	Trim52	13.224	3.72509	2.86657e-08	up
ENSMUSG00000038418	Egr1	2.09066	1.06396	1.27066e-54	up
ENSMUSG00000066838	Zfp772	2.29799	1.20037	9.6971e-16	up
ENSMUSG00000033770	Clcnka	2.02958	1.02118	0.0236197	up
ENSMUSG00000070424	Art5	2.78251	1.47639	3.28618e-17	up
ENSMUSG00000062727	H2bc12	3.52429	1.81733	0.00114774	up
ENSMUSG00000106928	Gm43860	14.4125	3.84925	4.95839e-15	up
ENSMUSG00000019362	D8Ertd738e	2.46183	1.29973	2.34107e-138	up
ENSMUSG00000017009	Sdc4	2.07861	1.05562	9.7724e-114	up
ENSMUSG00000051147	Nat2	2.36311	1.24068	0.000749905	up
ENSMUSG00000056600	Olfr90	4.56466	2.19051	1.00447e-05	up
ENSMUSG00000027809	Etfdh	2.50594	1.32535	1.17309e-83	up
ENSMUSG00000039257	Vstm2b	2.71622	1.4416	0.000131964	up
ENSMUSG00000061462	Obscn	2.31614	1.21172	6.98122e-10	up
ENSMUSG00000030327	Necap1	2.66646	1.41493	4.33277e-243	up
ENSMUSG00000030329	Pianp	3.03432	1.60137	4.31947e-149	up
ENSMUSG00000003227	Edar	425.77	8.73393	1.53859e-12	up
ENSMUSG00000045268	Zfp691	2.54071	1.34523	3.93729e-15	up
ENSMUSG00000064179	Tnnt1	2.04693	1.03346	9.06894e-15	up
ENSMUSG00000054477	Kcnn2	2.09558	1.06735	1.72637e-12	up
ENSMUSG00000046185	Zfp84	2.13354	1.09325	9.8015e-31	up
ENSMUSG00000049957	Ccdc137	2.26624	1.1803	7.61728e-77	up
ENSMUSG00000117679	Apbb3	2.53052	1.33943	3.16674e-42	up
ENSMUSG00000095294	Gm21119	10.5387	3.39762	0.0289622	up
ENSMUSG00000067878	Map7d3	3.19341	1.6751	1.65881e-52	up
ENSMUSG00000109969	Zscan4-ps3	165.904	7.37421	1.79367e-08	up
ENSMUSG00000087263	Gm15726	2.91351	1.54276	9.25657e-21	up
ENSMUSG00000074340	Ovgp1	5.77096	2.52881	8.23007e-32	up
ENSMUSG00000011154	Cfap161	17.7315	4.14824	1.0379e-12	up
ENSMUSG00000053219	Raet1e	4.18181	2.06413	2.85055e-40	up
ENSMUSG00000018433	Nol11	2.0285	1.02042	8.42404e-238	up
ENSMUSG00000041794	Myrip	9.16053	3.19543	2.17582e-30	up
ENSMUSG00000033644	Piwil2	2.91439	1.54319	2.1184e-117	up
ENSMUSG00000070942	Il1rl2	6.06062	2.59947	6.94663e-10	up
ENSMUSG00000037813	D630003M21Rik	8.15062	3.02691	9.62804e-29	up
ENSMUSG00000102443	Gm37102	3.15383	1.6571	0.0130231	up
ENSMUSG00000107143	Gm6598	7.33892	2.87557	2.18975e-19	up
ENSMUSG00000025934	Gsta3	2.10701	1.0752	0.00215714	up
ENSMUSG00000038425	Poli	2.15533	1.10791	7.53675e-74	up
ENSMUSG00000021552	Gkap1	2.02709	1.01941	2.2074e-29	up
ENSMUSG00000060032	H2aj	3.73207	1.89998	1.61502e-296	up
ENSMUSG00000060586	H2-Eb1	2.58792	1.37179	1.1746e-07	up
ENSMUSG00000063277	Gm10128	3.26336	1.70636	0.000434915	up
ENSMUSG00000073043	Atoh1	9.9228	3.31075	2.13647e-15	up
ENSMUSG00000053870	Fpgt	3.8579	1.94781	2.13488e-110	up
ENSMUSG00000031304	Il2rg	4.44404	2.15187	1.46141e-27	up
ENSMUSG00000067203	H2-K2	4.09063	2.03232	2.14314e-48	up
ENSMUSG00000039519	Cyp7b1	2.20537	1.14102	1.46515e-09	up
ENSMUSG00000015947	Fcgr1	20.0113	4.32274	0	up
ENSMUSG00000028098	Rnf115	2.26035	1.17655	5.60719e-132	up
ENSMUSG00000074024	4632427E13Rik	5.16774	2.36953	1.19606e-14	up
ENSMUSG00000027703	Lrriq4	2.65426	1.40831	5.35175e-11	up
ENSMUSG00000051860	Samd7	60.9359	5.92922	8.59394e-06	up
ENSMUSG00000021906	Oxnad1	2.1188	1.08325	8.17826e-63	up
ENSMUSG00000026986	Hnmt	29.494	4.88235	4.51687e-17	up
ENSMUSG00000117232	1600002D24Rik	19.4727	4.28338	1.93261e-61	up
ENSMUSG00000075081	Olfr1247	3.18768	1.67251	2.2277e-09	up
ENSMUSG00000073608	Gal3st2c	13.4266	3.74703	5.41584e-16	up
ENSMUSG00000014503	Pkd2l2	3.70261	1.88854	2.47752e-06	up
ENSMUSG00000089940	Gm4117	2.74141	1.45492	7.76805e-15	up
ENSMUSG00000116066	Gm49477	177.835	7.4744	7.6467e-09	up
ENSMUSG00000091847	Gm2855	15.6471	3.96782	4.29864e-21	up
ENSMUSG00000058145	Adamts17	2.66596	1.41465	0.0193687	up
ENSMUSG00000030341	Tnfrsf1a	2.41214	1.27031	5.832e-11	up
ENSMUSG00000030347	D6Wsu163e	11.5083	3.52461	0	up
ENSMUSG00000052407	Ccdc171	5.41144	2.43601	0	up
ENSMUSG00000044816	D630023F18Rik	2.22676	1.15494	9.13345e-19	up
ENSMUSG00000110712	Gm39662	7.33177	2.87416	0.000218154	up
ENSMUSG00000032425	Zfp949	7.1411	2.83615	1.24385e-203	up
ENSMUSG00000118168	Gm36419	3.66054	1.87206	0.000598545	up
ENSMUSG00000043760	Pkhd1	7.39605	2.88676	5.97843e-26	up
ENSMUSG00000105476	Gm35439	3.65628	1.87038	0.00165992	up
ENSMUSG00000087193	Gm14820	3.5456	1.82603	4.89742e-11	up
ENSMUSG00000043456	Zfp536	7.64321	2.93418	4.12463e-09	up
ENSMUSG00000021240	Abcd4	2.58787	1.37177	1.88057e-107	up
ENSMUSG00000105340	Gm42878	19.0306	4.25025	0.00703684	up
ENSMUSG00000021235	Coq6	3.21715	1.68578	1.59234e-146	up
ENSMUSG00000028575	Eqtn	7.80725	2.96481	1.86283e-149	up
ENSMUSG00000091177	Gm15494	2.58897	1.37238	6.94493e-31	up
ENSMUSG00000028744	Pqlc2	3.90284	1.96452	1.20993e-65	up
ENSMUSG00000013928	Thap8	9.19602	3.20101	7.89884e-06	up
ENSMUSG00000032580	Rbm5	2.76394	1.46673	0	up
ENSMUSG00000033219	Gm9758	107.986	6.75469	4.73584e-07	up
ENSMUSG00000059327	Eda	2.24802	1.16865	4.6303e-12	up
ENSMUSG00000044576	Garem2	2.51823	1.33241	1.28115e-26	up
ENSMUSG00000021938	Pspc1	3.42503	1.77612	0	up
ENSMUSG00000047898	Ccr4	14.7911	3.88665	5.14159e-28	up
ENSMUSG00000097392	Thoc2l	2.48209	1.31156	2.87022e-98	up
ENSMUSG00000031506	Ptpn7	4.43543	2.14907	2.17689e-14	up
ENSMUSG00000044795	Cyb5d1	2.7517	1.46032	7.49843e-155	up
ENSMUSG00000074627	Mroh8	6.86796	2.77988	6.44235e-07	up
ENSMUSG00000067949	Vmn1r-ps144	5.75145	2.52393	9.38594e-08	up
ENSMUSG00000059173	Pde1a	8.9386	3.16005	1.88448e-286	up
ENSMUSG00000048249	Crebrf	2.96975	1.57034	1.68294e-240	up
ENSMUSG00000087120	Gm12279	2.15521	1.10783	0.00033548	up
ENSMUSG00000026409	Pfkfb2	3.9848	1.99451	7.44142e-75	up
ENSMUSG00000002910	Arrdc2	2.31148	1.20882	2.18081e-30	up
ENSMUSG00000107495	Gm44215	2.61647	1.38762	3.92737e-11	up
ENSMUSG00000031448	Adprhl1	8.28699	3.05085	8.69332e-05	up
ENSMUSG00000035164	Zc3h12c	2.38204	1.2522	1.88622e-29	up
ENSMUSG00000024647	Cbln2	11.8916	3.57187	1.86868e-08	up
ENSMUSG00000031921	Terf2	2.37204	1.24613	3.72679e-129	up
ENSMUSG00000028785	Hpca	2.34775	1.23128	8.33756e-06	up
ENSMUSG00000069910	Spdl1	2.12969	1.09064	3.64334e-104	up
ENSMUSG00000005699	Pard6a	2.54682	1.3487	1.33677e-22	up
ENSMUSG00000041872	Il17f	4.29831	2.10377	2.73293e-07	up
ENSMUSG00000040231	Syngr4	2.9181	1.54503	5.42456e-05	up
ENSMUSG00000040680	Kremen2	3.77755	1.91745	3.53292e-09	up
ENSMUSG00000032591	Mst1	8.11509	3.02061	1.03004e-05	up
ENSMUSG00000033917	Gde1	4.3553	2.12277	7.73127e-241	up
ENSMUSG00000020777	Acox1	2.53655	1.34287	1.94237e-116	up
ENSMUSG00000031447	Lamp1	3.76043	1.9109	0	up
ENSMUSG00000041143	Tmco4	8.30606	3.05416	9.58677e-188	up
ENSMUSG00000039382	Wdr45	2.00392	1.00283	5.38634e-20	up
ENSMUSG00000022245	Skor1	28.1265	4.81386	8.05164e-07	up
ENSMUSG00000049939	Lrrc4	6.94029	2.795	1.38874e-08	up
ENSMUSG00000023885	Thbs2	2.04952	1.03529	0.000616731	up
ENSMUSG00000020246	Hcfc2	5.449	2.44599	2.61504e-67	up
ENSMUSG00000032228	Tcf12	2.33775	1.22512	4.26942e-184	up
ENSMUSG00000032641	Gpr19	10.2639	3.35951	0	up
ENSMUSG00000026784	Pdss1	2.54689	1.34874	6.41235e-56	up
ENSMUSG00000020420	Zfp607a	3.69894	1.88711	3.29288e-41	up
ENSMUSG00000105549	Gm43540	8.66096	3.11453	4.13597e-06	up
ENSMUSG00000098048	Gm8330	99.6592	6.63893	1.23761e-06	up
ENSMUSG00000086638	4930405A21Rik	3.4901	1.80327	0.00760159	up
ENSMUSG00000095339	Zscan4b	168.877	7.39983	1.19534e-08	up
ENSMUSG00000060724	Vmn1r47	2.42758	1.27952	0.0137537	up
ENSMUSG00000085436	Zfp335os	2.05619	1.03998	0.0290524	up
ENSMUSG00000040396	Abhd13	2.50983	1.32759	1.1008e-111	up
ENSMUSG00000103472	Pcdhga7	2.4805	1.31063	7.19739e-07	up
ENSMUSG00000081941	Gm11218	6.97911	2.80304	2.12982e-05	up
ENSMUSG00000112667	Gm48270	4.39423	2.13561	1.77815e-26	up
ENSMUSG00000046688	Tifa	52.3144	5.70914	5.37886e-10	up
ENSMUSG00000035916	Ptprq	160.89	7.32993	1.72665e-08	up
ENSMUSG00000052819	Best2	2.45764	1.29728	0.00727391	up
ENSMUSG00000021835	Bmp4	4.48205	2.16416	1.82367e-65	up
ENSMUSG00000075046	Duxf3	123.404	6.94724	1.51068e-07	up
ENSMUSG00000058976	Usp17lc	121.226	6.92156	1.90696e-07	up
ENSMUSG00000074643	Cpne1	2.44757	1.29135	3.42156e-136	up
ENSMUSG00000110316	Gm45311	3.93796	1.97745	0.000100404	up
ENSMUSG00000096629	Gm3383	4.82018	2.26909	4.79476e-29	up
ENSMUSG00000041849	Card6	9.89503	3.3067	1.46454e-116	up
ENSMUSG00000020400	Tnip1	2.05868	1.04172	7.55648e-207	up
ENSMUSG00000014030	Pax5	7.06926	2.82156	1.37437e-07	up
ENSMUSG00000097072	Foxl2os	3.09374	1.62935	0.0111176	up
ENSMUSG00000101678	Gm29609	2.76631	1.46796	0.0265154	up
ENSMUSG00000052920	Prkg1	10.3769	3.3753	7.48359e-276	up
ENSMUSG00000000223	Drp2	2.95897	1.56509	8.75264e-06	up
ENSMUSG00000027227	Sord	8.0821	3.01473	0	up
ENSMUSG00000048031	Fcrl5	2.20754	1.14244	0.0323598	up
ENSMUSG00000105776	Gm43292	27.1533	4.76306	5.00665e-14	up
ENSMUSG00000049336	Tenm2	18.8065	4.23316	6.66493e-09	up
ENSMUSG00000108035	Gm44021	4.2849	2.09926	0.00241617	up
ENSMUSG00000025899	Alkbh8	2.01082	1.00778	2.62625e-61	up
ENSMUSG00000005705	Agrp	3.1345	1.64824	4.5854e-07	up
ENSMUSG00000017412	Cacnb4	2.20746	1.14239	0.000480795	up
ENSMUSG00000111692	Gm49373	12.8159	3.67986	4.78346e-07	up
ENSMUSG00000117992	Gm41760	8.57137	3.09953	4.23117e-17	up
ENSMUSG00000090263	D730045A05Rik	187.55	7.55113	4.93517e-24	up
ENSMUSG00000062743	Zfp677	6.65507	2.73445	6.15179e-21	up
ENSMUSG00000086003	B230206L02Rik	2.23459	1.16001	0.00035152	up
ENSMUSG00000109561	Ankrd31	5.4964	2.45849	2.33904e-17	up
ENSMUSG00000074165	Zfp788	2.56426	1.35854	2.23091e-44	up
ENSMUSG00000044997	E130304I02Rik	6.11096	2.6114	0.00130529	up
ENSMUSG00000032344	Cgas	2.11095	1.07789	3.54929e-06	up
ENSMUSG00000026175	Vil1	2.0071	1.00511	0.0141983	up
ENSMUSG00000026173	Plcd4	3.07405	1.62014	0.000316294	up
ENSMUSG00000079029	Gm5662	419.176	8.71141	2.24532e-12	up
ENSMUSG00000105368	Gm43759	6.56102	2.71392	1.55165e-08	up
ENSMUSG00000064115	Cadm2	11.1623	3.48057	2.65485e-06	up
ENSMUSG00000044303	Cdkn2a	2.71424	1.44055	2.02479e-20	up
ENSMUSG00000070284	Gmppb	2.23883	1.16275	3.75078e-37	up
ENSMUSG00000034903	Cobll1	4.04806	2.01723	4.37167e-40	up
ENSMUSG00000074817	Papolb	8.33116	3.05852	4.96997e-77	up
ENSMUSG00000056260	Lrif1	2.10378	1.07298	1.39667e-37	up
ENSMUSG00000002983	Relb	10.6153	3.40807	0	up
ENSMUSG00000097316	Gm10516	25.7518	4.6866	4.3044e-08	up
ENSMUSG00000095407	Tmem200c	32.3571	5.01601	7.1266e-22	up
ENSMUSG00000097944	A130014A01Rik	2.21251	1.14568	0.00315495	up
ENSMUSG00000109841	E330011O21Rik	41.1633	5.36329	2.5447e-16	up
ENSMUSG00000066595	Flvcr1	4.00371	2.00134	2.73749e-102	up
ENSMUSG00000062980	Cped1	9.61128	3.26473	1.68338e-69	up
ENSMUSG00000104329	Gm37324	4.96763	2.31256	1.27763e-15	up
ENSMUSG00000018341	Il12rb2	7.80942	2.96522	9.51835e-28	up
ENSMUSG00000032679	Cd59a	3.22757	1.69045	3.90809e-26	up
ENSMUSG00000093989	Rnasek	3.88178	1.95672	3.03267e-205	up
ENSMUSG00000004359	Spic	2.67785	1.42108	0.00539188	up
ENSMUSG00000083890	Gm15703	1897.35	10.8898	1.59829e-19	up
ENSMUSG00000048602	Morc2b	8.74843	3.12902	1.43161e-05	up
ENSMUSG00000024935	Slc1a1	2.01731	1.01243	0.000280701	up
ENSMUSG00000016552	Foxred2	2.66346	1.4133	2.92237e-143	up
ENSMUSG00000073374	C030034I22Rik	2.75841	1.46384	0.00027695	up
ENSMUSG00000048992	Prss32	162.294	7.34247	5.48461e-09	up
ENSMUSG00000009293	Ube2g2	3.63157	1.86059	1.89087e-251	up
ENSMUSG00000117725	Gm50240	5.56637	2.47674	7.38761e-25	up
ENSMUSG00000039747	Orai2	2.8227	1.49708	3.40964e-18	up
ENSMUSG00000034384	Barhl2	41.7855	5.38493	2.751e-11	up
ENSMUSG00000085881	Gm15912	7.8525	2.97315	3.26712e-06	up
ENSMUSG00000001985	Grik3	2.3478	1.23131	2.97952e-13	up
ENSMUSG00000049092	Gpr137c	3.42362	1.77552	1.20877e-07	up
ENSMUSG00000035762	Tmem161b	2.03443	1.02462	2.36925e-31	up
ENSMUSG00000074151	Nlrc5	2.91164	1.54183	7.55934e-05	up
ENSMUSG00000054823	Nsd3	2.59492	1.37569	1.96143e-170	up
ENSMUSG00000016756	Cmah	2.06779	1.04809	1.18767e-05	up
ENSMUSG00000052005	Gm9864	2.58371	1.36944	8.06242e-08	up
ENSMUSG00000039683	Sdk1	5.3501	2.41957	2.73976e-21	up
ENSMUSG00000108173	Gm44231	2.46583	1.30207	1.65269e-15	up
ENSMUSG00000091897	Gm17019	492.562	8.94416	0	up
ENSMUSG00000035125	Gcfc2	2.76575	1.46767	8.0094e-135	up
ENSMUSG00000030786	Itgam	42.4835	5.40883	6.2013e-14	up
ENSMUSG00000035934	Pknox2	3.916	1.96938	4.29931e-26	up
ENSMUSG00000095325	Zfp870	2.86912	1.52061	3.78438e-65	up
ENSMUSG00000097281	Gm26685	15.4532	3.94983	1.70461e-05	up
ENSMUSG00000020515	Cnot8	2.03863	1.0276	8.78049e-204	up
ENSMUSG00000045826	Ptprcap	7.28009	2.86396	6.6246e-09	up
ENSMUSG00000079428	Tceal7	2.28673	1.19329	2.91035e-05	up
ENSMUSG00000085601	Gm4969	3.97971	1.99266	4.33152e-08	up
ENSMUSG00000030769	Slc5a11	2.07982	1.05646	3.98924e-12	up
ENSMUSG00000072919	Noxred1	3.83862	1.94059	7.21174e-40	up
ENSMUSG00000032589	Bsn	2.46238	1.30005	3.71831e-08	up
ENSMUSG00000054162	Spock3	10.5921	3.40492	1.38798e-31	up
ENSMUSG00000021701	Plk2	4.87293	2.28479	0	up
ENSMUSG00000049806	Olfr466	137.92	7.10768	2.06531e-08	up
ENSMUSG00000010136	Pifo	3.66622	1.87429	5.42661e-09	up
ENSMUSG00000033055	Ankrd54	2.21717	1.14872	2.21572e-54	up
ENSMUSG00000036611	Eepd1	2.4392	1.28641	1.1627e-06	up
ENSMUSG00000039754	Alkbh4	2.76902	1.46938	3.64368e-56	up
ENSMUSG00000079277	Hoxd3	34.1384	5.09332	2.62243e-05	up
ENSMUSG00000070594	Gm4788	8.30755	3.05442	1.8249e-17	up
ENSMUSG00000093948	Gm10378	19.5695	4.29053	2.30417e-06	up
ENSMUSG00000028883	Sema3a	13.5117	3.75614	5.36986e-11	up
ENSMUSG00000042616	Oscp1	2.07769	1.05498	5.51899e-05	up
ENSMUSG00000062470	Fbxl12os	3.75099	1.90727	0.000718369	up
ENSMUSG00000031673	Cdh11	10.0084	3.32314	4.94716e-16	up
ENSMUSG00000022361	Zhx1	15.0553	3.9122	1.03903e-289	up
ENSMUSG00000048120	Entpd1	2.45132	1.29356	2.90927e-12	up
ENSMUSG00000086290	Snhg12	3.44647	1.78512	1.97584e-277	up
ENSMUSG00000083841	Gm1947	2.2588	1.17556	0.000655727	up
ENSMUSG00000026463	Atp2b4	3.78247	1.91933	1.60703e-77	up
ENSMUSG00000026421	Csrp1	3.66105	1.87226	0	up
ENSMUSG00000082639	Gm2012	8.3787	3.06673	2.83839e-17	up
ENSMUSG00000025139	Tollip	2.59641	1.37652	2.39749e-204	up
ENSMUSG00000085030	2810455O05Rik	2.63809	1.3995	0.00118163	up
ENSMUSG00000050876	Spata31d1a	4.17711	2.0625	1.26106e-49	up
ENSMUSG00000072663	Spef2	5.62071	2.49075	2.66132e-09	up
ENSMUSG00000034457	Eda2r	2.27288	1.18452	3.47109e-105	up
ENSMUSG00000022386	Trmu	3.53861	1.82318	1.1162e-51	up
ENSMUSG00000100168	Gm28526	31.5199	4.97819	3.36719e-25	up
ENSMUSG00000033016	Nfatc1	25.7614	4.68714	1.72247e-111	up
ENSMUSG00000052751	Repin1	2.04534	1.03234	1.47741e-19	up
ENSMUSG00000099966	2810402E24Rik	6.0995	2.60869	6.61415e-41	up
ENSMUSG00000063713	Klk1b24	17.4473	4.12493	0.00756602	up
ENSMUSG00000032897	Nfyc	2.23552	1.16061	4.072e-138	up
ENSMUSG00000105020	Gm7205	9.54807	3.25521	6.27653e-22	up
ENSMUSG00000017264	Exosc10	2.61823	1.38859	2.31494e-291	up
ENSMUSG00000040612	Ildr2	3.00738	1.58851	3.06746e-10	up
ENSMUSG00000013584	Aldh1a2	5.49365	2.45776	1.20416e-31	up
ENSMUSG00000050197	Rhox13	5.68161	2.5063	2.81126e-06	up
ENSMUSG00000048251	Bcl11b	2.94038	1.556	4.03358e-10	up
ENSMUSG00000034706	Dnaic2	7.06755	2.82121	9.90024e-121	up
ENSMUSG00000087077	Gm12480	3.31777	1.73021	2.01475e-10	up
ENSMUSG00000002949	Timm44	2.86209	1.51707	0	up
ENSMUSG00000037610	Kcnmb2	42.771	5.41856	4.13401e-11	up
ENSMUSG00000000693	Loxl3	2.77905	1.47459	1.37931e-06	up
ENSMUSG00000005983	1700037C18Rik	4.23964	2.08394	1.29344e-12	up
ENSMUSG00000020063	Sirt1	2.09746	1.06864	1.37274e-159	up
ENSMUSG00000115862	Gm41333	5.2579	2.39449	9.04361e-09	up
ENSMUSG00000021356	Irf4	23.9926	4.58452	8.5258e-08	up
ENSMUSG00000004031	Brinp2	8.99609	3.1693	2.43748e-80	up
ENSMUSG00000098037	Gm7765	2.71425	1.44055	0.00114155	up
ENSMUSG00000031688	Pou4f2	2.62894	1.39448	0.00206688	up
ENSMUSG00000029298	Gbp9	5.6541	2.4993	4.65951e-58	up
ENSMUSG00000034438	Gbp8	2.94496	1.55825	0.0151981	up
ENSMUSG00000049649	Gpr3	5.97088	2.57794	2.21478e-20	up
ENSMUSG00000034320	Slc26a2	2.65878	1.41076	4.98296e-99	up
ENSMUSG00000026628	Atf3	4.00589	2.00212	7.39544e-35	up
ENSMUSG00000097121	D130020L05Rik	2.664	1.41359	0.000266491	up
ENSMUSG00000022032	Scara5	11.5046	3.52413	1.67667e-142	up
ENSMUSG00000109317	Gm45041	16.2089	4.01871	5.90456e-08	up
ENSMUSG00000038370	Pcp4l1	5.74387	2.52202	2.25425e-17	up
ENSMUSG00000041670	Rims1	2.87619	1.52416	2.35022e-39	up
ENSMUSG00000073733	Cplane2	2.25902	1.1757	0.000354413	up
ENSMUSG00000022179	4931414P19Rik	3.12782	1.64516	2.37721e-72	up
ENSMUSG00000033159	Cnppd1	6.30006	2.65536	0	up
ENSMUSG00000026698	Pigc	2.31064	1.20829	7.31464e-14	up
ENSMUSG00000000094	Tbx4	3.85316	1.94604	3.02998e-14	up
ENSMUSG00000066122	Olfr45	3.15792	1.65897	0.00322285	up
ENSMUSG00000110491	Gm31138	19.1188	4.25692	3.9739e-05	up
ENSMUSG00000035382	Pcsk7	3.34614	1.7425	1.19302e-105	up
ENSMUSG00000066672	Olfr417	808.912	9.65984	2.22301e-15	up
ENSMUSG00000048814	Lonrf2	2.47022	1.30464	0.00156369	up
ENSMUSG00000074578	Zfas1	3.45707	1.78955	4.46542e-296	up
ENSMUSG00000034402	Kcnh5	8.66834	3.11576	3.75518e-91	up
ENSMUSG00000040061	Plcb2	5.62667	2.49228	2.77115e-08	up
ENSMUSG00000028551	Cdkn2c	9.3591	3.22637	2.04973e-17	up
ENSMUSG00000098134	Rnf113a2	2.0137	1.00985	2.15123e-44	up
ENSMUSG00000027865	Gdap2	3.0209	1.59498	1.37743e-78	up
ENSMUSG00000017692	Rhbdl3	3.6748	1.87766	7.7519e-06	up
ENSMUSG00000114535	Gm47246	2.41812	1.27388	0.000582702	up
ENSMUSG00000052613	Pcdh15	12.5326	3.64762	1.52036e-61	up
ENSMUSG00000042111	Ccdc115	2.21165	1.14512	2.10448e-67	up
ENSMUSG00000091490	Triml2	21.3746	4.41782	0	up
ENSMUSG00000102202	Gm33280	11.738	3.55312	4.87605e-05	up
ENSMUSG00000104301	Wdr49	15.1367	3.91998	8.95439e-120	up
ENSMUSG00000005897	Nr2c1	2.02818	1.02019	9.33553e-19	up
ENSMUSG00000010830	Kdelr3	9.00231	3.17029	5.38347e-42	up
ENSMUSG00000024431	Nr3c1	2.61392	1.38621	7.40342e-48	up
ENSMUSG00000109870	Gm35850	124.561	6.9607	1.81373e-07	up
ENSMUSG00000106025	Gm42940	10.7116	3.4211	8.09008e-08	up
ENSMUSG00000039097	Rln1	7.4225	2.89191	2.33613e-10	up
ENSMUSG00000106032	Gm42463	3.50631	1.80995	0.00260436	up
ENSMUSG00000002885	Adgre5	8.20228	3.03603	5.54721e-238	up
ENSMUSG00000068037	Mas1	2.04834	1.03445	0.0445413	up
ENSMUSG00000005320	Fgfr4	2.22505	1.15384	8.14034e-06	up
ENSMUSG00000034825	Nrip3	14.1787	3.82566	1.72646e-122	up
ENSMUSG00000020990	Cdkl1	2.87911	1.52562	0.00258834	up
ENSMUSG00000030031	Kbtbd8	2.01264	1.00909	5.93963e-82	up
ENSMUSG00000020447	Npc1l1	4.83656	2.27398	0.000664646	up
ENSMUSG00000037034	Pax1	5.01047	2.32495	0.000300108	up
ENSMUSG00000031389	Arhgap4	2.37974	1.2508	9.91594e-14	up
ENSMUSG00000006717	Acot13	2.17057	1.11807	3.03535e-36	up
ENSMUSG00000023072	Cep89	2.12831	1.08971	7.8893e-71	up
ENSMUSG00000030518	Fam189a1	3.57205	1.83675	0.00135547	up
ENSMUSG00000085218	BB218582	6.38014	2.67359	4.72805e-05	up
ENSMUSG00000009670	Tex11	2.16203	1.11239	2.6329e-06	up
ENSMUSG00000026307	Scly	2.14121	1.09843	6.66464e-34	up
ENSMUSG00000068855	H2ac20	108.156	6.75697	1.47777e-07	up
ENSMUSG00000037526	Atg14	2.83722	1.50448	7.62006e-148	up
ENSMUSG00000060301	2610008E11Rik	4.73812	2.24432	4.94491e-90	up
ENSMUSG00000093847	Gm5039	94.4771	6.56189	3.46119e-07	up
ENSMUSG00000037370	Enpp1	4.19545	2.06883	4.83502e-08	up
ENSMUSG00000030166	Rad52	6.94519	2.79601	0	up
ENSMUSG00000027956	Tmem144	6.33142	2.66253	2.72105e-212	up
ENSMUSG00000046210	Olfr735	2.89231	1.53222	0.00118721	up
ENSMUSG00000031880	Rrad	3.76286	1.91183	2.84608e-09	up
ENSMUSG00000039521	Foxp3	13.1805	3.72034	1.12329e-05	up
ENSMUSG00000110622	Iqcn	15.8512	3.98652	2.06437e-06	up
ENSMUSG00000106743	Gm42847	2.61452	1.38655	0.00397331	up
ENSMUSG00000050565	Tor1aip2	2.533	1.34085	4.86505e-297	up
ENSMUSG00000033809	Alg3	2.23818	1.16233	5.88065e-64	up
ENSMUSG00000038248	Sobp	2.23552	1.16061	9.28281e-05	up
ENSMUSG00000025946	Pth2r	14.7276	3.88045	2.06816e-16	up
ENSMUSG00000042659	Arrdc4	13.3577	3.7396	0	up
ENSMUSG00000098437	Mir195b	2.33681	1.22454	7.97883e-28	up
ENSMUSG00000063972	Nr6a1	2.76948	1.46962	0	up
ENSMUSG00000004110	Cacna1e	58.2518	5.86423	1.27908e-35	up
ENSMUSG00000057457	Phex	4.30523	2.10609	0.0010987	up
ENSMUSG00000028634	Hivep3	3.48453	1.80096	3.93902e-05	up
ENSMUSG00000033987	Dnah17	13.0422	3.70512	0	up
ENSMUSG00000024530	Prelid3a	5.23284	2.38759	8.36671e-213	up
ENSMUSG00000112697	Gm8137	15.0996	3.91644	2.07108e-80	up
ENSMUSG00000056952	Tatdn2	4.02964	2.01065	0	up
ENSMUSG00000033368	Trim69	24.1821	4.59587	3.70485e-06	up
ENSMUSG00000049532	Sall2	3.06025	1.61365	1.21176e-109	up
ENSMUSG00000097535	Gm26592	4.4554	2.15556	0.000572543	up
ENSMUSG00000040174	Alkbh3	3.45122	1.78711	3.93408e-65	up
ENSMUSG00000106631	Gm42669	2.5523	1.3518	9.60021e-21	up
ENSMUSG00000021809	Nudt13	2.55714	1.35453	1.24391e-24	up
ENSMUSG00000038570	Saxo2	2.52123	1.33413	0.0201695	up
ENSMUSG00000068457	Uty	2.37362	1.24709	2.27852e-110	up
ENSMUSG00000061132	Blnk	2.18877	1.13012	1.37378e-05	up
ENSMUSG00000018377	Vezf1	2.36401	1.24124	1.65558e-155	up
ENSMUSG00000002111	Spi1	9.97107	3.31775	1.17457e-17	up
ENSMUSG00000044286	Olfr221	156.651	7.29141	6.41615e-09	up
ENSMUSG00000091784	Gm17022	2.40639	1.26687	0.0220357	up
ENSMUSG00000019899	Lama2	3.39725	1.76437	0.00387881	up
ENSMUSG00000095562	Erdr1	2.05195	1.03699	7.52535e-08	up
ENSMUSG00000022676	Snai2	3.86456	1.95031	1.44677e-07	up
ENSMUSG00000062545	Tlr12	143.048	7.16035	4.47101e-08	up
ENSMUSG00000118427	Gm50489	3.1092	1.63654	2.79786e-13	up
ENSMUSG00000039116	Adgrg6	5.41711	2.43752	1.54653e-09	up
ENSMUSG00000030064	Frmd4b	2.80241	1.48667	1.58011e-45	up
ENSMUSG00000072720	Myo18b	5.16844	2.36973	1.58059e-33	up
ENSMUSG00000044165	Bcl2l15	17.9218	4.16364	3.58741e-07	up
ENSMUSG00000087610	Gm16253	58.6115	5.87311	3.13575e-20	up
ENSMUSG00000026778	Prkcq	14.7126	3.87898	5.74335e-06	up
ENSMUSG00000036330	Slc18a1	2.55575	1.35375	7.2985e-05	up
ENSMUSG00000110067	6330411D24Rik	45.0639	5.4939	1.60231e-79	up
ENSMUSG00000031847	1700030J22Rik	2.05514	1.03924	4.32897e-05	up
ENSMUSG00000045036	Tmem232	114.828	6.84334	2.82956e-07	up
ENSMUSG00000039782	Cpeb2	4.32686	2.11332	5.44457e-64	up
ENSMUSG00000113608	Gm48715	3.87777	1.95523	8.64151e-21	up
ENSMUSG00000018733	Pex12	2.8111	1.49114	3.01471e-88	up
ENSMUSG00000032449	Slc25a36	2.03727	1.02663	3.96722e-200	up
ENSMUSG00000075324	Fign	3.75415	1.90849	2.38762e-38	up
ENSMUSG00000054568	Usp17la	180.096	7.49262	7.29389e-09	up
ENSMUSG00000028494	Plin2	2.7661	1.46786	3.40881e-103	up
ENSMUSG00000072188	Gm10354	148.036	7.20981	3.27831e-08	up
ENSMUSG00000086904	Gm13404	2.51589	1.33107	0.00683015	up
ENSMUSG00000029847	Slc23a4	6.73026	2.75066	4.15761e-07	up
ENSMUSG00000097079	Gm26604	10.0539	3.32968	1.1747e-06	up
ENSMUSG00000090534	Gm4675	35.2231	5.13845	1.68143e-12	up
ENSMUSG00000071267	Zfp942	2.15779	1.10956	1.52337e-33	up
ENSMUSG00000117026	C87487	76.8355	6.2637	2.98468e-34	up
ENSMUSG00000056288	Gm11961	4.19517	2.06873	0.000361181	up
ENSMUSG00000101655	2310040G24Rik	2.51751	1.332	0.00488685	up
ENSMUSG00000044043	Pcdhb14	17.5638	4.13453	1.91306e-22	up
ENSMUSG00000020160	Meis1	2.5669	1.36003	8.26561e-07	up
ENSMUSG00000039578	Ccser1	11.5545	3.53038	0	up
ENSMUSG00000040177	2310057M21Rik	2.42645	1.27885	1.3931e-59	up
ENSMUSG00000040969	Arhgef38	19.8988	4.31461	2.86882e-09	up
ENSMUSG00000034063	4930590J08Rik	2.47388	1.30677	0.0146871	up
ENSMUSG00000053211	Zfy1	8.54887	3.09573	2.72632e-97	up
ENSMUSG00000050558	Prokr2	4.33383	2.11564	0.000209237	up
ENSMUSG00000068394	Cep152	2.11641	1.08162	6.60624e-63	up
ENSMUSG00000089887	4930428N03Rik	102.967	6.68604	8.19807e-07	up
ENSMUSG00000057219	Armc7	3.16408	1.66178	1.70348e-32	up
ENSMUSG00000047907	Tshz2	147.357	7.20317	1.33109e-26	up
ENSMUSG00000107505	Stambp-ps1	2.17788	1.12292	0.0179569	up
ENSMUSG00000055833	1700034H15Rik	3.83253	1.9383	0.000243879	up
ENSMUSG00000054385	Ceacam2	15.2741	3.93301	2.15794e-05	up
ENSMUSG00000022257	Laptm4b	2.29186	1.19652	6.24573e-119	up
ENSMUSG00000020198	Ap3d1	2.56545	1.35921	0	up
ENSMUSG00000114794	Gm47782	1151.39	10.1692	1.41127e-22	up
ENSMUSG00000022996	Wnt10b	59.9193	5.90495	2.88517e-46	up
ENSMUSG00000021337	Scgn	7.66788	2.93883	9.53773e-11	up
ENSMUSG00000021340	Gpld1	2.52442	1.33595	0.0175004	up
ENSMUSG00000026748	Plxdc2	5.60017	2.48547	5.1511e-66	up
ENSMUSG00000032044	Rpusd4	3.54066	1.82402	6.65579e-238	up
ENSMUSG00000107094	Gm43294	5.54809	2.47199	3.73341e-30	up
ENSMUSG00000039270	Megf9	2.62415	1.39185	3.50796e-14	up
ENSMUSG00000048280	Zfp738	2.94729	1.55939	9.31121e-106	up
ENSMUSG00000087026	A230103J11Rik	3.30521	1.72474	3.57602e-06	up
ENSMUSG00000109195	Gm45038	3.37101	1.75318	5.11227e-08	up
ENSMUSG00000027894	Slc6a17	2.34701	1.23082	0.00115652	up
ENSMUSG00000030834	Abcc6	2.85945	1.51574	0.013639	up
ENSMUSG00000004994	Ccdc130	3.88879	1.95932	5.00785e-126	up
ENSMUSG00000033227	Wnt6	6.1058	2.61018	2.48591e-07	up
ENSMUSG00000105993	Tex13c2	2.42395	1.27736	0.0259702	up
ENSMUSG00000094347	Olfr784	3.44545	1.78469	1.27202e-08	up
ENSMUSG00000103570	C630004M23Rik	5.80986	2.5385	1.57645e-06	up
ENSMUSG00000001739	Cldn15	59.5292	5.89553	1.46842e-07	up
ENSMUSG00000092335	Zfp977	2.07586	1.05371	5.79384e-16	up
ENSMUSG00000029402	Snrnp35	2.00214	1.00154	5.19388e-17	up
ENSMUSG00000107499	Ccdc142	5.08029	2.34491	3.00248e-05	up
ENSMUSG00000079511	Gm42688	3.27466	1.71134	3.23028e-12	up
ENSMUSG00000024578	Il17b	12.1869	3.60725	1.34397e-38	up
ENSMUSG00000053580	Tanc2	2.71788	1.44248	2.33562e-69	up
ENSMUSG00000054889	Dsp	2.05934	1.04218	5.27504e-34	up
ENSMUSG00000116879	Gm49794	4.49313	2.16772	1.69826e-05	up
ENSMUSG00000028385	Snx30	2.18831	1.12982	3.31575e-139	up
ENSMUSG00000116864	Gm3320	3.39852	1.76491	0.00235576	up
ENSMUSG00000100511	1700111N16Rik	14.0053	3.8079	1.11012e-08	up
ENSMUSG00000074794	Arrdc3	6.47843	2.69564	0	up
ENSMUSG00000031148	Gpkow	2.01288	1.00926	2.70822e-36	up
ENSMUSG00000111485	Gm48443	5.68759	2.50782	1.28122e-81	up
ENSMUSG00000085957	Syna	4.53818	2.18212	9.25186e-12	up
ENSMUSG00000053297	AI854703	9.45914	3.24171	1.00033e-48	up
ENSMUSG00000086748	Gm13261	5.52971	2.4672	9.25167e-270	up
ENSMUSG00000112256	Gm48077	27.8344	4.7988	8.85202e-43	up
ENSMUSG00000112074	Gm48278	5.10965	2.35322	9.22087e-10	up
ENSMUSG00000107872	Gm44511	104.427	6.70636	7.20311e-07	up
ENSMUSG00000108155	Gm44443	2.14104	1.09831	0.0382352	up
ENSMUSG00000070371	Prss36	2.34589	1.23014	3.53714e-29	up
ENSMUSG00000027950	Chrnb2	2.28373	1.19139	6.50364e-10	up
ENSMUSG00000032131	Abcg4	3.72437	1.89699	2.4275e-08	up
ENSMUSG00000030968	Pdilt	11.5034	3.52399	1.39665e-147	up
ENSMUSG00000105044	Gm10416	2.5551	1.35338	7.31473e-68	up
ENSMUSG00000044456	Rin3	3.34664	1.74271	6.34579e-09	up
ENSMUSG00000054648	Zfp869	2.92598	1.54892	4.77196e-182	up
ENSMUSG00000060314	Zfp941	6.69574	2.74324	0	up
ENSMUSG00000047369	Dnah14	5.70241	2.51157	2.58968e-19	up
ENSMUSG00000065037	Rn7sk	3.97547	1.99113	2.83907e-06	up
ENSMUSG00000117771	Gm25432	3.69674	1.88625	0.000218168	up
ENSMUSG00000022041	Chrna2	161.137	7.33215	4.92795e-09	up
ENSMUSG00000047940	Stpg2	47.187	5.56032	1.38417e-21	up
ENSMUSG00000081309	Gm12397	6.89119	2.78475	0.000334906	up
ENSMUSG00000062421	Arf2	4.40452	2.13898	1.26743e-301	up
ENSMUSG00000105471	A430073D23Rik	2.95248	1.56193	4.81203e-25	up
ENSMUSG00000004891	Nes	2.83873	1.50524	8.95697e-230	up
ENSMUSG00000105039	Gm32585	6.26107	2.64641	9.64109e-08	up
ENSMUSG00000094632	Gm10310	148.787	7.2171	9.82804e-09	up
ENSMUSG00000001520	Nrip2	4.27107	2.0946	5.47025e-06	up
ENSMUSG00000044566	Cage1	5.85788	2.55038	2.7777e-08	up
ENSMUSG00000108207	1810059H22Rik	9.28704	3.21522	3.9816e-07	up
ENSMUSG00000022052	Ppp2r2a	2.54732	1.34898	0	up
ENSMUSG00000020598	Nrcam	5.18481	2.37429	4.86457e-196	up
ENSMUSG00000025921	Rdh10	2.07765	1.05495	3.50157e-11	up
ENSMUSG00000101645	Gm28635	21.7141	4.44056	1.88123e-21	up
ENSMUSG00000051256	Jagn1	2.17859	1.12339	2.62499e-45	up
ENSMUSG00000021366	Hivep1	2.22797	1.15573	7.57008e-60	up
ENSMUSG00000001518	Itfg2	6.48943	2.69809	0	up
ENSMUSG00000038000	Acd	2.65669	1.40963	8.32353e-83	up
ENSMUSG00000071793	2610005L07Rik	9.22564	3.20565	0	up
ENSMUSG00000113572	Gm7959	8.14092	3.02519	3.41945e-07	up
ENSMUSG00000112522	Gm47632	5.74679	2.52276	9.34983e-07	up
ENSMUSG00000049106	Dcaf5	2.01973	1.01416	4.28316e-43	up
ENSMUSG00000033847	Pla2g4c	3.48131	1.79963	5.22877e-05	up
ENSMUSG00000102424	Paupar	5.75397	2.52456	0.000676203	up
ENSMUSG00000033191	Tie1	4.92488	2.30009	0.000269904	up
ENSMUSG00000050587	Lrrc4c	5.53781	2.46932	5.60688e-11	up
ENSMUSG00000021139	Gm20498	2.19518	1.13434	1.73023e-07	up
ENSMUSG00000103900	Gm37500	2.02868	1.02054	0.0364573	up
ENSMUSG00000046085	4931422A03Rik	10.6123	3.40767	0	up
ENSMUSG00000105444	Gm10727	76.8314	6.26362	1.6391e-06	up
ENSMUSG00000052656	Rnf103	2.28553	1.19253	1.74839e-12	up
ENSMUSG00000011306	Sugp1	3.31842	1.7305	0	up
ENSMUSG00000059706	A830035A12Rik	14.4405	3.85205	3.01192e-07	up
ENSMUSG00000095295	Gm3488	4.41939	2.14385	8.09651e-23	up
ENSMUSG00000087249	Gm16062	37.58	5.23189	7.15558e-113	up
ENSMUSG00000027620	Rbm39	2.5903	1.37312	0	up
ENSMUSG00000108942	Gm44660	8.05242	3.00942	2.09149e-159	up
ENSMUSG00000025002	Cyp2c55	21.384	4.41846	2.44278e-08	up
ENSMUSG00000003154	Foxj2	2.13011	1.09093	2.50401e-23	up
ENSMUSG00000039057	Myo16	170.911	7.4171	8.61641e-09	up
ENSMUSG00000116560	Gm2808	18.7463	4.22854	2.24232e-160	up
ENSMUSG00000025591	Tma16	3.31426	1.72869	0	up
ENSMUSG00000089997	1810020O05Rik	12.5783	3.65287	6.0051e-26	up
ENSMUSG00000097427	Gm6763	259.325	8.01862	2.60404e-10	up
ENSMUSG00000030269	Mtmr14	2.07159	1.05074	3.63621e-119	up
ENSMUSG00000042761	Mrap2	9.0076	3.17114	5.5455e-164	up
ENSMUSG00000033249	Hsf4	2.01688	1.01213	0.00307968	up
ENSMUSG00000036023	Parp2	2.20784	1.14263	5.32316e-124	up
ENSMUSG00000117350	Gm49975	104.825	6.71184	6.41249e-07	up
ENSMUSG00000030213	Atf7ip	2.21978	1.15042	3.31286e-290	up
ENSMUSG00000074665	Bpifb4	10.3812	3.37591	1.32906e-06	up
ENSMUSG00000032905	Atg12	2.38135	1.25178	5.52754e-144	up
ENSMUSG00000025189	Cnnm1	5.95346	2.57373	1.08904e-34	up
ENSMUSG00000034391	Fbxo15	2.12002	1.08408	1.70408e-182	up
ENSMUSG00000076437	Selenoh	2.30192	1.20284	8.80134e-190	up
ENSMUSG00000046192	Iqub	8.29465	3.05218	2.19672e-42	up
ENSMUSG00000052253	Zfp622	2.53095	1.33968	3.52415e-241	up
ENSMUSG00000029136	Rbks	2.03086	1.02209	0.00101299	up
ENSMUSG00000052479	A330008L17Rik	9.18323	3.199	1.11315e-12	up
ENSMUSG00000115483	Gm9732	13.8282	3.78954	8.73981e-32	up
ENSMUSG00000061911	Myt1l	4.59247	2.19927	2.0873e-05	up
ENSMUSG00000060093	H4c1	16.6241	4.0552	2.93037e-29	up
ENSMUSG00000060678	H4c3	18.1658	4.18315	2.37067e-16	up
ENSMUSG00000112702	Gm47571	27.2543	4.76841	0.000231371	up
ENSMUSG00000033794	Lpcat2b	108.091	6.75611	1.26824e-07	up
ENSMUSG00000032633	Flcn	6.13425	2.61689	2.03423e-277	up
ENSMUSG00000034652	Cd300a	2.20593	1.14139	0.0112794	up
ENSMUSG00000045106	Ccdc73	2.17148	1.11868	4.21937e-28	up
ENSMUSG00000019768	Esr1	9.35192	3.22526	3.21821e-222	up
ENSMUSG00000015966	Il17rb	3.16691	1.66308	0.0227845	up
ENSMUSG00000042564	Fam227a	5.77455	2.52971	4.30232e-23	up
ENSMUSG00000118471	Gm50461	19.5321	4.28778	7.39941e-63	up
ENSMUSG00000062132	Arhgap33os	2.26226	1.17776	0.0011336	up
ENSMUSG00000070498	Tmem132b	11.5086	3.52464	1.01175e-17	up
ENSMUSG00000094152	Slc6a16	4.49906	2.16962	4.62875e-08	up
ENSMUSG00000084897	Gm14226	2.10786	1.07578	0.012347	up
ENSMUSG00000027706	Sec62	2.18876	1.13011	1.04985e-171	up
ENSMUSG00000085174	Gm16206	2.9132	1.54261	0.00372979	up
ENSMUSG00000033166	Dis3	2.44895	1.29216	0	up
ENSMUSG00000022304	Dpys	4.25915	2.09057	0.000207817	up
ENSMUSG00000043924	Ncmap	2.12813	1.08959	0.00144248	up
ENSMUSG00000043073	Usp17le	355.351	8.4731	9.26174e-12	up
ENSMUSG00000024235	Map3k8	2.79351	1.48208	0.000367804	up
ENSMUSG00000097804	Gm16685	13.4945	3.7543	2.05217e-13	up
ENSMUSG00000111436	Gm47356	10.2469	3.35711	2.50161e-20	up
ENSMUSG00000034334	Fam151b	5.04696	2.33541	4.27526e-08	up
ENSMUSG00000035522	Tsga8	18.0884	4.177	1.27813e-07	up
ENSMUSG00000112049	Gm48269	4.76186	2.25153	7.37488e-44	up
ENSMUSG00000033096	Apmap	2.96887	1.56991	4.42063e-65	up
ENSMUSG00000097836	Gm26903	10.3398	3.37014	4.01423e-169	up
ENSMUSG00000106951	5930430L01Rik	19.5917	4.29217	3.94807e-62	up
ENSMUSG00000006538	Ihh	13.5593	3.76122	1.93452e-09	up
ENSMUSG00000078787	Cyp2t4	3.96997	1.98913	0.00248679	up
ENSMUSG00000097039	Pvt1	4.98317	2.31707	1.31388e-160	up
ENSMUSG00000059213	Ddn	36.909	5.2059	3.92775e-08	up
ENSMUSG00000026489	Coq8a	3.05706	1.61214	3.76483e-60	up
ENSMUSG00000005493	Msh4	22.7746	4.50936	2.97622e-50	up
ENSMUSG00000054003	Tdrd9	3.70874	1.89093	1.93639e-05	up
ENSMUSG00000031465	Angpt2	12.3021	3.62083	8.37701e-53	up
ENSMUSG00000028796	Phc2	2.41676	1.27307	7.21913e-71	up
ENSMUSG00000103234	Gm37158	5.21808	2.38352	8.67984e-29	up
ENSMUSG00000051235	Gen1	2.44071	1.2873	5.8714e-60	up
ENSMUSG00000008129	4930432K21Rik	7.0959	2.82699	3.14934e-76	up
ENSMUSG00000052516	Robo2	3.62629	1.85849	5.78059e-05	up
ENSMUSG00000030929	Eri2	2.82755	1.49955	7.56968e-130	up
ENSMUSG00000082163	Gm14276	2.52644	1.33711	1.53324e-07	up
ENSMUSG00000040220	Gas8	5.35486	2.42085	8.38907e-223	up
ENSMUSG00000031618	Nr3c2	80.9818	6.33953	2.08609e-70	up
ENSMUSG00000107200	Gm43039	4.32738	2.11349	1.19348e-05	up
ENSMUSG00000105891	A230001M10Rik	24.2292	4.59867	1.0379e-12	up
ENSMUSG00000025893	Kbtbd3	9.37466	3.22877	1.69038e-36	up
ENSMUSG00000090659	Zfp493	2.82193	1.49668	1.45383e-82	up
ENSMUSG00000090843	Heatr4	16.5074	4.04504	0.00172316	up
ENSMUSG00000036856	Wnt4	4.91952	2.29852	1.02897e-08	up
ENSMUSG00000110909	B020014A21Rik	7.1562	2.83919	1.11455e-19	up
ENSMUSG00000108310	Gm44712	34.4415	5.10608	1.68323e-05	up
ENSMUSG00000000308	Ckmt1	2.05335	1.03798	2.49083e-15	up
ENSMUSG00000003053	Cyp2c29	8.36108	3.06369	1.67401e-156	up
ENSMUSG00000095403	Gm21092	9.2226	3.20517	0	up
ENSMUSG00000036466	Megf11	7.02448	2.81239	0	up
ENSMUSG00000056596	Trnp1	2.20403	1.14015	1.07802e-08	up
ENSMUSG00000032259	Drd2	6.91438	2.7896	0.000300507	up
ENSMUSG00000118504	4933434E20Rik	2.96094	1.56606	1.54762e-99	up
ENSMUSG00000043556	Fbxl7	7.0773	2.8232	1.56179e-209	up
ENSMUSG00000026096	Osgepl1	2.78616	1.47828	3.12015e-68	up
ENSMUSG00000044337	Ackr3	2.52464	1.33608	7.97229e-15	up
ENSMUSG00000085511	Gm11738	57.1073	5.8356	2.23533e-07	up
ENSMUSG00000020694	Tlk2	2.669	1.4163	0	up
ENSMUSG00000113362	Gm40557	38.442	5.26461	2.96302e-13	up
ENSMUSG00000008318	Relt	2.91328	1.54264	1.46268e-31	up
ENSMUSG00000030344	Akap3	31.7185	4.98725	1.5756e-13	up
ENSMUSG00000032264	Zw10	2.02969	1.02126	4.11113e-97	up
ENSMUSG00000039903	Eva1c	3.52716	1.81851	2.5948e-06	up
ENSMUSG00000046667	Rbm12b1	2.141	1.09828	7.31853e-24	up
ENSMUSG00000049872	Calhm5	4.87889	2.28655	8.2101e-09	up
ENSMUSG00000049680	Urgcp	2.32153	1.21508	3.3607e-28	up
ENSMUSG00000040329	Il7	3.82038	1.93372	2.90846e-07	up
ENSMUSG00000103400	Gm15853	10.2965	3.36408	4.90945e-11	up
ENSMUSG00000052906	Ubxn8	2.55988	1.35608	3.45867e-26	up
ENSMUSG00000036712	Cyld	2.02185	1.01568	1.11668e-39	up
ENSMUSG00000073902	Gm1966	4.93986	2.30447	1.311e-08	up
ENSMUSG00000025407	Gli1	3.42213	1.77489	8.11511e-237	up
ENSMUSG00000025408	Ddit3	3.45656	1.78934	1.32146e-80	up
ENSMUSG00000086189	Gm15462	4.69291	2.23048	1.4317e-15	up
ENSMUSG00000105643	Gm42611	2.27858	1.18814	0.00648083	up
ENSMUSG00000079355	Ackr4	2.20156	1.13853	0.00332603	up
ENSMUSG00000086727	4931428L18Rik	2.53307	1.34089	7.40444e-05	up
ENSMUSG00000012519	Mlkl	4.14608	2.05175	6.37242e-16	up
ENSMUSG00000010142	Tnfrsf13b	2.63026	1.39521	0.00455766	up
ENSMUSG00000030203	Dusp16	4.63384	2.21221	0	up
ENSMUSG00000042078	Svop	10.6302	3.4101	5.46698e-19	up
ENSMUSG00000031786	Drc7	2.28238	1.19054	0.000482375	up
ENSMUSG00000037085	Trmt12	3.83728	1.94009	4.20183e-43	up
ENSMUSG00000115690	Gm48924	4.53632	2.18152	1.51515e-19	up
ENSMUSG00000050732	Vamp8	2.61131	1.38477	6.27205e-29	up
ENSMUSG00000026142	Rhbdd1	2.66272	1.4129	9.13175e-66	up
ENSMUSG00000029670	Ing3	2.6701	1.41689	7.0181e-103	up
ENSMUSG00000031840	Rab3a	7.71494	2.94765	2.77322e-108	up
ENSMUSG00000118206	Gm50358	8.18279	3.03259	2.48091e-34	up
ENSMUSG00000111877	Gm6477	10.8032	3.43339	1.12887e-29	up
ENSMUSG00000082962	Gm10601	3.23819	1.69519	0.00725018	up
ENSMUSG00000025963	Mdh1b	3.74087	1.90337	0.000251973	up
ENSMUSG00000051596	Otop1	2.86729	1.51969	0.00184861	up
ENSMUSG00000090714	Zscan4d	237.389	7.89111	4.28805e-10	up
ENSMUSG00000028965	Tnfrsf9	4.19047	2.06711	0.000435357	up
ENSMUSG00000074006	Omp	4.40406	2.13883	1.91025e-07	up
ENSMUSG00000097129	4930507D05Rik	20.1186	4.33046	4.335e-23	up
ENSMUSG00000034194	R3hcc1	2.06382	1.04532	2.30091e-44	up
ENSMUSG00000027905	Ddx20	3.66827	1.8751	0	up
ENSMUSG00000006675	P4htm	3.56689	1.83467	2.16282e-25	up
ENSMUSG00000006678	Pola1	2.0323	1.02311	5.56149e-121	up
ENSMUSG00000096718	Zfp781	8.21051	3.03747	8.58145e-281	up
ENSMUSG00000026718	Stam	2.3199	1.21406	7.35887e-149	up
ENSMUSG00000061482	H4c4	11.8716	3.56944	2.52699e-23	up
ENSMUSG00000089871	Speer4cos	745.681	9.54242	3.82397e-48	up
ENSMUSG00000053581	Zfand2a	2.8581	1.51506	5.85782e-74	up
ENSMUSG00000055045	Gm11190	2.34092	1.22707	0.0359922	up
ENSMUSG00000074607	Tox2	5.82793	2.54298	1.25581e-07	up
ENSMUSG00000030110	Ret	4.75758	2.25023	6.54522e-20	up
ENSMUSG00000001444	Tbx21	4.30627	2.10644	4.00223e-21	up
ENSMUSG00000045248	Med26	2.79426	1.48247	4.04159e-209	up
ENSMUSG00000100937	1700020D05Rik	13.227	3.72541	2.30551e-10	up
ENSMUSG00000074264	Amy1	5.65277	2.49896	0.000149896	up
ENSMUSG00000083218	Gm16425	8.05309	3.00954	1.29856e-05	up
ENSMUSG00000022335	Zfat	2.72653	1.44707	1.0737e-61	up
ENSMUSG00000038879	Nipal2	7.7424	2.95278	3.87153e-12	up
ENSMUSG00000046240	Hepacam	31.1978	4.96337	2.48556e-07	up
ENSMUSG00000102295	Ighv1-57	363.841	8.50716	7.30218e-12	up
ENSMUSG00000108126	Gm43909	59.3506	5.89119	4.29268e-114	up
ENSMUSG00000069713	4933406P04Rik	23.7523	4.57	2.09051e-09	up
ENSMUSG00000006784	Ttc25	2.29782	1.20027	1.0253e-09	up
ENSMUSG00000096221	1500002C15Rik	2.71279	1.43978	0.000115042	up
ENSMUSG00000000142	Axin2	2.91917	1.54556	7.43144e-21	up
ENSMUSG00000070287	Slc35g2	2.43798	1.28569	0.013069	up
ENSMUSG00000032534	Cep63	2.98291	1.57672	4.27617e-125	up
ENSMUSG00000074199	Krtdap	2.75756	1.46339	0.00119674	up
ENSMUSG00000052572	Dlg2	10.497	3.3919	9.75771e-105	up
ENSMUSG00000091472	Gm3739	3.10607	1.63509	1.7013e-24	up
ENSMUSG00000095779	Gm2163	6.988	2.80488	0.0218572	up
ENSMUSG00000032530	Lyzl4	152.632	7.25392	8.25713e-09	up
ENSMUSG00000067365	Tmem128	2.74365	1.45609	3.99394e-33	up
ENSMUSG00000032487	Ptgs2	20.5021	4.3577	1.20069e-148	up
ENSMUSG00000048756	Foxo3	3.29084	1.71846	0	up
ENSMUSG00000112105	Rps7-ps2	7.76872	2.95768	2.96808e-06	up
ENSMUSG00000032207	Lipc	7.17196	2.84237	0.0129207	up
ENSMUSG00000036214	Znrd1as	2.89994	1.53602	8.58585e-47	up
ENSMUSG00000110010	Gm45629	2.97574	1.57325	0.00150467	up
ENSMUSG00000049755	Zfp672	2.10209	1.07183	1.75429e-07	up
ENSMUSG00000097277	2900076A07Rik	2.22831	1.15595	1.44774e-08	up
ENSMUSG00000040904	Gm21988	4.25822	2.09025	9.90876e-89	up
ENSMUSG00000097768	2310043M15Rik	53.3383	5.7371	0	up
ENSMUSG00000072704	Smim10l1	3.97817	1.9921	3.6541e-87	up
ENSMUSG00000052616	Terb1	77.7085	6.28	1.8643e-196	up
ENSMUSG00000047786	Lix1	9.6902	3.27653	2.83711e-28	up
ENSMUSG00000107909	2610017A05Rik	2.07349	1.05206	0.0258664	up
ENSMUSG00000039901	Armh3	2.27327	1.18477	2.49395e-99	up
ENSMUSG00000115167	Gm49015	6.8364	2.77324	0	up
ENSMUSG00000110357	A030001D20Rik	9.90018	3.30745	3.4481e-121	up
ENSMUSG00000083246	Gm11839	2.68743	1.42623	1.13121e-06	up
ENSMUSG00000112719	Gm45925	23.669	4.56493	6.58043e-11	up
ENSMUSG00000096257	Ccer2	8.46132	3.08088	1.24598e-05	up
ENSMUSG00000063058	Prr23a2	32.9436	5.04193	1.38151e-07	up
ENSMUSG00000040420	Cdh18	12.9859	3.69887	2.05846e-55	up
ENSMUSG00000026432	Avpr1b	16.4893	4.04346	5.18617e-07	up
ENSMUSG00000058355	Abce1	2.23839	1.16246	0	up
ENSMUSG00000040187	Arntl2	4.54265	2.18353	2.04783e-188	up
ENSMUSG00000035992	Fnip1	2.73351	1.45076	0	up
ENSMUSG00000046179	E2f8	4.68576	2.22828	0	up
ENSMUSG00000028331	Trmo	2.2496	1.16967	2.08282e-39	up
ENSMUSG00000001300	Efnb2	2.01143	1.00822	4.75212e-56	up
ENSMUSG00000021392	Nol8	2.00259	1.00187	6.64826e-110	up
ENSMUSG00000003617	Cp	114.69	6.8416	2.86558e-07	up
ENSMUSG00000096916	Zfp850	2.83345	1.50256	5.10822e-103	up
ENSMUSG00000013155	Enkd1	2.07811	1.05527	1.38718e-33	up
ENSMUSG00000023914	Mep1a	153.377	7.26094	2.91227e-08	up
ENSMUSG00000054247	Gm9939	4.09861	2.03514	0.00145335	up
ENSMUSG00000117748	Gm50241	2.54792	1.34932	1.70021e-06	up
ENSMUSG00000073781	Gm6471	1930.77	10.915	1.37573e-19	up
ENSMUSG00000028128	F3	3.31645	1.72964	1.95318e-53	up
ENSMUSG00000109279	Gm45220	5.23764	2.38892	3.57818e-06	up
ENSMUSG00000016150	Tenm1	11.0865	3.47073	2.02081e-29	up
ENSMUSG00000086322	E130218I03Rik	9.0695	3.18102	0.00989919	up
ENSMUSG00000063954	H2ac19	12.5321	3.64755	0.00309411	up
ENSMUSG00000059729	Olfr1385	4.10221	2.0364	5.70043e-16	up
ENSMUSG00000108037	Gm44597	2.3288	1.21959	0.00274142	up
ENSMUSG00000037386	Rims2	2.27275	1.18444	8.61154e-151	up
ENSMUSG00000107608	Gm43863	6.85785	2.77776	3.39858e-44	up
ENSMUSG00000086451	4933431K23Rik	300.793	8.23263	6.43174e-15	up
ENSMUSG00000005237	Dnah2	2.99464	1.58238	2.93467e-30	up
ENSMUSG00000034216	Vps18	2.83856	1.50516	9.17136e-159	up
ENSMUSG00000024921	Smarca2	6.834	2.77273	2.33181e-87	up
ENSMUSG00000023019	Gpd1	2.96237	1.56675	5.21343e-06	up
ENSMUSG00000021298	Gpr132	6.38353	2.67435	0.000113398	up
ENSMUSG00000045613	Chrm2	10.3402	3.37019	2.07998e-217	up
ENSMUSG00000035112	Wnk4	3.60378	1.84951	1.61654e-20	up
ENSMUSG00000060459	Kng2	4.82015	2.26908	5.87763e-09	up
ENSMUSG00000031729	Ist1	2.69861	1.43221	2.91171e-247	up
ENSMUSG00000029314	Gpat3	6.55396	2.71237	3.76961e-50	up
ENSMUSG00000048779	P2ry6	15.533	3.95727	2.99148e-33	up
ENSMUSG00000087480	Gm15910	3.53675	1.82243	0.00466465	up
ENSMUSG00000110834	Gm39469	3.12521	1.64395	3.53446e-33	up
ENSMUSG00000002108	Nr1h3	2.10482	1.0737	0.00371493	up
ENSMUSG00000063106	Olfr1510	895.543	9.80662	7.21528e-16	up
ENSMUSG00000108779	Gm45691	11.3064	3.49907	1.64648e-05	up
ENSMUSG00000026109	Tmeff2	3.92182	1.97152	0.000479127	up
ENSMUSG00000020525	Ppm1d	3.32994	1.7355	1.53678e-286	up
ENSMUSG00000074876	Spata5l1	2.68914	1.42715	2.0701e-44	up
ENSMUSG00000030986	Dhx32	4.00562	2.00203	0	up
ENSMUSG00000021713	Ppwd1	2.4212	1.27572	3.77187e-90	up
ENSMUSG00000037428	Vgf	2.26698	1.18077	1.69344e-15	up
ENSMUSG00000025432	Avil	5.39024	2.43035	1.44726e-07	up
ENSMUSG00000097467	Gm26737	2.36519	1.24195	0.0253327	up
ENSMUSG00000021719	Rgs7bp	10.8819	3.44386	0.000234857	up
ENSMUSG00000006154	Eps8l1	5.16874	2.36981	1.21608e-10	up
ENSMUSG00000097911	Gm26691	2.8767	1.52442	0.000124206	up
ENSMUSG00000023333	Gcm1	26.3887	4.72185	1.19349e-22	up
ENSMUSG00000038540	Tmc3	2.84882	1.51036	3.13159e-13	up
ENSMUSG00000023923	Tbc1d5	2.07844	1.0555	2.03879e-32	up
ENSMUSG00000027274	Mkks	2.83417	1.50293	1.72455e-56	up
ENSMUSG00000017747	Ghdc	2.1524	1.10595	2.36545e-37	up
ENSMUSG00000107577	Gm44103	3.8442	1.94268	2.52302e-27	up
ENSMUSG00000027868	Tbx15	2.44228	1.28823	0.0193935	up
ENSMUSG00000069265	H3c1	2.73356	1.45078	1.27633e-05	up
ENSMUSG00000094856	Gm21962	4.63586	2.21284	8.58013e-09	up
ENSMUSG00000060081	H2ac1	324.542	8.34226	2.48646e-15	up
ENSMUSG00000084990	Gm14549	3.81029	1.9299	3.07682e-11	up
ENSMUSG00000030363	Clec2j	15.4133	3.94611	4.02972e-26	up
ENSMUSG00000104167	A030012G06Rik	31.1472	4.96103	1.75362e-15	up
ENSMUSG00000070044	Fam149a	2.07672	1.05431	2.15976e-07	up
ENSMUSG00000033967	Rnf225	2.97057	1.57074	4.69725e-10	up
ENSMUSG00000057596	Trim30d	6.0508	2.59713	2.83843e-05	up
ENSMUSG00000053286	Trmt1l	2.14188	1.09888	1.31816e-90	up
ENSMUSG00000051378	Kif18b	3.26541	1.70727	0	up
ENSMUSG00000037101	Ttc29	6.28574	2.65208	3.23561e-12	up
ENSMUSG00000038331	Satb2	2.02044	1.01467	1.8334e-07	up
ENSMUSG00000054252	Fgfr3	2.1192	1.08352	2.05237e-05	up
ENSMUSG00000042572	Ube2q1	2.27631	1.1867	3.41866e-244	up
ENSMUSG00000040594	Ranbp17	2.30941	1.20753	3.26762e-112	up
ENSMUSG00000111063	Zkscan7	6.07397	2.60264	2.50396e-25	up
ENSMUSG00000052942	Glis3	2.7415	1.45496	3.91303e-15	up
ENSMUSG00000025195	Dnmbp	2.28205	1.19033	1.47095e-122	up
ENSMUSG00000025194	Abcc2	10.8885	3.44473	9.2562e-22	up
ENSMUSG00000116719	Gm29719	2.39856	1.26217	0.00951666	up
ENSMUSG00000026317	Cln8	2.19024	1.13109	3.77522e-56	up
ENSMUSG00000042828	Trim72	53.8631	5.75122	4.33064e-34	up
ENSMUSG00000112008	Gm47218	2.13832	1.09648	0.000668882	up
ENSMUSG00000096856	Gm10778	6.02959	2.59206	5.77728e-247	up
ENSMUSG00000070291	Ddx43	4.02486	2.00894	1.3016e-48	up
ENSMUSG00000031485	Plpbp	4.81383	2.26719	0	up
ENSMUSG00000005413	Hmox1	2.52503	1.3363	3.81212e-279	up
ENSMUSG00000049281	Scn3b	2.21553	1.14765	2.70184e-08	up
ENSMUSG00000048108	Tmem72	6.12625	2.615	3.53406e-29	up
ENSMUSG00000105970	Gm43360	15.0372	3.91046	2.14071e-05	up
ENSMUSG00000024727	Trpm6	3.8396	1.94096	2.17409e-06	up
ENSMUSG00000033717	Adra2a	17.4092	4.12178	2.1946e-67	up
ENSMUSG00000017817	Jph2	2.64795	1.40488	4.36874e-07	up
ENSMUSG00000039579	Grin3a	3.42271	1.77514	0.00351695	up
ENSMUSG00000044881	Coa4	2.00479	1.00345	1.361e-07	up
ENSMUSG00000019866	Crybg1	2.6094	1.38372	3.91918e-14	up
ENSMUSG00000099481	Xndc1	2.21105	1.14473	2.88427e-42	up
ENSMUSG00000073130	Gm1141	7.63571	2.93276	1.90995e-21	up
ENSMUSG00000060969	Irx1	7.80176	2.9638	4.5532e-10	up
ENSMUSG00000060924	Csmd1	15.367	3.94176	1.28438e-44	up
ENSMUSG00000117745	Gm50410	7.23062	2.85412	7.43158e-51	up
ENSMUSG00000051037	Zfp455	10.9589	3.45403	4.03794e-68	up
ENSMUSG00000027684	Mecom	6.96447	2.80001	5.64381e-49	up
ENSMUSG00000091415	Ak9	10.892	3.44519	7.79734e-191	up
ENSMUSG00000102632	Gm37786	40.249	5.33088	3.99931e-06	up
ENSMUSG00000037458	Azin1	2.09126	1.06437	1.18829e-263	up
ENSMUSG00000030321	Efcab12	8.76405	3.1316	3.94066e-131	up
ENSMUSG00000047515	BC049715	18.2712	4.1915	7.41534e-75	up
ENSMUSG00000032528	Vipr1	2.09809	1.06908	0.00877676	up
ENSMUSG00000116762	Gm46560	3.44356	1.7839	6.65453e-06	up
ENSMUSG00000021747	4930452B06Rik	4.81267	2.26684	2.26522e-185	up
ENSMUSG00000047361	Gm973	7.24194	2.85638	5.49439e-16	up
ENSMUSG00000006764	Tph2	6.92652	2.79213	5.49968e-48	up
ENSMUSG00000030643	Rab30	2.13712	1.09567	1.8108e-13	up
ENSMUSG00000030638	Sh3gl3	2.21703	1.14863	9.69552e-29	up
ENSMUSG00000049232	Tigd2	3.73174	1.89985	1.12219e-107	up
ENSMUSG00000031723	Txnl4b	2.81827	1.49481	5.90447e-28	up
ENSMUSG00000070997	1700055D18Rik	8.45469	3.07975	1.26739e-07	up
ENSMUSG00000098041	Gm26981	10.9814	3.457	4.40996e-07	up
ENSMUSG00000056820	Tsnax	2.31735	1.21248	2.84384e-186	up
ENSMUSG00000083473	Gm13207	10.9951	3.45879	6.44415e-08	up
ENSMUSG00000060402	Chst8	3.47243	1.79595	2.10494e-16	up
ENSMUSG00000053226	Dand5	3.27827	1.71294	1.32476e-18	up
ENSMUSG00000116738	Gm49565	101.995	6.67236	1.99809e-07	up
ENSMUSG00000037816	Fbxw17	4.29124	2.10139	3.90698e-105	up
ENSMUSG00000015957	Wnt11	4.05576	2.01997	1.03659e-06	up
ENSMUSG00000046323	Dppa3	3.1023	1.63334	1.15657e-145	up
ENSMUSG00000025185	Loxl4	2.13806	1.0963	3.91305e-07	up
ENSMUSG00000016181	Utp25	2.47239	1.30591	2.06928e-127	up
ENSMUSG00000029651	Mtus2	2.72823	1.44796	5.8887e-36	up
ENSMUSG00000109196	Gm44715	6.43393	2.6857	1.22068e-08	up
ENSMUSG00000035211	Xrra1	2.35342	1.23476	0.020412	up
ENSMUSG00000051648	Kctd19	58.6157	5.87321	0	up
ENSMUSG00000050783	Htr1f	11.2618	3.49337	2.28497e-77	up
ENSMUSG00000047866	Lonp2	2.41347	1.27111	7.67446e-106	up
ENSMUSG00000035910	Dcdc2a	38.6167	5.27115	3.38624e-49	up
ENSMUSG00000031711	Zfp330	2.12938	1.09043	2.41567e-88	up
ENSMUSG00000026768	Itga8	3.66999	1.87578	1.64397e-07	up
ENSMUSG00000071796	6820431F20Rik	15.1355	3.91986	0	up
ENSMUSG00000099564	Gm28729	8.01252	3.00226	4.6796e-07	up
ENSMUSG00000101348	Gm7135	19.9032	4.31493	3.57385e-07	up
ENSMUSG00000049112	Oxtr	9.52396	3.25156	6.2328e-10	up
ENSMUSG00000113361	B930059L03Rik	24.7636	4.63015	8.08145e-81	up
ENSMUSG00000094132	Gm3264	2.07105	1.05036	8.48564e-05	up
ENSMUSG00000060332	Tmc2	18.8971	4.24009	2.32075e-10	up
ENSMUSG00000111619	Gm48348	3.55552	1.83006	0.000883643	up
ENSMUSG00000029452	Tmem116	2.13342	1.09317	0.00046388	up
ENSMUSG00000068335	Dok1	3.03724	1.60276	1.293e-13	up
ENSMUSG00000031816	Mthfsd	2.11873	1.0832	1.95038e-22	up
ENSMUSG00000030108	Slc6a13	13.1008	3.71158	3.04156e-10	up
ENSMUSG00000082367	Gm12363	122.976	6.94224	1.73921e-07	up
ENSMUSG00000026577	Blzf1	2.93701	1.55435	2.37759e-100	up
ENSMUSG00000009108	Gnat2	2.16485	1.11427	3.06196e-09	up
ENSMUSG00000035681	Kcnc2	7.13064	2.83403	3.67121e-26	up
ENSMUSG00000077562	Gm23203	10.084	3.334	2.11566e-06	up
ENSMUSG00000104563	Gm43041	398.799	8.63952	3.24188e-12	up
ENSMUSG00000112790	Gm33378	3.38895	1.76084	5.39286e-31	up
ENSMUSG00000047143	Dmrta2	3.24617	1.69874	4.19431e-08	up
ENSMUSG00000033960	Jcad	2.16413	1.11379	4.05896e-39	up
ENSMUSG00000091956	C2cd4b	3.53384	1.82124	0.00121815	up
ENSMUSG00000022900	Ildr1	2.12663	1.08857	1.98294e-34	up
ENSMUSG00000022899	Slc15a2	5.88866	2.55794	3.35836e-34	up
ENSMUSG00000021200	Asb2	17.1483	4.1	5.26984e-05	up
ENSMUSG00000102881	Gm3807	234.583	7.87396	6.81157e-10	up
ENSMUSG00000098137	Gm33962	2286.14	11.1587	1.8671e-20	up
ENSMUSG00000072731	Gm3715	2.52434	1.3359	2.55399e-24	up
ENSMUSG00000058665	En1	9.58175	3.26029	1.77175e-07	up
ENSMUSG00000113386	Gm47357	9.59522	3.26232	2.60853e-26	up
ENSMUSG00000024121	Atp6v0c	2.93334	1.55254	0	up
ENSMUSG00000037369	Kdm6a	2.58782	1.37174	1.81554e-181	up
ENSMUSG00000106924	Gm42857	5.10796	2.35275	1.07977e-07	up
ENSMUSG00000087165	2010001A14Rik	5.37225	2.42553	8.17024e-06	up
ENSMUSG00000020690	Efcab3	31.9031	4.99562	2.09303e-07	up
ENSMUSG00000001348	Acp5	4.10632	2.03785	3.00169e-76	up
ENSMUSG00000002104	Rapsn	6.33392	2.6631	2.32835e-13	up
ENSMUSG00000040536	Necab1	9.0524	3.1783	2.79471e-11	up
ENSMUSG00000110424	1700012D14Rik	3.08011	1.62298	0.000332448	up
ENSMUSG00000058669	Nkx2-9	5.63879	2.49539	9.38618e-10	up
ENSMUSG00000052419	2610001J05Rik	2.22628	1.15464	5.66897e-28	up
ENSMUSG00000025702	Marchf8	2.52034	1.33362	1.62739e-88	up
ENSMUSG00000031543	Ank1	8.43446	3.0763	1.64984e-14	up
ENSMUSG00000055022	Cntn1	2.22481	1.15369	0.0191579	up
ENSMUSG00000105845	Gm42808	2.76524	1.4674	4.96472e-08	up
ENSMUSG00000021662	Arhgef28	2.36474	1.24168	1.51031e-17	up
ENSMUSG00000107821	Gm8038	169.313	7.40355	1.08096e-08	up
ENSMUSG00000039714	Cplx3	259.664	8.0205	8.09132e-11	up
ENSMUSG00000001025	S100a6	4.11542	2.04104	2.70878e-84	up
ENSMUSG00000020832	Eral1	2.12186	1.08533	9.46774e-101	up
ENSMUSG00000106375	Gm43361	14.5313	3.86109	2.46752e-07	up
ENSMUSG00000002428	Hltf	2.86285	1.51745	6.42657e-226	up
ENSMUSG00000062190	Lancl2	2.71046	1.43854	1.11914e-126	up
ENSMUSG00000022518	4930562C15Rik	64.1505	6.00339	7.40069e-06	up
ENSMUSG00000075419	Dolk	4.1741	2.06147	1.00636e-53	up
ENSMUSG00000063458	Lrmda	11.0913	3.47136	8.51823e-47	up
ENSMUSG00000012640	Zfp715	2.65076	1.4064	3.63411e-75	up
ENSMUSG00000116632	Magef1	2.94832	1.55989	3.44904e-07	up
ENSMUSG00000116927	Gm30881	4.40864	2.14033	0.000620149	up
ENSMUSG00000043541	Casc1	15.5648	3.96021	2.34871e-06	up
ENSMUSG00000008575	Nfib	3.61228	1.85291	3.74976e-06	up
ENSMUSG00000043388	Tmem130	4.73415	2.24311	4.68929e-10	up
ENSMUSG00000051323	Pcdh19	2.78062	1.4754	2.20043e-24	up
ENSMUSG00000115002	Gm10847	159.2	7.31469	1.94815e-08	up
ENSMUSG00000090379	Gm8229	107.728	6.75125	1.33398e-07	up
ENSMUSG00000029231	Pdgfra	3.35218	1.7451	0.000131427	up
ENSMUSG00000102312	Pcdha3	3.25677	1.70344	0.00519775	up
ENSMUSG00000110275	Gm5905	2.79112	1.48084	0.00391794	up
ENSMUSG00000039130	Zc3hc1	2.17254	1.11938	2.82085e-150	up
ENSMUSG00000072584	Gm7489	270.547	8.07973	1.67875e-10	up
ENSMUSG00000044177	Wfikkn2	3.55252	1.82884	0.000408824	up
ENSMUSG00000110375	Gm45323	13.6121	3.76682	4.27753e-229	up
ENSMUSG00000081058	H3c15	15.3714	3.94218	2.45751e-11	up
ENSMUSG00000040877	Wdr25	2.1936	1.1333	5.26232e-15	up
ENSMUSG00000103046	Gm37309	2.03129	1.0224	0.0433747	up
ENSMUSG00000025777	Gdap1	4.2299	2.08062	0.000176343	up
ENSMUSG00000050010	Shisa3	3.3851	1.7592	1.1748e-18	up
ENSMUSG00000022799	Arhgap31	2.57457	1.36433	1.66131e-10	up
ENSMUSG00000046756	Mrps7	2.23717	1.16168	8.46993e-180	up
ENSMUSG00000030469	Zfp719	2.52572	1.33669	1.08486e-53	up
ENSMUSG00000023966	Rsph9	13.2021	3.7227	1.68289e-25	up
ENSMUSG00000098101	Gm27006	6.22732	2.63861	0.000179451	up
ENSMUSG00000035200	Chrnb4	15.4443	3.94901	4.94491e-90	up
ENSMUSG00000033540	Idua	2.74843	1.45861	7.91749e-68	up
ENSMUSG00000103070	Gm37903	4.94746	2.30669	7.98266e-19	up
ENSMUSG00000048458	Inka2	9.31142	3.219	1.39192e-42	up
ENSMUSG00000029735	Tpk1	3.20444	1.68007	7.31475e-59	up
ENSMUSG00000018924	Alox15	7.26728	2.86141	1.14463e-31	up
ENSMUSG00000018920	Cxcl16	5.87225	2.55391	2.47517e-277	up
ENSMUSG00000071773	Rhox1	5.5599	2.47506	1.71416e-09	up
ENSMUSG00000055540	Epha6	13.409	3.74513	1.45298e-23	up
ENSMUSG00000032178	Ilf3	2.17056	1.11807	0	up
ENSMUSG00000047626	Olfr791	13.3368	3.73734	6.19096e-19	up
ENSMUSG00000005124	Ccn4	3.51476	1.81343	3.71746e-06	up
ENSMUSG00000091311	Spata31d1b	3.6493	1.86762	6.09769e-06	up
ENSMUSG00000044646	Zbtb7c	4.65292	2.21814	1.0904e-08	up
ENSMUSG00000090116	Gm15680	12.3391	3.62517	3.9313e-88	up
ENSMUSG00000109209	Gm45104	3.52836	1.819	0.00021461	up
ENSMUSG00000098369	Gm2274	11.0715	3.46878	0.00253846	up
ENSMUSG00000068962	Zfp114	2.40315	1.26493	4.65385e-08	up
ENSMUSG00000105954	Gm42793	3.168	1.66357	5.4827e-13	up
ENSMUSG00000027942	4933434E20Rik	5.67444	2.50448	1.3839e-131	up
ENSMUSG00000040263	Klhdc4	3.10832	1.63614	0	up
ENSMUSG00000034858	Fam214a	2.65523	1.40884	2.76205e-25	up
ENSMUSG00000065999	Zfp985	6.59588	2.72157	6.44609e-173	up
ENSMUSG00000022711	Pmm2	2.10711	1.07526	5.7826e-56	up
ENSMUSG00000021468	Sptlc1	2.12739	1.08909	1.69229e-59	up
ENSMUSG00000021469	Msx2	5.97394	2.57868	1.10108e-16	up
ENSMUSG00000029771	Irf5	4.92818	2.30105	4.27273e-12	up
ENSMUSG00000113146	Gm47406	4.81024	2.26611	6.47393e-23	up
ENSMUSG00000051506	Wdfy4	139.981	7.12909	3.34661e-11	up
ENSMUSG00000008855	Hdac5	2.4345	1.28363	1.5632e-278	up
ENSMUSG00000018238	Gdf9	7.39989	2.8875	4.5333e-05	up
ENSMUSG00000097694	G730013B05Rik	2.27638	1.18674	2.14617e-32	up
ENSMUSG00000038721	Hoxb7	107.812	6.75237	1.71132e-14	up
ENSMUSG00000049100	Pcdh10	10.6023	3.4063	0.00331141	up
ENSMUSG00000020385	Clk4	4.65416	2.21852	0	up
ENSMUSG00000068758	Il3ra	2.04806	1.03426	5.28684e-06	up
ENSMUSG00000030145	Zfp248	2.65648	1.40952	4.77776e-26	up
ENSMUSG00000046793	Gpr61	38.1604	5.254	7.01034e-06	up
ENSMUSG00000114134	Gm47408	3.07848	1.62222	0.00520777	up
ENSMUSG00000078500	Zfp986	2.84564	1.50875	1.45323e-48	up
ENSMUSG00000053164	Gpr21	5.05758	2.33845	2.73727e-07	up
ENSMUSG00000036430	Tbcc	2.25697	1.17439	5.04249e-28	up
ENSMUSG00000033439	Trmt13	4.51533	2.17483	4.57999e-159	up
ENSMUSG00000086788	1700029M20Rik	7.20444	2.84889	0.0308983	up
ENSMUSG00000029993	Nfu1	2.18489	1.12756	2.59834e-183	up
ENSMUSG00000014599	Csf1	2.39058	1.25736	1.23589e-07	up
ENSMUSG00000108405	Ywhaq-ps1	102	6.67243	7.47684e-07	up
ENSMUSG00000038806	Sde2	3.42768	1.77723	0	up
ENSMUSG00000050605	Zfp61	2.20889	1.14332	2.52531e-11	up
ENSMUSG00000028707	Dmbx1	2.90692	1.53949	8.14281e-05	up
ENSMUSG00000039384	Dusp10	5.96241	2.5759	1.98571e-44	up
ENSMUSG00000061718	Ppp1r1b	2.16837	1.11661	0.000532934	up
ENSMUSG00000071302	2610044O15Rik8	2.02851	1.02042	6.9845e-21	up
ENSMUSG00000094622	Gm3055	8.75178	3.12958	4.73668e-39	up
ENSMUSG00000078808	Vmn1r58	2.80875	1.48993	0.00519429	up
ENSMUSG00000053819	Camk2d	2.41159	1.26999	1.89921e-46	up
ENSMUSG00000029093	Sorcs2	3.20885	1.68206	3.26724e-160	up
ENSMUSG00000100505	Gm13283	53.6961	5.74675	3.36807e-22	up
ENSMUSG00000048138	Dmrt2	52.9504	5.72657	2.47451e-05	up
ENSMUSG00000031651	Triml1	2.61108	1.38465	4.18991e-39	up
ENSMUSG00000034308	Sdr42e1	14.8845	3.89573	9.66782e-17	up
ENSMUSG00000069300	H2bc11	31.3351	4.96971	2.74593e-117	up
ENSMUSG00000103313	Gm38357	4.02193	2.00789	2.05839e-09	up
ENSMUSG00000105285	Gm43238	10.5791	3.40314	6.07698e-05	up
ENSMUSG00000035399	Oser1	2.26185	1.1775	5.54408e-127	up
ENSMUSG00000044352	Sowaha	2.56769	1.36047	1.28955e-05	up
ENSMUSG00000048445	Ccdc57	2.80304	1.48699	2.43801e-36	up
ENSMUSG00000085926	Gm12299	4.63599	2.21288	0.000514653	up
ENSMUSG00000096878	Gm21083	286.128	8.16052	8.06822e-11	up
ENSMUSG00000028850	Gpatch3	4.10289	2.03664	2.29872e-116	up
ENSMUSG00000032718	Mansc1	2.6562	1.40936	1.41605e-06	up
ENSMUSG00000071553	Cpa2	9.30285	3.21767	7.77656e-19	up
ENSMUSG00000104988	Gm43622	13.3815	3.74217	2.51449e-19	up
ENSMUSG00000026064	Ptp4a1	4.95288	2.30827	6.27563e-16	up
ENSMUSG00000110779	Gm48271	6.53169	2.70746	0	up
ENSMUSG00000026500	Cox20	3.35986	1.7484	7.20469e-27	up
ENSMUSG00000033793	Atp6v1h	2.15667	1.1088	4.80699e-175	up
ENSMUSG00000039488	Cntn5	2.15561	1.10809	0.00670132	up
ENSMUSG00000094295	Olfr819	171.024	7.41806	3.08937e-09	up
ENSMUSG00000091844	Gm8251	15.2082	3.92678	3.37545e-18	up
ENSMUSG00000038292	Ccdc155	2.17612	1.12176	4.04063e-06	up
ENSMUSG00000042622	Maff	2.593	1.37462	1.37837e-62	up
ENSMUSG00000039087	Rreb1	5.65774	2.50023	0	up
ENSMUSG00000118064	Gm50210	3.72694	1.89799	5.69019e-08	up
ENSMUSG00000030747	Dgat2	2.11917	1.0835	1.297e-08	up
ENSMUSG00000047409	Ctdspl	3.11008	1.63695	4.90134e-24	up
ENSMUSG00000085006	BC021767	9.74615	3.28483	2.88291e-48	up
ENSMUSG00000058503	Fam133b	2.31892	1.21345	1.65731e-61	up
ENSMUSG00000115138	Gm36899	2.20683	1.14197	0.0212908	up
ENSMUSG00000114257	Gm47654	4.82033	2.26913	7.23115e-29	up
ENSMUSG00000105816	D030025E07Rik	13.8456	3.79136	2.86162e-18	up
ENSMUSG00000087303	Lipo2	5.96776	2.57719	9.25985e-14	up
ENSMUSG00000075122	Cd80	19.415	4.2791	4.88039e-123	up
ENSMUSG00000036918	Ttc7	2.1262	1.08828	2.53527e-18	up
ENSMUSG00000015619	Gata3	2.66691	1.41517	0.000100355	up
ENSMUSG00000069274	H4c6	21.157	4.40307	3.58605e-11	up
ENSMUSG00000069302	H2ac12	278.461	8.12133	9.42507e-11	up
ENSMUSG00000012350	Ehf	5.47728	2.45346	1.97959e-23	up
ENSMUSG00000066178	6030445D17Rik	11.2251	3.48866	2.79387e-09	up
ENSMUSG00000054910	4931415C17Rik	4.51806	2.1757	8.32718e-07	up
ENSMUSG00000038563	Efl1	3.27365	1.7109	1.20782e-248	up
ENSMUSG00000001911	Nfix	2.56765	1.36045	0.000102181	up
ENSMUSG00000115144	Gm7968	20.8329	4.38079	2.33966e-08	up
ENSMUSG00000053390	Zfp952	5.08838	2.34721	2.79121e-176	up
ENSMUSG00000022935	Grik1	12.6035	3.65575	1.82442e-26	up
ENSMUSG00000113410	Gm20043	6.55337	2.71224	3.18779e-19	up
ENSMUSG00000001983	Taco1	2.17189	1.11895	2.55227e-52	up
ENSMUSG00000109127	Gm31135	9.82823	3.29693	3.50478e-12	up
ENSMUSG00000109326	Gm9165	15.9032	3.99125	2.66944e-17	up
ENSMUSG00000112057	Gm21321	17.5037	4.12959	3.44082e-18	up
ENSMUSG00000097877	Gm26703	38.4113	5.26346	1.12072e-15	up
ENSMUSG00000069892	9930111J21Rik2	3.5865	1.84258	1.34568e-06	up
ENSMUSG00000097231	Gm26852	3.35431	1.74601	4.01141e-08	up
ENSMUSG00000044550	Tceal3	13.454	3.74997	3.309e-26	up
ENSMUSG00000097842	9330104G04Rik	2.13299	1.09288	2.28975e-07	up
ENSMUSG00000034813	Grip1	3.36155	1.74913	7.63247e-38	up
ENSMUSG00000001076	C1ql4	2.18254	1.12601	0.0443403	up
ENSMUSG00000005580	Adcy9	6.99783	2.80691	7.98146e-222	up
ENSMUSG00000087385	Frg2f1	6.15309	2.62131	5.39423e-18	up
ENSMUSG00000112001	Gm8112	10.4579	3.38652	7.95273e-199	up
ENSMUSG00000095315	Gm10130	2.02351	1.01686	1.12554e-93	up
ENSMUSG00000073985	Gm10602	2.66932	1.41647	0.00366631	up
ENSMUSG00000021703	Serinc5	4.60039	2.20176	4.91164e-204	up
ENSMUSG00000038347	Tcte2	2.20285	1.13937	0.00509329	up
ENSMUSG00000083241	Gm13259	8.57216	3.09966	1.63559e-07	up
ENSMUSG00000094496	Olfr792	259.79	8.0212	2.04117e-10	up
ENSMUSG00000063328	Gm9396	3.30824	1.72606	1.02457e-20	up
ENSMUSG00000027508	Pag1	6.74428	2.75366	3.25648e-75	up
ENSMUSG00000035560	Wdr20rt	17.0847	4.09464	2.30213e-08	up
ENSMUSG00000024134	Six2	23.2036	4.53628	1.24213e-10	up
ENSMUSG00000097587	4930578M01Rik	3.97665	1.99155	1.39118e-07	up
ENSMUSG00000027346	Gpcpd1	3.50346	1.80878	1.60248e-102	up
ENSMUSG00000021367	Edn1	19.4959	4.2851	1.26933e-45	up
ENSMUSG00000020074	Ccar1	2.04771	1.03401	4.34032e-165	up
ENSMUSG00000040287	Stac3	2.7151	1.441	0.000687634	up
ENSMUSG00000039496	Cdnf	7.32402	2.87264	1.03093e-17	up
ENSMUSG00000029313	Aff1	3.21262	1.68375	1.42153e-104	up
ENSMUSG00000052302	Tbc1d30	5.43333	2.44184	2.0309e-12	up
ENSMUSG00000072258	Taf1a	2.89004	1.53109	3.72088e-77	up
ENSMUSG00000073497	AA792892	188.413	7.55776	3.59245e-09	up
ENSMUSG00000113300	Gm49371	2.04603	1.03283	1.10396e-55	up
ENSMUSG00000046961	Gpr156	16.1175	4.01055	6.4031e-46	up
ENSMUSG00000053964	Lgals4	2.86812	1.52011	5.07677e-09	up
ENSMUSG00000087006	Gm13889	60.5368	5.91974	3.92074e-14	up
ENSMUSG00000075014	Gm10800	5.20998	2.38128	0.000103956	up
ENSMUSG00000086756	Gm14051	3.1457	1.65338	0.00939213	up
ENSMUSG00000057315	Arhgap24	4.83011	2.27206	2.91438e-08	up
ENSMUSG00000058093	Zfp729b	4.19569	2.06891	2.04093e-251	up
ENSMUSG00000001986	Gria3	5.47382	2.45255	2.49045e-62	up
ENSMUSG00000044471	Lncpint	51.7486	5.69345	5.77074e-07	up
ENSMUSG00000105270	Gm42863	5.32483	2.41274	6.61629e-17	up
ENSMUSG00000111269	Gm47933	3.13088	1.64657	9.7817e-08	up
ENSMUSG00000110611	Gm20163	2.23353	1.15933	0.0230157	up
ENSMUSG00000005836	Gata6	11.678	3.54572	5.92755e-13	up
ENSMUSG00000038451	Spsb2	3.14051	1.651	1.93844e-27	up
ENSMUSG00000105207	Gm42927	12.4128	3.63376	1.632e-182	up
ENSMUSG00000101225	1700008J07Rik	3.80549	1.92808	1.67427e-08	up
ENSMUSG00000025873	Faf2	2.43715	1.2852	1.9818e-204	up
ENSMUSG00000051499	Zfp786	2.1655	1.1147	9.7102e-08	up
ENSMUSG00000050201	Otop2	6.23064	2.63938	7.6073e-06	up
ENSMUSG00000025480	Syce1	7.80142	2.96374	1.7241e-84	up
ENSMUSG00000029534	St7	4.60617	2.20357	1.07776e-42	up
ENSMUSG00000025892	Gria4	2.39777	1.26169	5.89908e-10	up
ENSMUSG00000116518	Gm49494	3.75994	1.91071	0.000149311	up
ENSMUSG00000023391	Dlx2	136.335	7.09101	8.72812e-36	up
ENSMUSG00000038768	9130409I23Rik	8.63019	3.10939	1.76083e-06	up
ENSMUSG00000027845	Dclre1b	2.16493	1.11432	1.61774e-35	up
ENSMUSG00000115704	Gm49171	26.491	4.72743	1.59502e-10	up
ENSMUSG00000085180	AI838599	4.74269	2.24571	5.75794e-09	up
ENSMUSG00000112149	Gm47611	3.38481	1.75908	9.65595e-12	up
ENSMUSG00000036196	Slc26a8	9.14596	3.19314	3.70359e-11	up
ENSMUSG00000029245	Epha5	10.814	3.43482	4.16478e-14	up
ENSMUSG00000025529	Zfp711	3.89386	1.9612	2.82822e-25	up
ENSMUSG00000041278	Ttc1	2.14403	1.10033	2.22647e-103	up
ENSMUSG00000060503	Olfr715	3.67109	1.87621	7.8447e-05	up
ENSMUSG00000029844	Hoxa1	10.9158	3.44834	1.64808e-18	up
ENSMUSG00000115685	D730044K07Rik	2.50681	1.32585	5.24928e-05	up
ENSMUSG00000032526	Ss18l2	2.05556	1.03953	6.25551e-11	up
ENSMUSG00000019852	Arfgef3	2.27994	1.189	1.19128e-33	up
ENSMUSG00000111577	Gm47136	58.3876	5.86759	1.77033e-05	up
ENSMUSG00000111377	Gm40634	247.344	7.95037	2.90623e-10	up
ENSMUSG00000098754	Prn	44.7162	5.48273	9.35422e-07	up
ENSMUSG00000020963	Tshr	8.99263	3.16874	9.85862e-151	up
ENSMUSG00000032060	Cryab	2.58513	1.37024	1.50734e-07	up
ENSMUSG00000107900	Gm5723	270.757	8.08086	6.93274e-11	up
ENSMUSG00000035851	Ythdc1	4.09627	2.03431	0	up
ENSMUSG00000020275	Rel	3.76807	1.91383	6.85302e-61	up
ENSMUSG00000071332	E230015B07Rik	26.0089	4.70093	4.91028e-10	up
ENSMUSG00000070972	Dnajc25	4.24634	2.08622	9.36265e-59	up
ENSMUSG00000085152	Gm11496	3.71505	1.89338	9.37345e-05	up
ENSMUSG00000094747	Olfr1307	2.5521	1.35169	3.041e-11	up
ENSMUSG00000112576	Gm47621	3.18744	1.6724	6.58473e-07	up
ENSMUSG00000047712	Ust	13.3639	3.74026	5.78013e-219	up
ENSMUSG00000110185	Igip	2.99025	1.58027	4.40102e-10	up
ENSMUSG00000027963	Extl2	11.9249	3.57591	0	up
ENSMUSG00000112745	Gm48025	112.556	6.8145	3.79259e-07	up
ENSMUSG00000031891	Hsd11b2	2.12176	1.08526	0.00615626	up
ENSMUSG00000031896	Ctrl	2.87889	1.52551	0.00255443	up
ENSMUSG00000028435	Aqp3	9.78026	3.28987	0	up
ENSMUSG00000056708	Ier5	3.20426	1.67999	1.97503e-47	up
ENSMUSG00000001930	Vwf	5.0112	2.32516	1.85524e-55	up
ENSMUSG00000087590	Epb41l4aos	3.36276	1.74964	4.9008e-104	up
ENSMUSG00000091685	Gm17359	67.6864	6.08079	4.66642e-08	up
ENSMUSG00000073471	Rsph3a	2.98959	1.57995	1.13444e-16	up
ENSMUSG00000107622	4930512J16Rik	12.3655	3.62825	3.56479e-05	up
ENSMUSG00000087411	Gm16048	2.74029	1.45433	0.000357404	up
ENSMUSG00000041571	Selenow	2.14307	1.09968	3.2919e-67	up
ENSMUSG00000055480	Zfp458	4.5346	2.18097	2.26023e-18	up
ENSMUSG00000091805	Vmn2r108	3.41517	1.77196	0.000400555	up
ENSMUSG00000114945	Gm48265	4.57354	2.19331	1.93124e-14	up
ENSMUSG00000054272	Zscan4c	449.27	8.81144	9.37986e-13	up
ENSMUSG00000033688	1300017J02Rik	2.3486	1.2318	0.000879742	up
ENSMUSG00000027472	Pdrg1	2.33563	1.22381	2.38265e-35	up
ENSMUSG00000020734	Grin2c	9.54812	3.25522	3.03961e-40	up
ENSMUSG00000032103	Pus3	2.11738	1.08228	2.16352e-31	up
ENSMUSG00000111905	Gm48045	7.05207	2.81805	0.000266974	up
ENSMUSG00000089728	Clec2f	23.5186	4.55573	1.33949e-18	up
ENSMUSG00000018008	Cyth4	2.15682	1.1089	0.00237441	up
ENSMUSG00000030842	Lamtor1	3.32008	1.73122	0	up
ENSMUSG00000079584	Gm364	3.72918	1.89886	1.48043e-10	up
ENSMUSG00000047674	Pdha2	13.7571	3.78211	6.50644e-08	up
ENSMUSG00000082776	Gm7061	18.8446	4.23608	2.35809e-06	up
ENSMUSG00000114303	Gm4022	13.4754	3.75226	4.34484e-153	up
ENSMUSG00000020279	Il9r	4.32223	2.11178	0.00121834	up
ENSMUSG00000115808	Gm18949	8.01842	3.00332	1.58221e-06	up
ENSMUSG00000040350	Trim7	7.07856	2.82345	1.47777e-86	up
ENSMUSG00000038302	Afg1l	2.99641	1.58323	1.35351e-57	up
ENSMUSG00000027164	Traf6	2.80431	1.48764	2.93039e-187	up
ENSMUSG00000108732	2310043P16Rik	10.27	3.36037	9.42547e-05	up
ENSMUSG00000037843	Vstm2l	2.92377	1.54783	1.17324e-05	up
ENSMUSG00000004360	9330159F19Rik	3.31071	1.72714	0.000910053	up
ENSMUSG00000070495	Ctcfl	12.9008	3.68939	1.6155e-06	up
ENSMUSG00000072623	Zfp9	3.83665	1.93985	6.40708e-10	up
ENSMUSG00000099102	Gm11983	95.2976	6.57437	6.41508e-22	up
ENSMUSG00000029204	Rhoh	37.2549	5.21936	2.19519e-10	up
ENSMUSG00000042185	Nfrkb	2.29693	1.19971	9.63578e-126	up
ENSMUSG00000049721	Gal3st1	4.78622	2.25889	1.08221e-16	up
ENSMUSG00000028962	Slc4a2	2.64688	1.4043	9.2854e-102	up
ENSMUSG00000025821	Zfp282	2.49096	1.3167	1.53598e-37	up
ENSMUSG00000000031	H19	38.0925	5.25144	5.63652e-54	up
ENSMUSG00000028073	Pear1	3.60799	1.85119	0.00278936	up
ENSMUSG00000027419	Pcsk2	10.9061	3.44706	1.33472e-35	up
ENSMUSG00000031696	Vps35	2.10258	1.07216	1.79066e-252	up
ENSMUSG00000073633	Fbxo36	6.71386	2.74714	4.67148e-48	up
ENSMUSG00000030720	Cln3	7.05411	2.81846	0	up
ENSMUSG00000039395	Mreg	2.41105	1.26966	6.71233e-172	up
ENSMUSG00000112949	Gm21939	23.2008	4.5361	2.92743e-09	up
ENSMUSG00000043460	Elfn2	2.37901	1.25036	1.28545e-05	up
ENSMUSG00000003847	Nfat5	2.70513	1.4357	0	up
ENSMUSG00000054555	Adam12	63.1982	5.98181	7.35469e-31	up
ENSMUSG00000035067	Xkr6	4.89008	2.28986	4.45346e-105	up
ENSMUSG00000059854	Hydin	3.77147	1.91513	9.9968e-12	up
ENSMUSG00000038756	Ttll6	3.28905	1.71767	7.73627e-66	up
ENSMUSG00000072492	Gm10364	416.691	8.70284	1.95823e-12	up
ENSMUSG00000090317	Gm17324	184.832	7.53007	4.43903e-09	up
ENSMUSG00000053158	Fes	3.02546	1.59715	2.07414e-08	up
ENSMUSG00000031540	Kat6a	2.65062	1.40633	1.20515e-251	up
ENSMUSG00000026568	Mpc2	2.00424	1.00306	6.60783e-14	up
ENSMUSG00000026567	Adcy10	11.6697	3.5447	3.03495e-107	up
ENSMUSG00000028972	Car6	4.79249	2.26077	3.20687e-19	up
ENSMUSG00000032625	Thsd7a	12.6001	3.65536	1.1094e-105	up
ENSMUSG00000113388	Gm48111	10.9594	3.4541	0	up
ENSMUSG00000038201	Kcna7	2.15412	1.1071	5.82806e-05	up
ENSMUSG00000045942	BC049762	9.58653	3.26101	2.37527e-07	up
ENSMUSG00000024246	Thumpd2	2.59588	1.37622	1.24966e-50	up
ENSMUSG00000047989	Ino80c	2.01359	1.00977	3.71841e-30	up
ENSMUSG00000046658	Zfp316	2.42133	1.2758	4.52688e-11	up
ENSMUSG00000057895	Zfp105	6.30643	2.65682	0	up
ENSMUSG00000086350	B230369F24Rik	3.79366	1.92359	0.000585703	up
ENSMUSG00000046856	Gpr1	9.77993	3.28982	1.20057e-36	up
ENSMUSG00000111368	Gm47889	101.96	6.67187	2.06331e-07	up
ENSMUSG00000086598	Btbd18	6.76498	2.75809	3.64005e-47	up
ENSMUSG00000096210	H1f0	3.42981	1.77813	0	up
ENSMUSG00000070691	Runx3	3.42585	1.77646	2.27688e-08	up
ENSMUSG00000030493	Faap24	2.03893	1.02781	5.38323e-24	up
ENSMUSG00000072905	Gm2016	156.882	7.29353	2.05976e-08	up
ENSMUSG00000027194	Ttc17	2.95265	1.56201	4.2831e-146	up
ENSMUSG00000060548	Tnfrsf19	3.07797	1.62198	1.29647e-19	up
ENSMUSG00000095704	Gm8221	1370.81	10.4208	1.06316e-23	up
ENSMUSG00000050945	Zfp438	4.38104	2.13127	6.35512e-48	up
ENSMUSG00000086296	D030055H07Rik	2.30155	1.20261	0.0394876	up
ENSMUSG00000021509	Slc25a48	3.71947	1.8951	2.93053e-13	up
ENSMUSG00000020218	Wif1	3.88395	1.95752	1.16002e-06	up
ENSMUSG00000093898	Gm3629	13.3033	3.73371	2.57711e-08	up
ENSMUSG00000052912	Smarca5-ps	2.20563	1.14119	2.17372e-21	up
ENSMUSG00000087098	Gm11884	11.9135	3.57453	1.95027e-65	up
ENSMUSG00000086152	Gm11454	17.9962	4.16962	2.87982e-11	up
ENSMUSG00000085321	4930412F09Rik	1306.31	10.3513	1.37553e-45	up
ENSMUSG00000051065	Mb21d2	2.01342	1.00965	5.66642e-31	up
ENSMUSG00000022523	Fgf12	42.6131	5.41322	2.64461e-06	up
ENSMUSG00000045867	Cradd	3.95895	1.98512	6.63768e-98	up
ENSMUSG00000040189	Ccdc114	2.20737	1.14233	2.88569e-32	up
ENSMUSG00000099632	2900093K20Rik	6.04876	2.59664	9.08829e-08	up
ENSMUSG00000036898	Zfp157	4.14543	2.05152	7.23073e-236	up
ENSMUSG00000031825	Crispld2	8.02087	3.00376	4.71093e-30	up
ENSMUSG00000089719	Gm15758	23.2865	4.54142	6.45167e-06	up
ENSMUSG00000054994	AV320801	46.1943	5.52964	1.55584e-06	up
ENSMUSG00000039770	Ypel5	4.01622	2.00584	1.68924e-223	up
ENSMUSG00000117001	Gm49858	6.84704	2.77548	1.14705e-46	up
ENSMUSG00000019763	Rmnd1	2.53085	1.33962	2.61108e-108	up
ENSMUSG00000044528	Tram1l1	2.46013	1.29874	4.28828e-06	up
ENSMUSG00000029727	Cyp3a13	6.77851	2.76097	8.43724e-08	up
ENSMUSG00000036964	Trim17	31.9667	4.9985	7.58972e-46	up
ENSMUSG00000027722	Spata5	2.24241	1.16505	6.03844e-151	up
ENSMUSG00000021313	Ryr2	2.45146	1.29364	1.1266e-25	up
ENSMUSG00000063568	Jazf1	2.95927	1.56524	0.00340601	up
ENSMUSG00000113260	Gm19428	2.42156	1.27594	1.33474e-05	up
ENSMUSG00000111828	D830035M03Rik	19.2216	4.26466	5.91917e-08	up
ENSMUSG00000114123	Gm48416	6.06303	2.60004	1.04728e-39	up
ENSMUSG00000115563	Gm34562	49.5905	5.63199	1.29112e-07	up
ENSMUSG00000112302	Gm48226	2.7234	1.44541	0.000548875	up
ENSMUSG00000108092	Gm44189	4.43133	2.14774	1.12311e-18	up
ENSMUSG00000025466	Fuom	2.88799	1.53007	1.12676e-15	up
ENSMUSG00000111205	Gm39307	14.3183	3.83979	3.36321e-05	up
ENSMUSG00000044933	Sstr3	10.2974	3.36421	3.07821e-05	up
ENSMUSG00000115279	Gm49273	5.94261	2.5711	3.96737e-60	up
ENSMUSG00000030386	Zfp606	2.14778	1.10284	1.87825e-33	up
ENSMUSG00000061882	Ccdc62	2.68979	1.4275	4.31795e-46	up
ENSMUSG00000092103	Gm17039	5.17579	2.37178	4.57663e-05	up
ENSMUSG00000045515	Pou3f3	4.33087	2.11466	0.00050517	up
ENSMUSG00000006411	Nectin4	2.56955	1.36151	3.2609e-11	up
ENSMUSG00000006519	Cyba	4.36807	2.127	2.45046e-143	up
ENSMUSG00000069303	Hist1h2br	13.1714	3.71933	0.0110193	up
ENSMUSG00000030921	Trim30a	5.93368	2.56893	5.78372e-06	up
ENSMUSG00000005357	Slc1a6	5.96536	2.57661	1.08264e-49	up
ENSMUSG00000046962	Zbtb21	2.81305	1.49214	1.67148e-249	up
ENSMUSG00000007812	Zfp655	5.85893	2.55064	0	up
ENSMUSG00000022054	Nefm	13.6911	3.77517	2.9863e-140	up
ENSMUSG00000104195	B230377A18Rik	10.528	3.39617	5.18219e-08	up
ENSMUSG00000020660	Pomc	6.90648	2.78795	7.27723e-27	up
ENSMUSG00000034258	Flvcr2	8.03729	3.00671	1.74325e-62	up
ENSMUSG00000028035	Dnajb4	2.71583	1.44139	8.44582e-25	up
ENSMUSG00000020397	Med7	3.44825	1.78587	1.32212e-283	up
ENSMUSG00000024900	Cpt1a	2.0279	1.01998	6.18516e-64	up
ENSMUSG00000024897	Apba1	5.03642	2.3324	2.00969e-09	up
ENSMUSG00000035266	Helq	3.53112	1.82012	4.13781e-234	up
ENSMUSG00000021198	Unc79	2.44116	1.28757	0.0290975	up
ENSMUSG00000096938	9530052E02Rik	2.63994	1.4005	0.00147461	up
ENSMUSG00000022619	Mapk8ip2	2.93495	1.55333	2.25618e-95	up
ENSMUSG00000030271	Ogg1	2.04327	1.03088	2.58797e-18	up
ENSMUSG00000114430	Gm40264	12.9214	3.69169	1.05102e-207	up
ENSMUSG00000078776	9530053A07Rik	17.8148	4.15501	1.35362e-23	up
ENSMUSG00000103785	Gm35025	9.12354	3.18959	2.90601e-06	up
ENSMUSG00000031594	Fgl1	2.14977	1.10418	4.47942e-08	up
ENSMUSG00000070814	Zswim9	3.11928	1.64121	2.9918e-36	up
ENSMUSG00000015501	Hivep2	3.62827	1.85928	1.91814e-22	up
ENSMUSG00000095377	Olfr91	3.39023	1.76138	0.000227781	up
ENSMUSG00000042268	Slc26a9	16.6104	4.05402	3.15563e-16	up
ENSMUSG00000062101	Zfp119b	4.81385	2.26719	1.15028e-76	up
ENSMUSG00000044145	1810024B03Rik	3.19163	1.67429	0.000670546	up
ENSMUSG00000045215	Asxl3	2.09008	1.06356	6.98636e-11	up
ENSMUSG00000078813	Leng1	2.56317	1.35793	8.83835e-36	up
ENSMUSG00000026712	Mrc1	4.96035	2.31044	6.56848e-39	up
ENSMUSG00000027360	Hdc	2.03561	1.02546	0.0338309	up
ENSMUSG00000027358	Bmp2	3.76935	1.91432	0.00026041	up
ENSMUSG00000112557	Gm47626	5.63466	2.49433	2.70447e-114	up
ENSMUSG00000024565	Sall3	45.4288	5.50554	0	up
ENSMUSG00000101904	Gm29427	2.77928	1.47471	3.45418e-57	up
ENSMUSG00000042429	Adora1	4.2891	2.10068	0.00213725	up
ENSMUSG00000098702	1500015A07Rik	4.35162	2.12155	2.52263e-28	up
ENSMUSG00000034117	Ptgdr2	23.2736	4.54062	2.61483e-07	up
ENSMUSG00000050846	Zfp623	2.17034	1.11792	1.88089e-43	up
ENSMUSG00000072653	Zfp783	2.55606	1.35392	2.32469e-11	up
ENSMUSG00000024906	Mus81	3.2666	1.70779	4.81374e-107	up
ENSMUSG00000087377	AV099323	2.76835	1.46902	0.00576596	up
ENSMUSG00000051396	Gm45902	5.34324	2.41772	2.88504e-89	up
ENSMUSG00000093510	Vmn2r-ps21	28.9718	4.85658	4.16453e-20	up
ENSMUSG00000071424	Grid2	6.12894	2.61564	0	up
ENSMUSG00000030443	Zfp583	4.10898	2.03878	1.41766e-41	up
ENSMUSG00000100813	Gm28874	11.9474	3.57862	0.0104444	up
ENSMUSG00000091623	Gm17092	2.36709	1.24311	3.00678e-05	up
ENSMUSG00000055900	Tmem69	2.04771	1.03401	2.74375e-25	up
ENSMUSG00000021694	Ercc8	6.55248	2.71204	0	up
ENSMUSG00000097023	Mir9-3hg	9.33138	3.22209	8.31378e-12	up
ENSMUSG00000112161	Gm34045	498.086	8.96025	3.50433e-13	up
ENSMUSG00000042784	Muc1	3.98051	1.99295	6.58004e-13	up
ENSMUSG00000102917	Gm37724	2.59138	1.37372	4.00502e-15	up
ENSMUSG00000068854	H2bc21	6.02674	2.59138	1.72408e-18	up
ENSMUSG00000110542	Gm39139	11.9908	3.58386	6.89294e-183	up
ENSMUSG00000069072	Slc7a14	17.8198	4.15541	1.67655e-41	up
ENSMUSG00000027177	Hipk3	2.43264	1.28252	1.08939e-92	up
ENSMUSG00000111551	Gm48128	11.083	3.47028	1.36141e-186	up
ENSMUSG00000032087	Dscaml1	2.48554	1.31356	1.07553e-08	up
ENSMUSG00000037007	Zfp113	2.43161	1.28191	4.98307e-31	up
ENSMUSG00000108379	A730082K24Rik	8.4452	3.07813	0.000126397	up
ENSMUSG00000003444	Med29	2.04097	1.02925	3.94411e-35	up
ENSMUSG00000079391	Gm2974	5.98773	2.58201	3.38812e-09	up
ENSMUSG00000084998	Gm16279	3.7273	1.89813	1.31055e-23	up
ENSMUSG00000029571	Tmem106b	3.35288	1.7454	4.99616e-189	up
ENSMUSG00000031972	Acta1	2.16175	1.1122	0.000299823	up
ENSMUSG00000031971	Ccsap	2.09057	1.06389	1.9449e-18	up
ENSMUSG00000114858	Gm5790	14.6852	3.87629	3.19603e-06	up
ENSMUSG00000030030	1700003E16Rik	2.04983	1.0355	0.00310009	up
ENSMUSG00000028836	Slc30a2	5.93454	2.56914	5.80931e-44	up
ENSMUSG00000043051	Disc1	5.25401	2.39342	1.41058e-09	up
ENSMUSG00000059741	Myl3	2.6883	1.4267	2.3983e-05	up
ENSMUSG00000086316	Nbdy	2.07537	1.05337	1.6979e-19	up
ENSMUSG00000026807	Ak8	3.69615	1.88602	3.26504e-08	up
ENSMUSG00000112689	Gm47476	3.29022	1.71819	1.65094e-11	up
ENSMUSG00000099528	2410012E07Rik	7.26317	2.8606	7.92314e-33	up
ENSMUSG00000046169	Adamts6	4.99696	2.32105	4.98978e-24	up
ENSMUSG00000027167	Elp4	2.05861	1.04167	1.08103e-30	up
ENSMUSG00000086697	4933427G23Rik	2.25948	1.17599	0.0318304	up
ENSMUSG00000078208	Fthl17b	6.16415	2.6239	8.30986e-12	up
ENSMUSG00000037437	Adam32	7.64722	2.93493	4.22858e-25	up
ENSMUSG00000110711	Gm45760	43.443	5.44105	2.51013e-06	up
ENSMUSG00000110693	Gm45899	4.3743	2.12905	5.86364e-113	up
ENSMUSG00000092574	2810047C21Rik1	18.0171	4.17129	7.23135e-14	up
ENSMUSG00000057842	Zfp595	3.55161	1.82847	2.69873e-34	up
ENSMUSG00000036928	Stag3	7.54515	2.91555	0	up
ENSMUSG00000020409	Slu7	2.17254	1.11938	4.44085e-176	up
ENSMUSG00000062168	Ppef1	7.18586	2.84516	4.63392e-31	up
ENSMUSG00000090564	A430057M04Rik	5.31249	2.40939	6.32815e-17	up
ENSMUSG00000094777	Hist1h2ap	3.40775	1.76882	7.22546e-16	up
ENSMUSG00000029229	Chic2	2.6674	1.41543	1.05205e-75	up
ENSMUSG00000026495	Efcab2	4.38036	2.13105	2.1205e-54	up
ENSMUSG00000039850	Endov	2.31998	1.21411	1.41212e-34	up
ENSMUSG00000033276	Stk36	4.50845	2.17263	1.35504e-221	up
ENSMUSG00000114722	Gm31392	3.55712	1.83071	1.16473e-05	up
ENSMUSG00000026304	Rab17	2.32525	1.21739	1.27587e-08	up
ENSMUSG00000057244	Gm6139	10.9546	3.45346	3.26416e-18	up
ENSMUSG00000109695	Gm31166	3.01878	1.59396	9.45504e-14	up
ENSMUSG00000020810	Cygb	8.4662	3.08171	2.31471e-20	up
ENSMUSG00000035459	Stab2	5.97327	2.57852	1.21483e-08	up
ENSMUSG00000101355	H3c10	2.37329	1.24689	0.0172857	up
ENSMUSG00000010175	Prox1	7.86683	2.97578	1.24295e-11	up
ENSMUSG00000076438	Oxct2b	5.81401	2.53953	1.41653e-10	up
ENSMUSG00000028653	Trit1	5.85965	2.55081	0	up
ENSMUSG00000094649	Gm7102	5.17291	2.37098	1.83068e-11	up
ENSMUSG00000090788	Gm9597	57.2189	5.83842	1.00286e-16	up
ENSMUSG00000073147	5031425E22Rik	2.52461	1.33606	1.6553e-22	up
ENSMUSG00000047414	Flrt2	4.43047	2.14746	1.48672e-15	up
ENSMUSG00000033671	Cep350	2.93491	1.55332	1.59986e-234	up
ENSMUSG00000028158	Mttp	3.24051	1.69622	5.32156e-63	up
ENSMUSG00000115801	AC160336.1	2.67129	1.41754	6.60448e-96	up
ENSMUSG00000055403	4933427D06Rik	28.1015	4.81258	6.32932e-20	up
ENSMUSG00000037868	Egr2	11.1422	3.47796	5.80671e-30	up
ENSMUSG00000107944	Gm44280	2.14654	1.10201	0.0166162	up
ENSMUSG00000104093	A330015K06Rik	8.28309	3.05017	9.50093e-59	up
ENSMUSG00000087598	Zfp111	2.51725	1.33185	5.623e-53	up
ENSMUSG00000044229	Nxpe4	4.82759	2.2713	1.19869e-07	up
ENSMUSG00000049717	Lig4	2.40539	1.26627	7.75448e-51	up
ENSMUSG00000052374	Actn2	12.58	3.65306	0	up
ENSMUSG00000033569	Adgrb3	8.97813	3.16641	3.20815e-147	up
ENSMUSG00000002814	Top3a	3.38402	1.75874	0	up
ENSMUSG00000060685	Fthl17c	3.73793	1.90224	1.33597e-07	up
ENSMUSG00000020121	Srgap1	4.16399	2.05797	2.61899e-127	up
ENSMUSG00000118444	Gm50477	18.9229	4.24206	8.9902e-24	up
ENSMUSG00000024211	Grm8	10.5831	3.40369	1.403e-42	up
ENSMUSG00000027881	Prpf38b	2.01779	1.01278	4.77659e-272	up
ENSMUSG00000025077	Dclre1a	3.10169	1.63305	1.69507e-77	up
ENSMUSG00000099998	Gm6501	6.225	2.63807	0.000391911	up
ENSMUSG00000112319	Gm47221	3.76283	1.91182	5.67533e-24	up
ENSMUSG00000112622	Gm47164	12.0697	3.59332	1.74278e-259	up
ENSMUSG00000112580	Gm47673	3.20712	1.68128	6.94842e-24	up
ENSMUSG00000024766	Lipo3	3.95183	1.98252	8.97042e-62	up
ENSMUSG00000074934	Grem1	4.66949	2.22326	0.00071231	up
ENSMUSG00000033255	Gm5134	3.34423	1.74167	9.95272e-08	up
ENSMUSG00000103983	Gm20045	4.46862	2.15983	2.49777e-06	up
ENSMUSG00000000305	Cdh4	13.8437	3.79115	1.25149e-275	up
ENSMUSG00000105851	9130604C24Rik	3.12302	1.64294	0.00154098	up
ENSMUSG00000105742	Gm42748	2.50511	1.32487	0.00134903	up
ENSMUSG00000038894	Irs2	2.22709	1.15516	4.44293e-74	up
ENSMUSG00000103898	Gm30238	15.4391	3.94851	5.03656e-11	up
ENSMUSG00000094634	Gm3468	2.15465	1.10745	1.94167e-13	up
ENSMUSG00000005949	Ctns	4.98475	2.31752	0	up
ENSMUSG00000099517	H3c8	7.86983	2.97633	7.43592e-33	up
ENSMUSG00000026694	Eef1aknmt	3.91906	1.97051	1.18534e-104	up
ENSMUSG00000025352	Gdf11	2.10257	1.07216	8.94187e-07	up
ENSMUSG00000025350	Rdh5	3.53285	1.82083	5.07335e-06	up
ENSMUSG00000022240	Ctnnd2	8.62238	3.10809	0	up
ENSMUSG00000040432	Ltb4r2	4.49237	2.16748	9.26521e-14	up
ENSMUSG00000109958	Gm32786	104.731	6.71054	2.07603e-07	up
ENSMUSG00000096574	Gm2956	6.40852	2.67999	4.52598e-12	up
ENSMUSG00000033147	Slc22a15	2.97728	1.574	0.0117926	up
ENSMUSG00000037730	Mynn	3.99503	1.99821	0	up
ENSMUSG00000074194	Zfp791	2.16561	1.11477	1.75511e-09	up
ENSMUSG00000029681	Bcl7b	4.65075	2.21746	5.04657e-239	up
ENSMUSG00000029475	Kdm2b	3.65866	1.87132	0	up
ENSMUSG00000020332	Meikin	7.11066	2.82998	6.7253e-36	up
ENSMUSG00000110637	Gm7807	8.82473	3.14155	0	up
ENSMUSG00000006273	Atp6v1b2	3.15621	1.65819	0	up
ENSMUSG00000040657	1700063H04Rik	5.41044	2.43575	3.93882e-10	up
ENSMUSG00000048776	Pthlh	613.076	9.25992	3.85009e-14	up
ENSMUSG00000047557	Lxn	2.9087	1.54037	3.70236e-09	up
ENSMUSG00000022044	Stmn4	10.9514	3.45304	9.79449e-26	up
ENSMUSG00000050844	1700020N01Rik	10.7419	3.42518	2.79025e-11	up
ENSMUSG00000111824	Gm47102	5.61312	2.4888	2.89009e-65	up
ENSMUSG00000117322	6330415G19Rik	5.86106	2.55116	3.16757e-05	up
ENSMUSG00000060639	H4c9	4.01229	2.00443	6.87804e-120	up
ENSMUSG00000060981	H4c8	14.7645	3.88406	8.03237e-38	up
ENSMUSG00000069305	Hist1h4n	36.2713	5.18076	4.54783e-64	up
ENSMUSG00000032285	Dnaja4	2.75899	1.46414	1.05189e-25	up
ENSMUSG00000021815	Mss51	2.57838	1.36646	0.0359922	up
ENSMUSG00000034235	Usp54	2.07562	1.05354	1.1539e-112	up
ENSMUSG00000021819	Zswim8	3.33206	1.73641	2.64512e-273	up
ENSMUSG00000063281	Zfp35	4.54274	2.18356	0	up
ENSMUSG00000098950	Gm28036	2.02587	1.01855	2.42678e-65	up
ENSMUSG00000097164	Cep83os	6.52939	2.70695	7.21014e-35	up
ENSMUSG00000097368	Gm10390	40.58	5.3427	1.13407e-08	up
ENSMUSG00000087379	Gm13849	6.64237	2.7317	5.90829e-23	up
ENSMUSG00000106590	Gm42879	8.47097	3.08253	7.51475e-05	up
ENSMUSG00000100455	Gm29170	2.07151	1.05068	0.00196552	up
ENSMUSG00000050640	Tmem150c	5.02282	2.3285	1.30189e-13	up
ENSMUSG00000030137	Tuba8	3.89545	1.96179	0.00176215	up
ENSMUSG00000033857	Engase	4.19356	2.06817	2.01861e-201	up
ENSMUSG00000052488	Cherp	2.10409	1.07319	0	up
ENSMUSG00000031772	Cntnap4	323.679	8.33842	2.31495e-22	up
ENSMUSG00000086266	Igf2os	2.8238	1.49764	4.424e-05	up
ENSMUSG00000054383	Pnma1	5.82708	2.54277	1.78655e-07	up
ENSMUSG00000096995	2810029C07Rik	2.40073	1.26347	0.000368737	up
ENSMUSG00000111846	Gm47271	60.8028	5.92606	4.84117e-14	up
ENSMUSG00000108304	Gm4607	42.0442	5.39384	7.86984e-09	up
ENSMUSG00000025902	Sox17	8.17061	3.03044	1.12179e-08	up
ENSMUSG00000042851	Zc3h6	4.17007	2.06007	2.68101e-53	up
ENSMUSG00000027831	Veph1	16.5905	4.05229	3.5975e-98	up
ENSMUSG00000118125	Gm50387	4.38491	2.13255	4.95991e-54	up
ENSMUSG00000038224	Serpinf2	154.074	7.26748	4.31942e-22	up
ENSMUSG00000116946	Gm41442	8.63213	3.10972	2.27967e-06	up
ENSMUSG00000003559	As3mt	4.14268	2.05057	1.83657e-36	up
ENSMUSG00000111533	Gm39458	5.59499	2.48414	1.12828e-21	up
ENSMUSG00000025978	Rftn2	4.00114	2.00041	0.000342946	up
ENSMUSG00000020284	Cfap410	2.03896	1.02783	5.03285e-11	up
ENSMUSG00000032495	Lrrc2	2.83429	1.50299	1.22903e-51	up
ENSMUSG00000112226	Gm48786	2.41637	1.27284	6.02724e-06	up
ENSMUSG00000055254	Ntrk2	5.76743	2.52793	7.10477e-39	up
ENSMUSG00000019761	Krt10	5.53722	2.46916	1.69088e-17	up
ENSMUSG00000035849	Krt222	6.67413	2.73858	6.63021e-31	up
ENSMUSG00000047419	Cmya5	102.141	6.67441	4.75202e-165	up
ENSMUSG00000048429	Timm29	3.04732	1.60754	1.73727e-188	up
ENSMUSG00000013160	Atp6v0d1	4.93386	2.30272	0	up
ENSMUSG00000052013	Btla	8.08085	3.01451	0.000140025	up
ENSMUSG00000056900	Usp13	2.90519	1.53863	5.17908e-79	up
ENSMUSG00000110087	Gm45309	5.2196	2.38394	3.21474e-05	up
ENSMUSG00000022295	Atp6v1c1	2.34121	1.22726	2.34095e-211	up
ENSMUSG00000070985	Acnat1	5.10787	2.35272	4.50299e-80	up
ENSMUSG00000037605	Adgrl3	4.48994	2.1667	1.61112e-66	up
ENSMUSG00000095248	Olfr681	116.187	6.8603	1.86506e-33	up
ENSMUSG00000046782	Ttc6	11.3799	3.50841	1.84136e-33	up
ENSMUSG00000071478	H2ac7	3.07159	1.61899	4.77539e-28	up
ENSMUSG00000070392	Gm20634	27.3456	4.77324	0.000159175	up
ENSMUSG00000039552	Rsph4a	45.6264	5.5118	2.83961e-47	up
ENSMUSG00000118312	Gm7096	437.508	8.77316	4.91227e-80	up
ENSMUSG00000031549	Ido2	2.87664	1.52438	0.00136141	up
ENSMUSG00000026452	Syt2	3.6825	1.88068	0.000420966	up
ENSMUSG00000108868	Gm32850	8.71603	3.12367	1.63098e-33	up
ENSMUSG00000028017	Egf	7.4226	2.89192	4.18966e-43	up
ENSMUSG00000027775	Mfsd1	5.51403	2.46311	0	up
ENSMUSG00000031176	Dynlt3	2.06345	1.04506	4.43166e-13	up
ENSMUSG00000051890	Klhdc1	2.4687	1.30375	0.000146095	up
ENSMUSG00000020679	Hnf1b	53.3399	5.73714	2.66889e-34	up
ENSMUSG00000029397	Rchy1	3.85877	1.94814	1.20466e-259	up
ENSMUSG00000022018	Rgcc	13.954	3.80261	3.13643e-50	up
ENSMUSG00000044916	1700029I15Rik	3.44535	1.78465	0.00247798	up
ENSMUSG00000028672	Hmgcl	2.63116	1.3957	2.15494e-30	up
ENSMUSG00000079505	Gm11131	2.94925	1.56035	0.00908227	up
ENSMUSG00000026816	Gtf3c5	2.12076	1.08458	2.94273e-91	up
ENSMUSG00000021303	Gng4	8.71122	3.12288	8.11069e-07	up
ENSMUSG00000107605	Gm44117	45.9719	5.52268	3.19305e-09	up
ENSMUSG00000078606	Gm4070	8.52004	3.09086	0.00144078	up
ENSMUSG00000023960	Enpp5	2.34302	1.22837	4.56932e-25	up
ENSMUSG00000049252	Lrp1b	8.11816	3.02115	2.84951e-18	up
ENSMUSG00000057103	Nat8f1	9.74771	3.28506	1.37049e-17	up
ENSMUSG00000064289	Tank	2.68992	1.42756	1.22389e-53	up
ENSMUSG00000047344	Lancl3	7.3595	2.87961	1.20683e-14	up
ENSMUSG00000040013	Fkbp6	61.5115	5.94279	1.7977e-30	up
ENSMUSG00000054034	Tceal5	3.52769	1.81872	2.14901e-06	up
ENSMUSG00000021070	Bdkrb2	2.90795	1.54	1.86156e-10	up
ENSMUSG00000028068	Iqgap3	2.09808	1.06907	7.09488e-124	up
ENSMUSG00000023882	Zfp54	4.63358	2.21213	6.3203e-38	up
ENSMUSG00000042425	Frmpd3	4.12647	2.04491	0.000938007	up
ENSMUSG00000116920	Gm49575	6.8977	2.78611	0.000126024	up
ENSMUSG00000085843	Kank4os	2.96118	1.56617	4.49061e-08	up
ENSMUSG00000020374	Rasgef1c	62.4998	5.96578	7.3161e-81	up
ENSMUSG00000031150	Ccdc120	2.01599	1.01149	2.60007e-36	up
ENSMUSG00000075327	Zbtb2	8.21439	3.03815	0	up
ENSMUSG00000036598	Ccdc113	3.72131	1.89581	7.80529e-11	up
ENSMUSG00000105692	Gm43737	6.21464	2.63567	1.84727e-163	up
ENSMUSG00000028176	Lrrc7	10.2182	3.35307	0	up
ENSMUSG00000019806	Aig1	4.18583	2.06551	3.03372e-71	up
ENSMUSG00000006906	Stambp	2.19602	1.13489	1.29062e-13	up
ENSMUSG00000031805	Jak3	2.67662	1.42041	1.86977e-52	up
ENSMUSG00000031478	Nek3	3.8401	1.94114	1.77444e-34	up
ENSMUSG00000092592	Gm20449	4.77943	2.25684	3.39981e-10	up
ENSMUSG00000032515	Csrnp1	2.72163	1.44447	6.64286e-94	up
ENSMUSG00000010307	Tmem86a	6.52415	2.70579	4.71728e-60	up
ENSMUSG00000055826	Tescl	4.27751	2.09677	2.37713e-09	up
ENSMUSG00000104211	Gm37985	3.03144	1.6	0.000877462	up
ENSMUSG00000075701	Selenos	2.98297	1.57675	2.1611e-87	up
ENSMUSG00000021219	Rgs6	6.07698	2.60335	1.55179e-07	up
ENSMUSG00000103182	Gm37091	35.2701	5.14037	1.24444e-05	up
ENSMUSG00000002329	Mdp1	2.58494	1.37013	3.04799e-80	up
ENSMUSG00000019146	Cacng2	247.52	7.9514	6.28113e-14	up
ENSMUSG00000003657	Calb2	3.13492	1.64843	0.000111408	up
ENSMUSG00000034430	Zxdc	2.88074	1.52644	2.32069e-102	up
ENSMUSG00000034324	Tmem132c	2.80934	1.49023	0.000111602	up
ENSMUSG00000103309	BC037039	2.68647	1.42571	0.00478004	up
ENSMUSG00000100594	2810414N06Rik	2.40688	1.26716	0.00536977	up
ENSMUSG00000000938	Hoxa10	14.5274	3.86071	2.93012e-07	up
ENSMUSG00000046338	Gpat2	6.69769	2.74366	2.37139e-20	up
ENSMUSG00000026241	Nppc	3.27271	1.71049	0.00268424	up
ENSMUSG00000091405	H4c14	22.4597	4.48927	2.17373e-16	up
ENSMUSG00000036437	Npy1r	26.1504	4.70876	7.36363e-35	up
ENSMUSG00000030924	Rexo5	2.65438	1.40838	2.24966e-27	up
ENSMUSG00000097845	A230020J21Rik	2.86113	1.51659	0.000232085	up
ENSMUSG00000048620	Olfr1336	2.04408	1.03145	3.76442e-09	up
ENSMUSG00000060878	Olfr1420	21.0969	4.39896	1.52574e-08	up
ENSMUSG00000038766	Gabpb2	2.61995	1.38954	0	up
ENSMUSG00000039478	Micu3	6.77645	2.76053	3.85368e-193	up
ENSMUSG00000074939	Chrm5	264.564	8.04747	1.71701e-10	up
ENSMUSG00000039873	Neurl2	3.95464	1.98355	5.73246e-28	up
ENSMUSG00000043531	Sorcs1	15.7987	3.98173	2.49002e-12	up
ENSMUSG00000094707	A830019P07Rik	13.1998	3.72244	4.56817e-65	up
ENSMUSG00000105813	Gm42928	3.68277	1.88079	0.000235993	up
ENSMUSG00000004267	Eno2	5.20867	2.38091	4.42713e-83	up
ENSMUSG00000117373	Gm18273	4.98494	2.31757	3.11692e-11	up
ENSMUSG00000045374	Wdr81	5.47488	2.45283	0	up
ENSMUSG00000053093	Myh7	2.15824	1.10985	0.00065661	up
ENSMUSG00000038046	Mrm3	4.33354	2.11555	9.21392e-175	up
ENSMUSG00000025196	Cpn1	2.35628	1.23651	1.43052e-10	up
ENSMUSG00000025197	Cyp2c23	14.5863	3.86655	4.90335e-09	up
ENSMUSG00000047730	Fcgbp	5.84396	2.54695	1.57219e-13	up
ENSMUSG00000028644	Ermap	12.6989	3.66663	2.86658e-05	up
ENSMUSG00000046079	Lrrc8d	3.7056	1.88971	0	up
ENSMUSG00000029156	Sgcb	2.0089	1.00641	5.67979e-05	up
ENSMUSG00000090854	Gm4340	170.466	7.41334	1.29927e-08	up
ENSMUSG00000097787	2700046G09Rik	5.66957	2.50324	3.46779e-07	up
ENSMUSG00000032498	Mlh1	2.5841	1.36966	4.56921e-177	up
ENSMUSG00000073650	Catip	4.50169	2.17047	1.69379e-06	up
ENSMUSG00000039632	Ccdc151	2.93462	1.55317	1.01621e-15	up
ENSMUSG00000117042	2700054A10Rik	2.86618	1.51913	0.000471313	up
ENSMUSG00000028610	Dmrtb1	7.67301	2.93979	5.46144e-54	up
ENSMUSG00000044017	Adgrd1	5.54565	2.47136	7.27611e-11	up
ENSMUSG00000111342	4933404K13Rik	69.6407	6.12186	3.48324e-06	up
ENSMUSG00000037940	Inpp4b	99.8474	6.64165	1.03849e-09	up
ENSMUSG00000071636	Rimbp3	2.65828	1.41049	2.29867e-15	up
ENSMUSG00000082765	Gm14411	3.07231	1.61932	2.68154e-14	up
ENSMUSG00000025776	Crispld1	3.54921	1.8275	1.20147e-20	up
ENSMUSG00000086655	C330018A13Rik	4.57689	2.19437	7.31431e-20	up
ENSMUSG00000031227	Magee1	2.05489	1.03906	5.6078e-09	up
ENSMUSG00000053216	Btn2a2	12.3269	3.62374	2.09535e-41	up
ENSMUSG00000063895	Nupl1	19.9092	4.31536	4.641e-08	up
ENSMUSG00000048978	Nrsn1	3.16943	1.66422	5.57886e-43	up
ENSMUSG00000097327	E030030I06Rik	12.6867	3.66524	1.55009e-43	up
ENSMUSG00000079243	Xirp1	55.3546	5.79063	1.74522e-05	up
ENSMUSG00000020492	Ska2	2.24589	1.16729	1.5539e-150	up
ENSMUSG00000118280	Gm41804	104.393	6.70588	2.21118e-158	up
ENSMUSG00000067017	Capza1-ps1	2.21485	1.14721	0.00455881	up
ENSMUSG00000030315	Vgll4	2.39424	1.25957	3.47609e-40	up
ENSMUSG00000001558	Klhl10	3.50782	1.81058	1.06249e-05	up
ENSMUSG00000057396	Zfp759	2.2969	1.19969	1.30344e-19	up
ENSMUSG00000009596	Taf7l	7.00066	2.80749	2.06721e-42	up
ENSMUSG00000031634	Ufsp2	3.27151	1.70995	9.37118e-118	up
ENSMUSG00000067285	Gm16223	8.06025	3.01083	9.52559e-27	up
ENSMUSG00000072647	Adam1a	2.36417	1.24134	1.55146e-07	up
ENSMUSG00000104379	Gm37509	8.17611	3.03141	4.95341e-06	up
ENSMUSG00000095082	Gm15091	29.7442	4.89454	5.20222e-25	up
ENSMUSG00000094378	Gm15097	17.029	4.08992	6.27864e-21	up
ENSMUSG00000045802	Hsf3	8.61382	3.10665	4.19846e-13	up
ENSMUSG00000051728	Fam243	7.28899	2.86572	0.000138565	up
ENSMUSG00000045509	Gpr150	7.29944	2.86779	0.0010227	up
ENSMUSG00000086391	1700042O10Rik	3.34747	1.74307	8.34754e-08	up
ENSMUSG00000035919	Bbs9	2.24729	1.16819	5.86228e-33	up
ENSMUSG00000040751	Lat2	3.13993	1.65073	0.00913284	up
ENSMUSG00000110702	Gm45767	3.38028	1.75714	0.00231883	up
ENSMUSG00000061331	Gm17132	6.27383	2.64935	2.61513e-52	up
ENSMUSG00000027387	Zc3h8	2.79361	1.48213	5.21666e-74	up
ENSMUSG00000111297	Gm6082	117.534	6.87693	0.00274208	up
ENSMUSG00000036022	Fam122b	2.52036	1.33363	3.43657e-100	up
ENSMUSG00000068196	Col8a1	9.71694	3.2805	9.12184e-05	up
ENSMUSG00000109489	Gm7451	10.1264	3.34005	1.84072e-05	up
ENSMUSG00000072929	Gm15109	34.8961	5.125	0.00264263	up
ENSMUSG00000029134	Plb1	4.48006	2.16352	0.00202032	up
ENSMUSG00000092465	Gm20472	2.35976	1.23864	7.46889e-13	up
ENSMUSG00000031255	Sytl4	4.71487	2.23722	2.37035e-06	up
ENSMUSG00000064247	Plcxd1	4.8291	2.27175	2.88694e-99	up
ENSMUSG00000023284	Zfp605	2.46173	1.29967	3.5483e-41	up
ENSMUSG00000055733	Nap1l3	6.24961	2.64377	4.15174e-35	up
ENSMUSG00000108030	9530062K07Rik	124.283	6.95749	4.24271e-08	up
ENSMUSG00000052837	Junb	4.14287	2.05063	5.11888e-301	up
ENSMUSG00000035699	Slc51a	10.5628	3.40092	2.86416e-34	up
ENSMUSG00000050865	Olfr1494	4.55393	2.18711	0.000494155	up
ENSMUSG00000043391	2510009E07Rik	9.1747	3.19766	1.61459e-10	up
ENSMUSG00000074064	Mlycd	2.55399	1.35275	3.33939e-23	up
ENSMUSG00000031906	Smpd3	2.95385	1.5626	1.08265e-07	up
ENSMUSG00000034379	Wdr5b	7.70562	2.94591	5.66089e-61	up
ENSMUSG00000095139	Pou3f2	10.9506	3.45294	2.4357e-06	up
ENSMUSG00000094090	Gm8494	12.7913	3.67709	2.37263e-06	up
ENSMUSG00000104918	Gm42944	2.25964	1.17609	5.3979e-05	up
ENSMUSG00000097274	Gm47512	15.3025	3.9357	3.19868e-05	up
ENSMUSG00000100484	Gm7133	2.39658	1.26098	0.00298979	up
ENSMUSG00000051236	Msrb3	2.0278	1.01992	0.000106467	up
ENSMUSG00000036596	Cpz	3.02332	1.59613	4.95526e-08	up
ENSMUSG00000117412	Gm49979	3.50341	1.80876	0.00824235	up
ENSMUSG00000100747	1700084E18Rik	10.6033	3.40645	4.08414e-15	up
ENSMUSG00000105382	Gm43339	2.42085	1.27551	0.019711	up
ENSMUSG00000071657	Bscl2	3.06836	1.61747	1.4702e-133	up
ENSMUSG00000021188	Trip11	2.01353	1.00973	9.36025e-42	up
ENSMUSG00000102964	9430034N14Rik	9.37058	3.22814	0.000173105	up
ENSMUSG00000078452	Raet1d	2.42565	1.27837	0.000588299	up
ENSMUSG00000094365	Gm21982	9.29059	3.21577	1.43484e-29	up
ENSMUSG00000019810	Fuca2	7.3322	2.87425	0	up
ENSMUSG00000111662	Gm7435	2.37164	1.24589	0.00581955	up
ENSMUSG00000048728	Zfp454	2.33074	1.22079	1.7645e-15	up
ENSMUSG00000069053	Uba1y	2.53617	1.34265	3.34104e-33	up
ENSMUSG00000070280	Slc22a14	6.02503	2.59097	4.70588e-06	up
ENSMUSG00000075040	Zfp408	2.17059	1.11809	2.2626e-38	up
ENSMUSG00000095134	Mid1-ps1	2.87295	1.52253	1.90055e-120	up
ENSMUSG00000097416	Gm26670	4.12359	2.0439	0.00276579	up
ENSMUSG00000019892	Lrriq1	2.34353	1.22868	0.028745	up
ENSMUSG00000105509	C130013H08Rik	3.37983	1.75695	0.000109725	up
ENSMUSG00000025646	Atrip	2.06227	1.04424	9.30763e-49	up
ENSMUSG00000001014	Icam4	2.18205	1.12569	0.0372398	up
ENSMUSG00000035184	Fam124a	2.43272	1.28257	0.000115331	up
ENSMUSG00000043419	Rnf227	17.6808	4.14411	1.31365e-156	up
ENSMUSG00000070618	BC080695	130.644	7.0295	1.09291e-07	up
ENSMUSG00000096154	Gm13057	223.717	7.80553	1.32396e-09	up
ENSMUSG00000032615	Nt5m	6.29692	2.65465	1.08806e-85	up
ENSMUSG00000116858	Gm49797	7.58506	2.92316	0.000265641	up
ENSMUSG00000052062	Pard3b	5.41681	2.43744	9.80303e-10	up
ENSMUSG00000024830	Rps6kb2	2.32652	1.21817	5.89249e-30	up
ENSMUSG00000085389	1700003M07Rik	7.39201	2.88597	1.74949e-05	up
ENSMUSG00000056687	Gm11696	11.5596	3.53101	1.36555e-37	up
ENSMUSG00000028967	Errfi1	3.01389	1.59163	4.33107e-121	up
ENSMUSG00000113320	Gm47515	6.56878	2.71563	1.76138e-08	up
ENSMUSG00000017421	Zfp207	2.3649	1.24178	0	up
ENSMUSG00000009734	Pou6f2	17.1015	4.09605	0.008681	up
ENSMUSG00000025810	Nrp1	4.25425	2.0889	0.0012854	up
ENSMUSG00000112532	Gm36283	3.58311	1.84121	4.22803e-06	up
ENSMUSG00000082195	Gm13034	7.45177	2.89758	4.45916e-84	up
ENSMUSG00000069670	Nkain2	5.54931	2.47231	0.000122011	up
ENSMUSG00000105662	Gm6639	8.23681	3.04209	2.79457e-09	up
ENSMUSG00000108774	Gm45136	11.599	3.53593	9.81029e-78	up
ENSMUSG00000060862	Zbtb40	2.81224	1.49172	6.62975e-129	up
ENSMUSG00000042524	Sun2	7.47749	2.90255	0	up
ENSMUSG00000032368	Zic1	13.4437	3.74886	1.36636e-08	up
ENSMUSG00000025808	Ccdc7a	35.0615	5.13181	9.32544e-08	up
ENSMUSG00000107185	Gm42642	1248.67	10.2862	1.41369e-17	up
ENSMUSG00000000605	Clcn4	2.67384	1.41891	3.14155e-46	up
ENSMUSG00000032593	Amigo3	3.20566	1.68062	1.56236e-07	up
ENSMUSG00000058360	Gm10040	2.7903	1.48042	3.76405e-05	up
ENSMUSG00000087088	Gm16638	2.38101	1.25157	4.81927e-08	up
ENSMUSG00000030008	Pradc1	2.4727	1.30609	3.40445e-20	up
ENSMUSG00000023961	Enpp4	2.04316	1.0308	1.32315e-08	up
ENSMUSG00000079055	Slc8a3	5.45192	2.44676	0.000285897	up
ENSMUSG00000036422	Pcdh8	40.538	5.3412	1.02019e-33	up
ENSMUSG00000113346	Eprn	4.74458	2.24628	3.04359e-300	up
ENSMUSG00000023043	Krt18	2.23862	1.16261	5.87675e-108	up
ENSMUSG00000107086	Gm43808	6.02797	2.59167	4.6484e-09	up
ENSMUSG00000087153	Gm6483	10.2945	3.36381	0	up
ENSMUSG00000094076	Gm4767	11.8924	3.57197	5.48205e-166	up
ENSMUSG00000100876	2810454H06Rik	3.14952	1.65513	0.000479578	up
ENSMUSG00000026987	Baz2b	2.06535	1.04639	2.19299e-102	up
ENSMUSG00000031809	1700018B08Rik	19.3315	4.27288	3.97194e-05	up
ENSMUSG00000031803	B3gnt3	5.15596	2.36624	1.58159e-13	up
ENSMUSG00000074269	Rec114	3.37015	1.75281	8.40704e-41	up
ENSMUSG00000079297	Gm2223	20.0553	4.32591	0.0159288	up
ENSMUSG00000022311	Csmd3	38.3516	5.26122	7.27643e-06	up
ENSMUSG00000039473	Ubn1	4.99934	2.32174	0	up
ENSMUSG00000110915	Gm36198	19.7912	4.30679	1.16599e-30	up
ENSMUSG00000047238	Mageh1	2.00217	1.00156	3.217e-10	up
ENSMUSG00000110575	6330537M06Rik	9.06597	3.18046	6.39202e-30	up
ENSMUSG00000029228	Lnx1	5.18534	2.37444	4.00747e-49	up
ENSMUSG00000001376	Vps50	2.54681	1.34869	1.39146e-157	up
ENSMUSG00000002076	Hsf2bp	2.7127	1.43973	2.75216e-88	up
ENSMUSG00000060843	Ctnna3	65.1872	6.02652	1.33007e-14	up
ENSMUSG00000111961	Gm47966	7.73806	2.95197	1.57735e-56	up
ENSMUSG00000097011	Gm4651	20.524	4.35924	2.10877e-08	up
ENSMUSG00000046774	8030474K03Rik	10.0743	3.33261	3.12896e-99	up
ENSMUSG00000050944	Efcab5	8.72833	3.12571	5.82484e-06	up
ENSMUSG00000059824	Dbp	3.03243	1.60047	1.49648e-22	up
ENSMUSG00000057977	Skint11	6.23666	2.64077	1.01861e-52	up
ENSMUSG00000096463	Gm21750	3.56956	1.83575	3.65231e-05	up
ENSMUSG00000106107	Gm43190	2.96054	1.56586	4.83306e-06	up
ENSMUSG00000083576	Gm16411	4.13335	2.04731	1.05654e-29	up
ENSMUSG00000021478	Drd1	58.8565	5.87913	1.22853e-10	up
ENSMUSG00000073647	Gm10557	20.7157	4.37266	9.41786e-32	up
ENSMUSG00000113235	Gm47872	57.3085	5.84068	1.55371e-13	up
ENSMUSG00000113385	Gm48405	2.774	1.47197	0.0348979	up
ENSMUSG00000104174	Gm37701	3.97479	1.99088	2.82118e-12	up
ENSMUSG00000112538	Gm47667	128.976	7.01096	7.98905e-11	up
ENSMUSG00000003929	Zfp81	2.18581	1.12817	1.13602e-49	up
ENSMUSG00000111594	Gm3365	12.0285	3.58839	0	up
ENSMUSG00000039942	Ptger4	2.13327	1.09307	1.0706e-05	up
ENSMUSG00000033268	Duox1	3.1318	1.64699	0.0022404	up
ENSMUSG00000087222	E030042O20Rik	4.37871	2.1305	3.05974e-05	up
ENSMUSG00000103285	Gm37274	4.96486	2.31175	3.41215e-06	up
ENSMUSG00000096233	Gm13238	3.0828	1.62424	1.83386e-10	up
ENSMUSG00000041241	Mul1	2.05313	1.03782	1.563e-34	up
ENSMUSG00000102483	Catspere1	4.09498	2.03386	0.00138486	up
ENSMUSG00000091519	Skor2	318.284	8.31417	2.80586e-11	up
ENSMUSG00000006638	Abhd1	8.21866	3.0389	1.1651e-24	up
ENSMUSG00000028175	Depdc1a	2.98278	1.57666	7.9856e-125	up
ENSMUSG00000050035	Fhl4	6.55664	2.71296	5.57867e-22	up
ENSMUSG00000037033	Clca3b	6.24117	2.64182	0	up
ENSMUSG00000014329	Bicc1	3.11567	1.63954	5.73943e-27	up
ENSMUSG00000024912	Fosl1	4.38474	2.13249	1.14327e-11	up
ENSMUSG00000097283	Gm26686	4.65464	2.21867	1.21853e-153	up
ENSMUSG00000097149	G630030J09Rik	3.48763	1.80225	0.00208742	up
ENSMUSG00000006599	Gtf2h1	8.71191	3.12299	0	up
ENSMUSG00000035653	Lrfn5	12.1606	3.60415	1.56995e-17	up
ENSMUSG00000046794	Ppp1r3b	4.63206	2.21166	1.61224e-68	up
ENSMUSG00000034226	Rhov	12.5548	3.65017	3.39671e-62	up
ENSMUSG00000050930	Map10	7.07493	2.82272	1.18195e-208	up
ENSMUSG00000045538	Ddx28	3.06587	1.6163	2.06917e-123	up
ENSMUSG00000043290	Zfp784	2.47719	1.3087	0.0120192	up
ENSMUSG00000101337	Dnah7c	11.3856	3.50914	3.43301e-82	up
ENSMUSG00000089697	Gm15947	157.172	7.2962	2.07042e-08	up
ENSMUSG00000029782	Tmem209	3.0757	1.62092	0	up
ENSMUSG00000046959	Slc26a1	6.71613	2.74763	2.72083e-09	up
ENSMUSG00000029212	Gabrb1	27.6372	4.78854	3.53252e-16	up
ENSMUSG00000013523	Bcas1	2.33354	1.22252	5.60298e-17	up
ENSMUSG00000108218	Olfr1372-ps1	3.47051	1.79515	1.81811e-126	up
ENSMUSG00000074449	Gm15319	7.61736	2.92929	0	up
ENSMUSG00000034297	Med13	2.24715	1.1681	0	up
ENSMUSG00000096914	Galntl6	11.6773	3.54563	6.86223e-171	up
ENSMUSG00000067377	Tspan6	2.54949	1.35021	1.72517e-19	up
ENSMUSG00000034377	Tulp4	2.08785	1.06202	5.62604e-118	up
ENSMUSG00000001819	Hoxd13	5.49836	2.459	5.27431e-13	up
ENSMUSG00000025433	Crisp3	7.01351	2.81014	6.13492e-05	up
ENSMUSG00000031409	Tceal6	15.3057	3.936	1.56414e-09	up
ENSMUSG00000021786	Oxsm	2.01471	1.01057	1.03972e-12	up
ENSMUSG00000032243	Itga11	7.29845	2.86759	4.80355e-07	up
ENSMUSG00000110333	Gm45861	13.2239	3.72508	1.23862e-165	up
ENSMUSG00000055333	Fat2	2.10872	1.07637	0.000413471	up
ENSMUSG00000033751	Gadd45gip1	2.48895	1.31554	5.44111e-153	up
ENSMUSG00000030752	Kdm8	2.3859	1.25453	2.78753e-15	up
ENSMUSG00000025578	Cbx8	4.34212	2.1184	1.70172e-12	up
ENSMUSG00000090626	Tex9	2.63761	1.39923	2.59788e-114	up
ENSMUSG00000062646	Ganc	2.18085	1.12489	4.76743e-13	up
ENSMUSG00000073119	Speer4a	46.945	5.5529	2.16002e-45	up
ENSMUSG00000068794	Col28a1	24.8846	4.63718	1.71429e-26	up
ENSMUSG00000114439	Gm48395	8.54555	3.09517	6.22875e-12	up
ENSMUSG00000042759	Apobr	4.46876	2.15987	3.05361e-54	up
ENSMUSG00000087050	Dhrs13os	2.94771	1.55959	0.0232413	up
ENSMUSG00000099681	1700052K11Rik	2.79019	1.48036	3.94163e-09	up
ENSMUSG00000020570	Sypl	2.44282	1.28855	3.34068e-103	up
ENSMUSG00000025257	Ribc1	2.81324	1.49223	9.71422e-25	up
ENSMUSG00000021730	Hcn1	3.94845	1.98128	2.6729e-11	up
ENSMUSG00000097793	Gm17259	2.32778	1.21896	0.0125908	up
ENSMUSG00000003808	Farsa	3.54983	1.82775	0	up
ENSMUSG00000115172	Gm2582	8.99048	3.1684	1.5106e-39	up
ENSMUSG00000045975	C2cd2	5.04611	2.33517	2.3047e-147	up
ENSMUSG00000020718	Polg2	2.86447	1.51827	5.53632e-58	up
ENSMUSG00000031919	Tmed6	43.718	5.45016	2.33215e-06	up
ENSMUSG00000038567	Cyp24a1	25.6696	4.68199	1.97254e-06	up
ENSMUSG00000026832	Cytip	64.8906	6.01994	6.45018e-08	up
ENSMUSG00000039865	Slc44a3	2.51614	1.33121	8.07606e-05	up
ENSMUSG00000062309	Rpp25	2.76518	1.46737	3.78884e-151	up
ENSMUSG00000058773	H1f5	53.5313	5.74231	4.38382e-242	up
ENSMUSG00000093579	Gm20036	24.7962	4.63205	5.36483e-15	up
ENSMUSG00000034744	Nagk	2.49576	1.31948	1.9437e-17	up
ENSMUSG00000031536	Polb	2.01369	1.00984	1.98502e-64	up
ENSMUSG00000043289	Mei4	3.38376	1.75863	7.77014e-41	up
ENSMUSG00000097923	Gm26577	7.60259	2.92649	5.22061e-08	up
ENSMUSG00000046610	Oacyl	15.3892	3.94385	7.6812e-16	up
ENSMUSG00000029765	Plxna4	4.04978	2.01784	0.000667275	up
ENSMUSG00000075020	Mir670hg	5.512	2.46257	8.83066e-08	up
ENSMUSG00000062170	Fmr1nb	3.86819	1.95166	1.48691e-22	up
ENSMUSG00000062200	Vmn2r7	34.6909	5.11649	1.69161e-16	up
ENSMUSG00000058328	Xlr5a	13.5571	3.76097	1.03717e-41	up
ENSMUSG00000045545	Krt14	3.34598	1.74243	2.18431e-05	up
ENSMUSG00000097863	1010001B22Rik	86.4144	6.4332	6.80296e-07	up
ENSMUSG00000058427	Cxcl2	122.951	6.94193	1.49297e-07	up
ENSMUSG00000116802	Gm5165	5.05165	2.33675	1.05256e-56	up
ENSMUSG00000020080	Hkdc1	62.5847	5.96774	5.46839e-24	up
ENSMUSG00000020079	Supv3l1	2.51127	1.32842	3.81799e-177	up
ENSMUSG00000020076	Ddx50	2.10538	1.07408	1.23688e-129	up
ENSMUSG00000049539	H1f1	18.0086	4.17062	1.32092e-27	up
ENSMUSG00000026354	Lct	2.20449	1.14045	0.0266132	up
ENSMUSG00000114053	Gm35330	11.4533	3.51769	1.07688e-24	up
ENSMUSG00000087060	Eldr	2.16948	1.11735	0.00915542	up
ENSMUSG00000087528	9830144P21Rik	2.23916	1.16296	1.14057e-17	up
ENSMUSG00000086390	1810019D21Rik	5.94459	2.57158	5.60146e-15	up
ENSMUSG00000092176	Gm20460	8.75758	3.13053	1.44766e-15	up
ENSMUSG00000002500	Rpl3l	3.32806	1.73468	8.78773e-05	up
ENSMUSG00000105963	Gm43647	5.27436	2.399	1.70337e-209	up
ENSMUSG00000106507	Gm43056	6.31841	2.65956	9.27043e-28	up
ENSMUSG00000024786	Majin	6.44029	2.68713	2.89767e-06	up
ENSMUSG00000020205	Phlda1	3.02068	1.59487	4.15145e-45	up
ENSMUSG00000045107	Saysd1	3.74081	1.90335	2.36566e-17	up
ENSMUSG00000116780	Gm3417	21.2753	4.4111	2.16192e-07	up
ENSMUSG00000039410	Prdm16	3.29659	1.72098	2.32322e-29	up
ENSMUSG00000058183	Mmel1	2.91795	1.54496	8.08402e-05	up
ENSMUSG00000042909	Olfr648	3.04209	1.60506	0.000839188	up
ENSMUSG00000037771	Slc32a1	2.61676	1.38778	0.000554596	up
ENSMUSG00000051278	Zgrf1	2.02858	1.02047	2.31092e-71	up
ENSMUSG00000043342	Hoxd9	19.6499	4.29645	5.44719e-05	up
ENSMUSG00000045576	St7l	3.99996	1.99999	7.98762e-81	up
ENSMUSG00000053550	Shisa7	2.30644	1.20567	1.78173e-23	up
ENSMUSG00000037214	Thap1	4.05244	2.01879	1.11969e-95	up
ENSMUSG00000027833	Shox2	3.92145	1.97139	9.72656e-06	up
ENSMUSG00000027840	Wnt2b	2.75597	1.46256	0.000375776	up
ENSMUSG00000110051	Gm45322	2.9127	1.54235	5.51882e-10	up
ENSMUSG00000035456	Prdm8	7.88076	2.97833	1.46517e-05	up
ENSMUSG00000110588	Gm45774	3.42619	1.77661	3.53166e-27	up
ENSMUSG00000053490	Trim60	3.76397	1.91226	3.2817e-06	up
ENSMUSG00000030472	Ceacam18	9.93776	3.31292	5.28296e-09	up
ENSMUSG00000058351	Smim4	2.83995	1.50586	9.54708e-09	up
ENSMUSG00000034116	Vav1	2.14417	1.10042	2.83157e-05	up
ENSMUSG00000037716	Ccdc33	9.78294	3.29027	0.00834649	up
ENSMUSG00000030708	Dnajb13	2.50682	1.32586	0.026359	up
ENSMUSG00000104548	Gm43857	2.74774	1.45825	8.92142e-05	up
ENSMUSG00000007457	2310003L06Rik	3.55402	1.82945	0.00233946	up
ENSMUSG00000054469	Lclat1	2.70442	1.43532	1.01146e-26	up
ENSMUSG00000026977	Marchf7	2.31811	1.21295	6.22524e-246	up
ENSMUSG00000040723	Rcsd1	4.23318	2.08174	1.60345e-08	up
ENSMUSG00000087221	BC037032	9.09559	3.18517	2.28061e-06	up
ENSMUSG00000020419	Hormad2	3.85007	1.94489	3.01444e-10	up
ENSMUSG00000106904	Gm43029	4.04684	2.0168	2.84484e-07	up
ENSMUSG00000008601	Rab25	4.40901	2.14046	6.07291e-32	up
ENSMUSG00000070803	Cited4	5.0969	2.34962	6.84018e-29	up
[truncated: 4,795 more rows]
