# Supplementary material for: A functional crosstalk between the H3K9 methylation writers and their reader HP1 in safeguarding embryonic stem cell identity
Source: Stem Cell Reports. 2023 Sep 12;18(9):1775–92. doi: 10.1016/j.stemcr.2023.08.004 (PMC10545489; doi:10.1016/j.stemcr.2023.08.004)
Supplement: Table S4. Genes that are differentially expressed in Setdb1Δ/Δ vs. control ESCs [file mmc5.xlsx]

## Sheet: Sheet1
Genes that are differentially expressed in Setdb1Δ/Δ vs. control ESCs
Gene_id	Gene_name	FoldChange	Log2FoldChange	padjust	Up/Down
ENSMUSG00000010592	Dazl	524.619	9.03513	0	up
ENSMUSG00000059040	Eno1b	259.582	8.02005	3.28094e-36	up
ENSMUSG00000009596	Taf7l	227.495	7.82969	0	up
ENSMUSG00000029848	Stra8	191.592	7.58189	0	up
ENSMUSG00000102920	Olfr416-ps1	180.189	7.49337	0	up
ENSMUSG00000113241	Gm40663	176.574	7.46413	0	up
ENSMUSG00000015365	Mov10l1	158.197	7.30558	0	up
ENSMUSG00000039005	Tlr4	127.464	6.99395	0	up
ENSMUSG00000105078	Vamp9	123.345	6.94656	0	up
ENSMUSG00000060445	Sycp2	121.075	6.91976	1.07857e-304	up
ENSMUSG00000085601	Gm4969	113.781	6.83011	0	up
ENSMUSG00000073418	C4b	104.582	6.7085	2.67481e-161	up
ENSMUSG00000118280	Gm41804	94.3301	6.55965	0	up
ENSMUSG00000074832	2410141K09Rik	83.2942	6.38014	2.2074e-224	up
ENSMUSG00000114482	Gm7604	80.0112	6.32213	0	up
ENSMUSG00000100212	Gm5522	78.2451	6.28993	0	up
ENSMUSG00000040650	Cyp2b23	77.7781	6.28129	0	up
ENSMUSG00000047419	Cmya5	74.5893	6.2209	5.9503e-258	up
ENSMUSG00000079685	Ulbp1	72.9902	6.18963	0	up
ENSMUSG00000104563	Gm43041	72.9046	6.18794	3.69095e-213	up
ENSMUSG00000094498	Gm10582	69.9511	6.12828	0	up
ENSMUSG00000067702	Tuba3a	68.1117	6.08983	0	up
ENSMUSG00000086598	Btbd18	62.8067	5.97285	7.28521e-223	up
ENSMUSG00000066515	Klk1b3	61.471	5.94183	2.41923e-206	up
ENSMUSG00000023403	Stk31	60.68	5.92315	0	up
ENSMUSG00000029468	P2rx7	57.9417	5.85653	0	up
ENSMUSG00000030287	Itpr2	57.3384	5.84143	5.59375e-217	up
ENSMUSG00000112324	Gm47939	53.4623	5.74045	2.29656e-91	up
ENSMUSG00000106334	Gm43549	52.5572	5.71582	0	up
ENSMUSG00000009670	Tex11	52.115	5.70363	0	up
ENSMUSG00000040629	Mael	50.955	5.67115	0	up
ENSMUSG00000038598	Shoc1	49.3703	5.62557	1.97475e-193	up
ENSMUSG00000066878	Gm10184	48.6687	5.60492	1.26858e-81	up
ENSMUSG00000041445	Mmrn2	46.5526	5.54079	1.80425e-225	up
ENSMUSG00000027855	Sycp1	45.5635	5.50981	0	up
ENSMUSG00000068117	Mei1	44.6954	5.48206	3.90755e-227	up
ENSMUSG00000104275	Gm37867	44.5543	5.47749	2.49382e-200	up
ENSMUSG00000022432	Smc1b	42.7622	5.41826	0	up
ENSMUSG00000025977	Boll	40.4476	5.33798	7.4581e-164	up
ENSMUSG00000028109	Hormad1	38.0625	5.2503	0	up
ENSMUSG00000046774	8030474K03Rik	37.9648	5.24659	4.27396e-282	up
ENSMUSG00000109561	Ankrd31	37.7592	5.23876	1.36458e-140	up
ENSMUSG00000097134	1110002J07Rik	36.9304	5.20674	2.03773e-176	up
ENSMUSG00000118128	Gm50331	34.9943	5.12905	7.63892e-191	up
ENSMUSG00000046338	Gpat2	34.957	5.12751	0	up
ENSMUSG00000089728	Clec2f	34.8951	5.12495	7.50055e-226	up
ENSMUSG00000083618	Gm11771	34.2005	5.09595	1.04802e-206	up
ENSMUSG00000029279	Brdt	33.5082	5.06644	2.0596e-218	up
ENSMUSG00000051243	Islr2	33.0876	5.04822	0	up
ENSMUSG00000112478	Gm47761	31.8041	4.99114	0	up
ENSMUSG00000056899	Immp2l	29.5887	4.88697	0	up
ENSMUSG00000113226	Gm47808	29.5484	4.88501	1.67684e-108	up
ENSMUSG00000028435	Aqp3	29.0523	4.86058	0	up
ENSMUSG00000005580	Adcy9	29.0091	4.85843	0	up
ENSMUSG00000095562	Erdr1	27.3583	4.77391	3.22368e-103	up
ENSMUSG00000096966	Gm18336	25.3599	4.66447	0	up
ENSMUSG00000113261	Gm47404	25.1513	4.65256	1.51116e-117	up
ENSMUSG00000112496	Gm48764	25.1352	4.65164	9.22765e-138	up
ENSMUSG00000048960	Prex2	24.6761	4.62504	0	up
ENSMUSG00000111960	Gm46349	24.3747	4.60731	4.55731e-29	up
ENSMUSG00000027794	Sohlh2	23.5463	4.55743	0	up
ENSMUSG00000095865	Gm13237	23.3929	4.548	3.14241e-127	up
ENSMUSG00000047712	Ust	23.1982	4.53594	1.35234e-167	up
ENSMUSG00000045010	Gm4779	23.0877	4.52905	3.67514e-266	up
ENSMUSG00000025808	Ccdc7a	22.5746	4.49663	0	up
ENSMUSG00000108942	Gm44660	22.4688	4.48985	2.2907e-212	up
ENSMUSG00000036928	Stag3	22.3956	4.48514	0	up
ENSMUSG00000040596	Pogk	22.1901	4.47184	7.16486e-234	up
ENSMUSG00000033882	Rbm46	22.1072	4.46645	2.68188e-143	up
ENSMUSG00000041912	Tdrkh	21.9888	4.4587	0	up
ENSMUSG00000082195	Gm13034	21.949	4.45608	0	up
ENSMUSG00000091957	Rps2-ps10	21.4414	4.42233	0	up
ENSMUSG00000018604	Tbx3	21.2965	4.41254	0	up
ENSMUSG00000071470	Ccnb1ip1	21.2927	4.41229	4.75499e-108	up
ENSMUSG00000047793	Sned1	20.9809	4.391	2.3547e-128	up
ENSMUSG00000025081	Tdrd1	20.7069	4.37204	3.39429e-276	up
ENSMUSG00000103865	Gm37416	20.1837	4.33512	0	up
ENSMUSG00000109032	Gm7972	20.0823	4.32785	0	up
ENSMUSG00000108218	Olfr1372-ps1	20.0112	4.32273	0	up
ENSMUSG00000106714	Gm42546	19.6943	4.29971	4.30575e-199	up
ENSMUSG00000041805	Pramel1	19.5985	4.29267	1.75237e-69	up
ENSMUSG00000036466	Megf11	19.5406	4.2884	0	up
ENSMUSG00000069825	Gm49340	19.4448	4.28131	2.03147e-183	up
ENSMUSG00000048108	Tmem72	19.2119	4.26393	1.05973e-139	up
ENSMUSG00000105662	Gm6639	19.0035	4.24819	1.92709e-99	up
ENSMUSG00000092543	Skiv2l-ps1	18.5762	4.21538	0	up
ENSMUSG00000091542	Gm17167	18.5489	4.21326	2.31481e-72	up
ENSMUSG00000048349	Pou4f1	18.1664	4.1832	2.8569e-163	up
ENSMUSG00000039224	D1Pas1	18.0225	4.17172	0	up
ENSMUSG00000025480	Syce1	17.97	4.16752	0	up
ENSMUSG00000118167	Gm50216	17.733	4.14836	1.48125e-71	up
ENSMUSG00000073294	AU022751	17.5847	4.13625	1.79951e-220	up
ENSMUSG00000079450	Cldn34c1	17.5406	4.13263	3.87777e-126	up
ENSMUSG00000113100	Gm48754	17.3563	4.11739	4.9674e-134	up
ENSMUSG00000032470	Mras	17.3258	4.11485	1.76665e-288	up
ENSMUSG00000033209	Ttc28	17.1869	4.10324	0	up
ENSMUSG00000026156	B3gat2	17.1781	4.10249	1.33641e-123	up
ENSMUSG00000095427	Rps2-ps6	17.0361	4.09053	1.92023e-73	up
ENSMUSG00000100750	Gm29084	16.6857	4.06054	2.06756e-141	up
ENSMUSG00000031937	Vstm5	16.3613	4.03221	3.91666e-86	up
ENSMUSG00000115030	Gm49274	16.0278	4.0025	3.59082e-96	up
ENSMUSG00000048031	Fcrl5	15.7868	3.98065	4.32961e-144	up
ENSMUSG00000037035	Inhbb	15.6347	3.96668	9.35896e-258	up
ENSMUSG00000021758	Ddx4	15.4509	3.94962	0	up
ENSMUSG00000113388	Gm48111	15.4323	3.94788	2.35119e-123	up
ENSMUSG00000115279	Gm49273	15.407	3.94551	0	up
ENSMUSG00000061331	Gm17132	15.3818	3.94315	0	up
ENSMUSG00000113443	Gm48668	15.3664	3.94171	4.24159e-72	up
ENSMUSG00000085715	Tsix	15.2146	3.92739	2.65846e-96	up
ENSMUSG00000027995	Tlr2	15.0646	3.91309	2.10429e-97	up
ENSMUSG00000093898	Gm3629	14.8835	3.89565	6.0039e-63	up
ENSMUSG00000051977	Prdm9	14.7723	3.88482	8.19383e-81	up
ENSMUSG00000002885	Adgre5	14.6656	3.87437	0	up
ENSMUSG00000096107	Gm16505	14.5911	3.86702	1.17118e-137	up
ENSMUSG00000027719	Adad1	14.4756	3.85556	7.66642e-73	up
ENSMUSG00000028836	Slc30a2	14.4676	3.85476	6.21694e-113	up
ENSMUSG00000117001	Gm49858	14.4176	3.84976	4.68832e-85	up
ENSMUSG00000031831	Dnaaf1	14.4107	3.84907	1.4229e-200	up
ENSMUSG00000030798	Cd37	14.364	3.84439	3.77824e-110	up
ENSMUSG00000025885	Myo5b	14.3064	3.83859	3.60855e-140	up
ENSMUSG00000009628	Tex15	14.2611	3.83401	0	up
ENSMUSG00000110779	Gm48271	14.0916	3.81676	7.98453e-190	up
ENSMUSG00000047242	Taf9b	13.9405	3.80121	2.19075e-116	up
ENSMUSG00000051910	Sox6	13.9196	3.79905	2.30028e-283	up
ENSMUSG00000026712	Mrc1	13.822	3.78889	3.41817e-101	up
ENSMUSG00000115167	Gm49015	13.7524	3.78161	0	up
ENSMUSG00000037108	Zcwpw1	13.6999	3.7761	0	up
ENSMUSG00000042129	Rassf4	13.5443	3.75961	1.78928e-214	up
ENSMUSG00000020059	Sycp3	13.4968	3.75455	0	up
ENSMUSG00000114550	Gm46426	13.3711	3.74104	5.6593e-70	up
ENSMUSG00000052572	Dlg2	13.1925	3.72165	0	up
ENSMUSG00000055421	Pcdh9	13.1664	3.71879	0	up
ENSMUSG00000112530	Gm47738	13.0846	3.7098	0	up
ENSMUSG00000042505	Sdhaf3	13.0791	3.70919	0	up
ENSMUSG00000016239	Lonrf3	13.012	3.70177	2.60056e-177	up
ENSMUSG00000112968	Gm48530	12.8974	3.689	5.12361e-55	up
ENSMUSG00000004347	Pde1c	12.629	3.65866	5.80666e-171	up
ENSMUSG00000034310	Tmem132d	12.1214	3.59948	2.64375e-175	up
ENSMUSG00000014782	Plekhg4	11.9354	3.57718	7.339e-46	up
ENSMUSG00000087379	Gm13849	11.893	3.57204	5.54233e-106	up
ENSMUSG00000082925	Gm13135	11.7651	3.55644	3.22979e-214	up
ENSMUSG00000022016	Akap11	11.6296	3.53973	0	up
ENSMUSG00000114814	Gm48361	11.6216	3.53874	1.19954e-240	up
ENSMUSG00000020183	Cpm	11.6144	3.53784	2.03735e-94	up
ENSMUSG00000079644	Gm1110	11.5979	3.53579	5.51331e-174	up
ENSMUSG00000110693	Gm45899	11.5873	3.53447	1.65817e-212	up
ENSMUSG00000028698	Pik3r3	11.5345	3.52788	0	up
ENSMUSG00000028610	Dmrtb1	11.5141	3.52533	9.08241e-78	up
ENSMUSG00000020419	Hormad2	11.3331	3.50247	5.92476e-193	up
ENSMUSG00000096780	Tmem181b-ps	11.331	3.50221	0	up
ENSMUSG00000079396	Gm3411	11.3221	3.50107	3.16087e-42	up
ENSMUSG00000051455	Meioc	11.3059	3.499	0	up
ENSMUSG00000021747	4930452B06Rik	11.2744	3.49498	0	up
ENSMUSG00000024266	Adad2	11.2592	3.49303	6.07618e-235	up
ENSMUSG00000113559	Gm40987	11.2507	3.49194	1.57368e-97	up
ENSMUSG00000026739	Bmi1	11.1728	3.48192	8.58158e-109	up
ENSMUSG00000114203	Gm35279	11.1458	3.47842	3.7713e-114	up
ENSMUSG00000038936	Sccpdh	11.1384	3.47747	0	up
ENSMUSG00000032517	Mobp	11.1111	3.47392	8.97735e-45	up
ENSMUSG00000057715	A830018L16Rik	11.058	3.46702	0	up
ENSMUSG00000059429	Olfr365	11.0235	3.46251	1.77428e-47	up
ENSMUSG00000112731	Gm47739	10.9634	3.45462	3.28302e-132	up
ENSMUSG00000085328	Gm17131	10.9201	3.44892	0	up
ENSMUSG00000078706	Gm53	10.8886	3.44475	4.12752e-50	up
ENSMUSG00000085412	Halr1	10.8091	3.43417	3.64455e-106	up
ENSMUSG00000113322	Gm48492	10.7461	3.42574	8.18719e-07	up
ENSMUSG00000021703	Serinc5	10.6216	3.40893	0	up
ENSMUSG00000113847	Gm48799	10.5827	3.40364	7.55918e-164	up
ENSMUSG00000026029	Casp8	10.5172	3.39467	2.30403e-62	up
ENSMUSG00000040364	Sec1	10.336	3.36961	8.84019e-158	up
ENSMUSG00000074817	Papolb	10.3231	3.36781	2.55407e-11	up
ENSMUSG00000094985	Topaz1	10.311	3.36611	8.85213e-49	up
ENSMUSG00000045104	Ldhb-ps	10.1724	3.34658	9.38117e-149	up
ENSMUSG00000036902	Neto2	10.1336	3.34108	0	up
ENSMUSG00000046337	Fam178b	10.1138	3.33825	9.53626e-254	up
ENSMUSG00000087588	Gm16355	10.0199	3.3248	2.2376e-39	up
ENSMUSG00000081179	Gm13136	9.96331	3.31662	1.87432e-158	up
ENSMUSG00000021086	Ccdc175	9.82799	3.2969	1.39871e-49	up
ENSMUSG00000020017	Hal	9.76892	3.2882	3.44302e-194	up
ENSMUSG00000118434	Gm13301	9.72519	3.28173	5.85334e-52	up
ENSMUSG00000052415	Tchh	9.71419	3.28009	0	up
ENSMUSG00000063672	Nkx6-3	9.67772	3.27467	4.10293e-42	up
ENSMUSG00000034825	Nrip3	9.62095	3.26618	3.18814e-46	up
ENSMUSG00000113673	Gm47486	9.62007	3.26605	2.55878e-189	up
ENSMUSG00000062296	Trank1	9.56638	3.25797	3.80661e-118	up
ENSMUSG00000095128	Gm5709	9.5509	3.25564	1.05537e-79	up
ENSMUSG00000104346	Pcdhga3	9.51607	3.25037	6.17698e-63	up
ENSMUSG00000070345	Hsf5	9.50319	3.24841	2.40291e-78	up
ENSMUSG00000037375	Hhat	9.4941	3.24703	2.16871e-55	up
ENSMUSG00000039716	Dock3	9.46193	3.24213	0	up
ENSMUSG00000053714	4732471J01Rik	9.36353	3.22705	8.08892e-50	up
ENSMUSG00000025402	Nab2	9.34758	3.22459	3.72745e-96	up
ENSMUSG00000061544	Zfp229	9.16668	3.1964	0	up
ENSMUSG00000048416	Mlf1	9.13104	3.19078	2.53796e-71	up
ENSMUSG00000022120	Rnf219	9.06486	3.18028	1.07379e-281	up
ENSMUSG00000047220	Ccdc36	9.05287	3.17838	6.12346e-127	up
ENSMUSG00000042554	Zp3r	9.00108	3.1701	1.44571e-216	up
ENSMUSG00000098557	Kctd12	8.99199	3.16864	1.38217e-135	up
ENSMUSG00000024207	Acsbg2	8.96092	3.16365	5.17958e-41	up
ENSMUSG00000052331	Ankrd44	8.93253	3.15907	9.18101e-68	up
ENSMUSG00000106519	Gm38509	8.8667	3.1484	1.25721e-108	up
ENSMUSG00000114407	Gm48765	8.8607	3.14742	6.31006e-60	up
ENSMUSG00000022237	Ankrd33b	8.843	3.14454	2.38746e-54	up
ENSMUSG00000020712	Tcam1	8.79504	3.13669	1.72459e-49	up
ENSMUSG00000097768	2310043M15Rik	8.7484	3.12902	1.48079e-233	up
ENSMUSG00000039683	Sdk1	8.73912	3.12749	1.29973e-31	up
ENSMUSG00000113152	Gm48422	8.73017	3.12601	1.68354e-73	up
ENSMUSG00000043681	Fam25c	8.69118	3.11955	1.02239e-55	up
ENSMUSG00000030055	Rab43	8.60726	3.10555	2.2875e-27	up
ENSMUSG00000000544	Gpa33	8.56617	3.09865	0	up
ENSMUSG00000034226	Rhov	8.55833	3.09733	2.88324e-40	up
ENSMUSG00000094132	Gm3264	8.54648	3.09533	2.42551e-42	up
ENSMUSG00000095318	Gm8024	8.54318	3.09477	8.75568e-55	up
ENSMUSG00000096768	Gm47283	8.52031	3.09091	3.28121e-111	up
ENSMUSG00000078653	Cntd1	8.48458	3.08484	3.04005e-45	up
ENSMUSG00000024500	Ppp2r2b	8.41411	3.07281	3.46015e-56	up
ENSMUSG00000092354	Gm20548	8.30323	3.05367	2.19815e-38	up
ENSMUSG00000063953	Amd2	8.21733	3.03867	9.21001e-35	up
ENSMUSG00000099083	Atf7	8.21502	3.03826	6.55172e-11	up
ENSMUSG00000033960	Jcad	8.18584	3.03313	0	up
ENSMUSG00000084799	Ino80dos	8.11349	3.02032	6.64301e-61	up
ENSMUSG00000026469	Xpr1	8.09348	3.01676	0	up
ENSMUSG00000111928	Gm48082	8.0496	3.00892	1.94672e-39	up
ENSMUSG00000115287	Gm49111	7.97165	2.99488	7.25938e-35	up
ENSMUSG00000029158	Yipf7	7.94782	2.99056	0	up
ENSMUSG00000000037	Scml2	7.90763	2.98325	1.93352e-81	up
ENSMUSG00000114123	Gm48416	7.87508	2.97729	1.24474e-123	up
ENSMUSG00000020246	Hcfc2	7.86418	2.9753	7.48081e-83	up
ENSMUSG00000098066	Gm26944	7.86106	2.97472	2.30022e-72	up
ENSMUSG00000072778	Vmn2r27	7.79039	2.96169	0	up
ENSMUSG00000109006	B230209E15Rik	7.78133	2.96002	5.94641e-45	up
ENSMUSG00000078435	AU041133	7.76663	2.95729	2.17683e-179	up
ENSMUSG00000001985	Grik3	7.72642	2.9498	1.2586e-127	up
ENSMUSG00000044211	Gm7887	7.68095	2.94128	2.35925e-56	up
ENSMUSG00000101645	Gm28635	7.63655	2.93292	5.17761e-22	up
ENSMUSG00000028093	Acp6	7.62099	2.92998	0	up
ENSMUSG00000039801	Cplane1	7.61577	2.92899	0	up
ENSMUSG00000042708	Shcbp1l	7.61113	2.92811	1.27877e-107	up
ENSMUSG00000034645	Zyg11a	7.56882	2.92007	0	up
ENSMUSG00000030757	Zkscan2	7.55202	2.91686	3.33286e-45	up
ENSMUSG00000115801	AC160336.1	7.53506	2.91362	2.78013e-305	up
ENSMUSG00000075502	Kbtbd6	7.5182	2.91039	5.69554e-136	up
ENSMUSG00000104060	Gm37954	7.51119	2.90904	6.76806e-28	up
ENSMUSG00000107092	Gm7993	7.50876	2.90858	1.78561e-31	up
ENSMUSG00000007035	Msh5	7.48623	2.90424	2.97233e-25	up
ENSMUSG00000031803	B3gnt3	7.45228	2.89768	5.18143e-42	up
ENSMUSG00000111824	Gm47102	7.38104	2.88382	1.1517e-50	up
ENSMUSG00000020319	Wdpcp	7.37306	2.88226	5.89359e-59	up
ENSMUSG00000045573	Penk	7.35713	2.87914	3.17186e-34	up
ENSMUSG00000030670	Cyp2r1	7.35648	2.87902	1.56227e-98	up
ENSMUSG00000026123	Plekhb2	7.34832	2.87742	9.79433e-241	up
ENSMUSG00000008575	Nfib	7.34423	2.87661	5.4336e-63	up
ENSMUSG00000113205	Gm48525	7.33883	2.87555	1.09873e-51	up
ENSMUSG00000071064	Zfp827	7.31966	2.87178	8.59427e-124	up
ENSMUSG00000048402	Gli2	7.30496	2.86888	2.04434e-293	up
ENSMUSG00000118197	Gm20762	7.30482	2.86885	0	up
ENSMUSG00000096896	Gm25244	7.3033	2.86855	2.34509e-25	up
ENSMUSG00000026409	Pfkfb2	7.28753	2.86543	1.75273e-34	up
ENSMUSG00000049755	Zfp672	7.2654	2.86104	1.55578e-37	up
ENSMUSG00000033644	Piwil2	7.26155	2.86028	0	up
ENSMUSG00000116780	Gm3417	7.2606	2.86009	4.50908e-44	up
ENSMUSG00000022455	Wbp2nl	7.25045	2.85807	2.76153e-82	up
ENSMUSG00000060499	Rpl10l	7.24585	2.85715	1.68521e-181	up
ENSMUSG00000084824	Gm16344	7.23367	2.85473	1.80478e-34	up
ENSMUSG00000097283	Gm26686	7.21084	2.85017	6.82243e-24	up
ENSMUSG00000107879	9330102E08Rik	7.20875	2.84975	2.92995e-84	up
ENSMUSG00000094472	Gm21897	7.20487	2.84897	3.32084e-156	up
ENSMUSG00000052372	Il1rapl1	7.18169	2.84432	4.44609e-61	up
ENSMUSG00000044835	Ankrd45	7.13913	2.83575	3.67051e-136	up
ENSMUSG00000096629	Gm3383	7.13802	2.83552	5.18554e-24	up
ENSMUSG00000069892	9930111J21Rik2	7.10505	2.82884	1.15833e-29	up
ENSMUSG00000079364	Gm3558	7.05543	2.81873	2.48334e-57	up
ENSMUSG00000114257	Gm47654	7.03768	2.8151	6.41067e-62	up
ENSMUSG00000002346	Slc25a42	7.01869	2.8112	1.19698e-94	up
ENSMUSG00000072653	Zfp783	7.01476	2.81039	1.84408e-41	up
ENSMUSG00000061603	Akap6	7.01299	2.81003	1.33424e-31	up
ENSMUSG00000043419	Rnf227	6.99238	2.80578	1.49385e-50	up
ENSMUSG00000063652	Slc22a21	6.94229	2.79541	9.70627e-93	up
ENSMUSG00000035694	Caps2	6.86923	2.78015	2.00797e-66	up
ENSMUSG00000083246	Gm11839	6.85012	2.77613	7.13582e-26	up
ENSMUSG00000037386	Rims2	6.83879	2.77374	0	up
ENSMUSG00000106044	Gm42860	6.81749	2.76924	3.09002e-103	up
ENSMUSG00000033502	Cdc14a	6.81357	2.76841	1.67268e-133	up
ENSMUSG00000038292	Ccdc155	6.76403	2.75788	3.87081e-26	up
ENSMUSG00000001911	Nfix	6.74642	2.75412	2.29295e-23	up
ENSMUSG00000037405	Icam1	6.73485	2.75165	0	up
ENSMUSG00000113411	Gm48643	6.73436	2.75154	1.83995e-35	up
ENSMUSG00000108868	Gm32850	6.70427	2.74508	3.97324e-74	up
ENSMUSG00000031963	Bmper	6.70046	2.74426	1.86886e-24	up
ENSMUSG00000116560	Gm2808	6.69625	2.74335	1.6341e-37	up
ENSMUSG00000090351	Gm17204	6.69062	2.74214	3.8221e-82	up
ENSMUSG00000072915	Gm12258	6.66189	2.73593	4.40374e-32	up
ENSMUSG00000016200	Syt14	6.64661	2.73262	0	up
ENSMUSG00000117323	Gm36487	6.63912	2.73099	1.42984e-56	up
ENSMUSG00000033159	Cnppd1	6.59007	2.72029	2.38039e-234	up
ENSMUSG00000113393	Gm48415	6.56814	2.71549	6.55699e-137	up
ENSMUSG00000022469	Rapgef3	6.5555	2.71271	1.86452e-31	up
ENSMUSG00000070291	Ddx43	6.54708	2.71085	1.10914e-93	up
ENSMUSG00000114303	Gm4022	6.54093	2.7095	2.78712e-69	up
ENSMUSG00000079105	C7	6.48955	2.69812	9.74576e-84	up
ENSMUSG00000052384	Nrros	6.48859	2.6979	1.27879e-77	up
ENSMUSG00000068151	A230006K03Rik	6.44577	2.68835	9.39456e-27	up
ENSMUSG00000075520	Malrd1	6.44089	2.68726	0	up
ENSMUSG00000037818	Abhd18	6.39819	2.67766	2.01727e-54	up
ENSMUSG00000091415	Ak9	6.39106	2.67606	1.91763e-46	up
ENSMUSG00000039629	Strip2	6.38701	2.67514	4.88602e-56	up
ENSMUSG00000093846	Gm4425	6.36316	2.66974	1.6528e-55	up
ENSMUSG00000114367	Gm48216	6.35233	2.66729	2.74121e-81	up
ENSMUSG00000022064	Pibf1	6.34743	2.66617	1.1431e-211	up
ENSMUSG00000023411	Nfatc4	6.34187	2.66491	0	up
ENSMUSG00000116920	Gm49575	6.33462	2.66326	4.49686e-24	up
ENSMUSG00000035394	Cfap53	6.32019	2.65997	2.71842e-36	up
ENSMUSG00000018102	H2bc4	6.31299	2.65832	4.30674e-96	up
ENSMUSG00000112349	Gm48132	6.29698	2.65466	1.00859e-81	up
ENSMUSG00000043557	Mdga1	6.29524	2.65426	4.94764e-28	up
ENSMUSG00000105963	Gm43647	6.29418	2.65402	2.24692e-84	up
ENSMUSG00000068758	Il3ra	6.29056	2.65319	1.80606e-19	up
ENSMUSG00000047603	Zfp235	6.27652	2.64996	1.10324e-129	up
ENSMUSG00000033004	Mycbp2	6.27277	2.6491	0	up
ENSMUSG00000115092	E130202H07Rik	6.25572	2.64518	7.05405e-76	up
ENSMUSG00000083190	Cyp4a30-ps	6.2387	2.64125	1.53396e-22	up
ENSMUSG00000030041	M1ap	6.23474	2.64033	5.49893e-114	up
ENSMUSG00000027858	Tspan2	6.22992	2.63921	3.57736e-83	up
ENSMUSG00000084370	Gm15442	6.21715	2.63625	1.57273e-28	up
ENSMUSG00000045868	Gvin1	6.21325	2.63535	2.05665e-28	up
ENSMUSG00000081593	Gm11841	6.20851	2.63425	3.67171e-60	up
ENSMUSG00000037605	Adgrl3	6.15637	2.62208	2.62871e-133	up
ENSMUSG00000051176	Zfp42	6.12873	2.61559	0	up
ENSMUSG00000075122	Cd80	6.12676	2.61512	7.10141e-30	up
ENSMUSG00000025586	Cpeb1	6.12042	2.61363	2.65771e-96	up
ENSMUSG00000107094	Gm43294	6.09713	2.60813	6.4943e-20	up
ENSMUSG00000059422	Gm8116	6.0856	2.6054	1.00274e-08	up
ENSMUSG00000025776	Crispld1	6.0851	2.60528	4.47196e-42	up
ENSMUSG00000067229	Cyp2c66	6.07035	2.60178	1.75969e-34	up
ENSMUSG00000101337	Dnah7c	6.06969	2.60162	9.28322e-39	up
ENSMUSG00000100866	Gm28830	6.06506	2.60052	6.39152e-52	up
ENSMUSG00000044676	Zfp612	6.06219	2.59984	1.45805e-46	up
ENSMUSG00000073716	Gm13241	6.0389	2.59429	8.57526e-42	up
ENSMUSG00000112342	Gm47031	6.03614	2.59363	1.12342e-167	up
ENSMUSG00000015243	Abca1	6.01615	2.58884	1.53975e-156	up
ENSMUSG00000022488	Nckap1l	6.01133	2.58768	2.4532e-100	up
ENSMUSG00000075014	Gm10800	5.99721	2.58429	4.30444e-21	up
ENSMUSG00000024766	Lipo3	5.98745	2.58194	3.65649e-85	up
ENSMUSG00000042444	Mindy2	5.97403	2.5787	3.02101e-58	up
ENSMUSG00000070594	Gm4788	5.94897	2.57264	3.82196e-25	up
ENSMUSG00000111485	Gm48443	5.93441	2.56911	3.03688e-39	up
ENSMUSG00000113959	Gm46339	5.90206	2.56122	9.19216e-26	up
ENSMUSG00000050035	Fhl4	5.90178	2.56115	1.4989e-22	up
ENSMUSG00000004151	Etv1	5.9014	2.56106	1.61222e-292	up
ENSMUSG00000026564	Dusp27	5.88933	2.5581	0	up
ENSMUSG00000041329	Atp1b2	5.86505	2.55214	6.00764e-229	up
ENSMUSG00000036712	Cyld	5.86328	2.55171	8.50918e-222	up
ENSMUSG00000022361	Zhx1	5.84054	2.5461	5.60545e-106	up
ENSMUSG00000078452	Raet1d	5.83722	2.54528	4.5363e-25	up
ENSMUSG00000050783	Htr1f	5.83708	2.54525	7.76724e-49	up
ENSMUSG00000113795	Gm48119	5.7856	2.53247	1.29042e-23	up
ENSMUSG00000086068	1700120G11Rik	5.78338	2.53191	1.03332e-33	up
ENSMUSG00000112557	Gm47626	5.75354	2.52445	9.74477e-50	up
ENSMUSG00000019850	Tnfaip3	5.74799	2.52306	4.72803e-25	up
ENSMUSG00000036181	H1f2	5.73867	2.52072	1.03439e-91	up
ENSMUSG00000095993	Gm21060	5.73511	2.51982	0	up
ENSMUSG00000022019	Tdrd3	5.72843	2.51814	8.61571e-248	up
ENSMUSG00000030337	Vamp1	5.72536	2.51737	5.81262e-59	up
ENSMUSG00000052613	Pcdh15	5.6961	2.50997	1.30209e-96	up
ENSMUSG00000048334	Gm8258	5.67482	2.50458	3.10419e-48	up
ENSMUSG00000111063	Zkscan7	5.64806	2.49775	1.05782e-18	up
ENSMUSG00000116715	Gm40881	5.64566	2.49714	0	up
ENSMUSG00000027947	Il6ra	5.63934	2.49553	9.63734e-18	up
ENSMUSG00000098437	Mir195b	5.63355	2.49404	2.3203e-131	up
ENSMUSG00000047115	Fam221a	5.62856	2.49277	1.49522e-44	up
ENSMUSG00000043760	Pkhd1	5.62632	2.49219	4.84943e-96	up
ENSMUSG00000027684	Mecom	5.6262	2.49216	5.73036e-56	up
ENSMUSG00000060579	Fhit	5.60157	2.48583	9.3454e-31	up
ENSMUSG00000032482	Cspg5	5.57262	2.47835	9.99651e-18	up
ENSMUSG00000048458	Inka2	5.56692	2.47688	3.94428e-21	up
ENSMUSG00000028914	Casp9	5.55928	2.4749	1.63196e-296	up
ENSMUSG00000027831	Veph1	5.55184	2.47297	1.77613e-23	up
ENSMUSG00000004031	Brinp2	5.54005	2.4699	5.88185e-35	up
ENSMUSG00000037033	Clca3b	5.52593	2.46622	3.10432e-270	up
ENSMUSG00000115961	Gm41409	5.49252	2.45747	8.13128e-28	up
ENSMUSG00000057093	Zfp607b	5.4816	2.4546	4.26831e-22	up
ENSMUSG00000080316	Spaca6	5.47468	2.45277	1.0751e-23	up
ENSMUSG00000114028	9630002D21Rik	5.46209	2.44945	3.53055e-33	up
ENSMUSG00000061728	Btnl7-ps	5.44432	2.44475	9.58913e-47	up
ENSMUSG00000039145	Camk1d	5.44266	2.44431	2.39426e-219	up
ENSMUSG00000026495	Efcab2	5.4287	2.44061	1.10088e-56	up
ENSMUSG00000064225	Paqr9	5.41756	2.43764	1.03569e-45	up
ENSMUSG00000049252	Lrp1b	5.40585	2.43452	9.7998e-15	up
ENSMUSG00000038042	Ptpdc1	5.38668	2.4294	1.73821e-78	up
ENSMUSG00000021701	Plk2	5.38397	2.42867	9.43443e-289	up
ENSMUSG00000082599	Gm13141	5.38153	2.42802	2.33157e-60	up
ENSMUSG00000025408	Ddit3	5.38112	2.42791	7.64733e-22	up
ENSMUSG00000044748	Defb1	5.38057	2.42776	1.58347e-19	up
ENSMUSG00000039841	Zfp800	5.36409	2.42333	4.60324e-58	up
ENSMUSG00000062519	Zfp398	5.34538	2.41829	2.83909e-93	up
ENSMUSG00000005763	Cd247	5.33959	2.41673	0.0412972	up
ENSMUSG00000085642	3110053B16Rik	5.3255	2.41292	9.59541e-66	up
ENSMUSG00000070695	Cntnap5a	5.31915	2.4112	7.87147e-24	up
ENSMUSG00000026342	Slc35f5	5.30193	2.40652	1.04741e-75	up
ENSMUSG00000022105	Rb1	5.30169	2.40645	0	up
ENSMUSG00000097896	Gm26800	5.30033	2.40608	1.01626e-31	up
ENSMUSG00000077214	Gm23950	5.30019	2.40604	4.29728e-16	up
ENSMUSG00000035878	Hykk	5.29457	2.40451	1.92125e-75	up
ENSMUSG00000099478	Gm28370	5.29156	2.40369	1.63714e-44	up
ENSMUSG00000113778	Gm40847	5.28317	2.4014	6.84926e-235	up
ENSMUSG00000080451	Gm24193	5.27509	2.39919	1.31693e-22	up
ENSMUSG00000109695	Gm31166	5.27013	2.39784	1.68732e-15	up
ENSMUSG00000050050	Ccdc158	5.25803	2.39452	4.11674e-34	up
ENSMUSG00000083576	Gm16411	5.25742	2.39436	5.31416e-35	up
ENSMUSG00000091273	Gm6673	5.24461	2.39083	1.5972e-46	up
ENSMUSG00000021250	Fos	5.24433	2.39076	7.75164e-32	up
ENSMUSG00000079084	Ccdc82	5.24377	2.3906	1.49665e-48	up
ENSMUSG00000113032	Gm47578	5.23852	2.38916	6.99027e-68	up
ENSMUSG00000109824	Olfr643	5.22945	2.38666	1.56241e-21	up
ENSMUSG00000037235	Mxd4	5.22926	2.38661	9.50248e-39	up
ENSMUSG00000090035	Galnt4	5.22742	2.3861	1.64778e-36	up
ENSMUSG00000055866	Per2	5.21387	2.38235	1.99951e-16	up
ENSMUSG00000079157	Fam155a	5.20365	2.37952	9.9919e-17	up
ENSMUSG00000059146	Ntrk3	5.18894	2.37544	1.31911e-18	up
ENSMUSG00000097993	Ptprv	5.16474	2.3687	3.07361e-29	up
ENSMUSG00000107385	C330024D21Rik	5.1539	2.36567	5.64016e-21	up
ENSMUSG00000024008	Cpne5	5.15146	2.36498	5.41703e-62	up
ENSMUSG00000050587	Lrrc4c	5.14317	2.36266	3.6515e-19	up
ENSMUSG00000083389	Gm13681	5.12203	2.35672	3.66976e-61	up
ENSMUSG00000010830	Kdelr3	5.10851	2.3529	1.80937e-39	up
ENSMUSG00000101621	Gm28905	5.09122	2.34801	1.77122e-24	up
ENSMUSG00000096992	Gm26788	5.07443	2.34325	2.93999e-21	up
ENSMUSG00000110350	Gm10252	5.06107	2.33944	1.14911e-18	up
ENSMUSG00000022125	Cln5	5.05976	2.33907	6.66895e-254	up
ENSMUSG00000059173	Pde1a	5.05091	2.33654	5.59143e-25	up
ENSMUSG00000043410	Hfm1	5.04926	2.33607	4.57783e-27	up
ENSMUSG00000020097	Sgpl1	5.03864	2.33304	0	up
ENSMUSG00000103677	Pcdhga4	5.03778	2.33279	1.47972e-16	up
ENSMUSG00000052446	Zfp961	5.03346	2.33155	0	up
ENSMUSG00000058328	Xlr5a	5.03321	2.33148	2.70969e-17	up
ENSMUSG00000113889	Gm48501	5.03258	2.3313	8.33906e-14	up
ENSMUSG00000055761	Nkain3	5.02706	2.32972	1.42261e-48	up
ENSMUSG00000042770	Hebp1	5.02632	2.3295	1.72948e-19	up
ENSMUSG00000109674	Gm45470	5.01813	2.32715	6.25986e-244	up
ENSMUSG00000110834	Gm39469	5.01545	2.32638	7.82984e-104	up
ENSMUSG00000042579	4632404H12Rik	5.00838	2.32434	2.97029e-42	up
ENSMUSG00000091144	Phf11c	4.9998	2.32187	2.21611e-13	up
ENSMUSG00000029338	Antxr2	4.99727	2.32114	1.67773e-78	up
ENSMUSG00000045802	Hsf3	4.98868	2.31866	1.22068e-21	up
ENSMUSG00000066842	Hmcn1	4.97903	2.31586	2.62898e-33	up
ENSMUSG00000036469	Marchf1	4.97704	2.31529	3.25443e-57	up
ENSMUSG00000092178	Gm45351	4.9754	2.31481	4.02526e-19	up
ENSMUSG00000057215	Platr28	4.97231	2.31392	1.03081e-53	up
ENSMUSG00000118604	BX322656.1	4.96728	2.31246	1.37004e-35	up
ENSMUSG00000063626	Unc5d	4.9652	2.31185	2.93826e-26	up
ENSMUSG00000110218	Gm20219	4.95143	2.30784	3.49739e-26	up
ENSMUSG00000114777	Gm46427	4.94945	2.30727	6.61199e-20	up
ENSMUSG00000045519	Zfp560	4.92725	2.30078	4.3471e-25	up
ENSMUSG00000086503	Xist	4.92659	2.30059	3.70603e-25	up
ENSMUSG00000117805	Gm18280	4.87535	2.28551	2.90146e-61	up
ENSMUSG00000030747	Dgat2	4.85934	2.28076	2.41033e-57	up
ENSMUSG00000029313	Aff1	4.85529	2.27956	4.67601e-183	up
ENSMUSG00000026571	Dcaf6	4.8436	2.27608	1.316e-145	up
ENSMUSG00000118252	Gm5521	4.83799	2.27441	1.74187e-72	up
ENSMUSG00000116953	9030025P20Rik	4.82405	2.27024	3.3926e-167	up
ENSMUSG00000072774	Zfp951	4.82278	2.26987	1.66638e-242	up
ENSMUSG00000103458	Gm42416	4.81949	2.26888	5.19117e-34	up
ENSMUSG00000116975	4930470H14Rik	4.80206	2.26365	2.50491e-21	up
ENSMUSG00000031805	Jak3	4.79973	2.26295	2.8359e-168	up
ENSMUSG00000041923	Nol4	4.79681	2.26207	2.83315e-38	up
ENSMUSG00000073968	Trim68	4.79521	2.26159	6.65983e-30	up
ENSMUSG00000037355	Uvssa	4.7925	2.26078	4.137e-89	up
ENSMUSG00000006403	Adamts4	4.79152	2.26048	8.54588e-36	up
ENSMUSG00000025557	Slc15a1	4.78651	2.25897	1.83619e-15	up
ENSMUSG00000040721	Zfhx2	4.78442	2.25835	8.71078e-122	up
ENSMUSG00000022092	Ppp3cc	4.781	2.25731	3.1932e-23	up
ENSMUSG00000118061	Rbfaos	4.77491	2.25547	1.7199e-130	up
ENSMUSG00000109731	Gm45425	4.76665	2.25298	1.94656e-30	up
ENSMUSG00000041596	Nlrp5-ps	4.76095	2.25125	1.79088e-33	up
ENSMUSG00000026200	Glb1l	4.7465	2.24686	2.99992e-29	up
ENSMUSG00000024274	Zscan30	4.73809	2.24431	4.11637e-18	up
ENSMUSG00000057835	Zfp119a	4.72973	2.24176	4.75997e-59	up
ENSMUSG00000056258	Kcnq3	4.72471	2.24022	6.15429e-34	up
ENSMUSG00000032679	Cd59a	4.70428	2.23397	5.84915e-41	up
ENSMUSG00000041991	Hrnr	4.70272	2.23349	5.89112e-73	up
ENSMUSG00000043061	Tmem18	4.699	2.23236	6.47405e-163	up
ENSMUSG00000063535	Zfp773	4.68911	2.22931	2.15196e-16	up
ENSMUSG00000057977	Skint11	4.66949	2.22326	7.38482e-11	up
ENSMUSG00000096914	Galntl6	4.66072	2.22055	7.969e-57	up
ENSMUSG00000112622	Gm47164	4.66066	2.22053	5.8729e-115	up
ENSMUSG00000038147	Cd84	4.62802	2.2104	2.31824e-28	up
ENSMUSG00000021792	Prxl2a	4.62634	2.20987	2.0643e-54	up
ENSMUSG00000034457	Eda2r	4.62234	2.20862	0	up
ENSMUSG00000114729	C330022B21Rik	4.62093	2.20818	7.76834e-21	up
ENSMUSG00000059229	Gm6802	4.60911	2.20449	2.25936e-28	up
ENSMUSG00000112667	Gm48270	4.60594	2.2035	1.17892e-14	up
ENSMUSG00000049148	Plcxd3	4.60366	2.20278	0.000206349	up
ENSMUSG00000116883	Gm49700	4.6023	2.20236	5.27034e-87	up
ENSMUSG00000026380	Tfcp2l1	4.59299	2.19943	0	up
ENSMUSG00000032374	Plod2	4.59205	2.19914	0	up
ENSMUSG00000033684	Qsox1	4.59111	2.19884	1.47266e-71	up
ENSMUSG00000111481	Gm47652	4.57911	2.19507	1.343e-65	up
ENSMUSG00000079519	Gm14743	4.57899	2.19503	6.0398e-08	up
ENSMUSG00000024431	Nr3c1	4.57756	2.19458	2.64889e-108	up
ENSMUSG00000036368	Rmdn2	4.57634	2.19419	4.62186e-18	up
ENSMUSG00000063297	Luzp2	4.57474	2.19369	6.25944e-54	up
ENSMUSG00000074375	Sult2a3	4.57407	2.19348	1.37485e-49	up
ENSMUSG00000117333	Gm16386	4.57097	2.1925	6.61997e-69	up
ENSMUSG00000087128	Gm12655	4.56904	2.19189	5.54307e-13	up
ENSMUSG00000072294	Klf12	4.56501	2.19062	3.44308e-135	up
ENSMUSG00000044816	D630023F18Rik	4.56433	2.1904	1.02737e-78	up
ENSMUSG00000103081	Pcdhgb8	4.56432	2.1904	3.52096e-15	up
ENSMUSG00000031574	Star	4.56371	2.19021	6.54177e-39	up
ENSMUSG00000113924	Gm48493	4.56249	2.18982	1.96918e-82	up
ENSMUSG00000070985	Acnat1	4.56175	2.18959	2.33761e-53	up
ENSMUSG00000079391	Gm2974	4.56097	2.18934	2.44234e-39	up
ENSMUSG00000092465	Gm20472	4.55645	2.18791	1.59115e-131	up
ENSMUSG00000091071	1700030C10Rik	4.55282	2.18676	1.12563e-12	up
ENSMUSG00000020034	Tcp11l2	4.5463	2.18469	6.25012e-19	up
ENSMUSG00000024998	Plce1	4.54081	2.18295	2.6285e-30	up
ENSMUSG00000042414	Prdm14	4.53763	2.18194	1.66922e-72	up
ENSMUSG00000016150	Tenm1	4.53083	2.17977	1.40032e-29	up
ENSMUSG00000041362	Shtn1	4.52317	2.17734	3.61986e-36	up
ENSMUSG00000085885	Gm11906	4.50723	2.17224	1.20791e-42	up
ENSMUSG00000025076	Casp7	4.50676	2.17209	9.44184e-57	up
ENSMUSG00000070282	3000002C10Rik	4.50446	2.17136	5.33561e-17	up
ENSMUSG00000108532	Gm32647	4.49821	2.16935	3.57077e-10	up
ENSMUSG00000116895	Gm3435	4.48802	2.16608	1.93421e-34	up
ENSMUSG00000077184	Gm25092	4.4802	2.16356	1.21762e-19	up
ENSMUSG00000055109	Gm15155	4.47928	2.16327	1.96866e-30	up
ENSMUSG00000062098	Btbd3	4.4778	2.16279	2.45858e-257	up
ENSMUSG00000104174	Gm37701	4.4739	2.16153	1.10431e-16	up
ENSMUSG00000049583	Grm5	4.47205	2.16093	3.75478e-10	up
ENSMUSG00000083027	Gm13140	4.45889	2.15668	3.33422e-29	up
ENSMUSG00000112844	Gm47036	4.45869	2.15662	1.12956e-33	up
ENSMUSG00000050930	Map10	4.44576	2.15243	1.86216e-59	up
ENSMUSG00000105207	Gm42927	4.44126	2.15097	1.23509e-75	up
ENSMUSG00000108845	Gm45090	4.43633	2.14937	4.9193e-29	up
ENSMUSG00000044636	Csrnp2	4.43585	2.14921	4.67553e-113	up
ENSMUSG00000038070	Cntln	4.42448	2.14551	7.80735e-44	up
ENSMUSG00000086682	Gm16023	4.42406	2.14537	1.63121e-12	up
ENSMUSG00000062743	Zfp677	4.42169	2.1446	1.37053e-12	up
ENSMUSG00000113608	Gm48715	4.41788	2.14336	2.17289e-12	up
ENSMUSG00000097836	Gm26903	4.41326	2.14184	1.43617e-88	up
ENSMUSG00000073563	Csnk1g3	4.41282	2.1417	0	up
ENSMUSG00000053253	Ndfip2	4.4097	2.14068	5.53469e-219	up
ENSMUSG00000110534	Gm45708	4.4075	2.13996	7.78984e-31	up
ENSMUSG00000019768	Esr1	4.40366	2.1387	8.45844e-23	up
ENSMUSG00000107495	Gm44215	4.39909	2.13721	5.72724e-18	up
ENSMUSG00000045102	Poln	4.39788	2.13681	1.96895e-30	up
ENSMUSG00000105020	Gm7205	4.3901	2.13425	1.31113e-16	up
ENSMUSG00000003847	Nfat5	4.3896	2.13409	1.72523e-59	up
ENSMUSG00000075023	Accsl	4.38388	2.13221	1.9817e-32	up
ENSMUSG00000035517	Tdrd7	4.38111	2.1313	2.09294e-20	up
ENSMUSG00000102813	Gm37795	4.37559	2.12948	5.50262e-83	up
ENSMUSG00000023764	Sfi1	4.3703	2.12773	2.87159e-79	up
ENSMUSG00000062980	Cped1	4.36639	2.12644	2.13236e-41	up
ENSMUSG00000067285	Gm16223	4.3556	2.12287	1.69143e-24	up
ENSMUSG00000111551	Gm48128	4.3545	2.12251	3.4857e-70	up
ENSMUSG00000027605	Acss2	4.35215	2.12173	6.92671e-80	up
ENSMUSG00000086695	Gm15247	4.35193	2.12166	1.14407e-61	up
ENSMUSG00000113476	Gm48309	4.34651	2.11986	4.83309e-23	up
ENSMUSG00000046192	Iqub	4.34642	2.11983	7.78985e-10	up
ENSMUSG00000060924	Csmd1	4.34517	2.11941	1.72158e-12	up
ENSMUSG00000056185	Snx32	4.34051	2.11786	3.0604e-11	up
ENSMUSG00000054640	Slc8a1	4.33626	2.11645	4.32281e-33	up
ENSMUSG00000002109	Ddb2	4.3361	2.1164	2.28587e-90	up
ENSMUSG00000026740	Dnajc1	4.33146	2.11485	1.15381e-89	up
ENSMUSG00000038393	Txnip	4.3231	2.11207	0	up
ENSMUSG00000034450	Gulo	4.31707	2.11005	3.89235e-31	up
ENSMUSG00000083114	Gm14790	4.31418	2.10908	1.93524e-14	up
ENSMUSG00000091472	Gm3739	4.31057	2.10788	3.73162e-09	up
ENSMUSG00000068299	Nat8f4	4.30948	2.10751	3.42256e-26	up
ENSMUSG00000027820	Mme	4.30473	2.10592	2.05116e-224	up
ENSMUSG00000087362	Gm13710	4.28649	2.0998	3.45573e-101	up
ENSMUSG00000105247	Gm42519	4.28039	2.09774	1.03585e-28	up
ENSMUSG00000032548	Slco2a1	4.28037	2.09774	2.54091e-17	up
ENSMUSG00000112972	Gm48417	4.27896	2.09726	6.65353e-30	up
ENSMUSG00000051154	Commd3	4.27253	2.09509	1.4465e-58	up
ENSMUSG00000033671	Cep350	4.27001	2.09424	1.37837e-257	up
ENSMUSG00000097797	Gm26901	4.26599	2.09288	7.27303e-12	up
ENSMUSG00000026872	Zeb2	4.26546	2.0927	2.55278e-17	up
ENSMUSG00000103234	Gm37158	4.2569	2.0898	8.06572e-20	up
ENSMUSG00000040350	Trim7	4.24262	2.08496	7.28064e-18	up
ENSMUSG00000042228	Lyn	4.24252	2.08492	7.74721e-16	up
ENSMUSG00000013584	Aldh1a2	4.23026	2.08075	5.67447e-17	up
ENSMUSG00000031620	Iqcm	4.22458	2.07881	3.96111e-10	up
ENSMUSG00000097164	Cep83os	4.22158	2.07778	4.55853e-15	up
ENSMUSG00000047789	Slc38a9	4.22078	2.07751	1.32931e-70	up
ENSMUSG00000004562	Arhgef40	4.21838	2.07669	7.35521e-44	up
ENSMUSG00000082639	Gm2012	4.20596	2.07244	2.15133e-21	up
ENSMUSG00000028172	Tacr3	4.1902	2.06702	6.24127e-27	up
ENSMUSG00000048756	Foxo3	4.18994	2.06693	8.22566e-224	up
ENSMUSG00000111939	Gm48177	4.18371	2.06478	5.28615e-10	up
ENSMUSG00000070814	Zswim9	4.18168	2.06408	3.97207e-46	up
ENSMUSG00000056536	Pign	4.16278	2.05755	8.57465e-166	up
ENSMUSG00000078606	Gm4070	4.14949	2.05294	1.06825e-09	up
ENSMUSG00000049235	Gm7324	4.14915	2.05281	2.16065e-16	up
ENSMUSG00000036103	Colec12	4.14692	2.05204	2.72323e-53	up
ENSMUSG00000106631	Gm42669	4.13827	2.04903	6.42503e-25	up
ENSMUSG00000022935	Grik1	4.13515	2.04794	6.73413e-15	up
ENSMUSG00000020159	Gabrp	4.13205	2.04686	4.98841e-75	up
ENSMUSG00000023931	Efhb	4.12776	2.04536	2.92912e-19	up
ENSMUSG00000042046	Dstyk	4.11946	2.04245	6.79682e-99	up
ENSMUSG00000026743	Mllt10	4.11558	2.04109	2.74564e-232	up
ENSMUSG00000053580	Tanc2	4.10785	2.03838	1.69667e-80	up
ENSMUSG00000086175	Gm15802	4.10533	2.0375	3.2039e-26	up
ENSMUSG00000028520	4921539E11Rik	4.10474	2.03729	5.54005e-13	up
ENSMUSG00000035681	Kcnc2	4.09851	2.0351	1.66095e-10	up
ENSMUSG00000052912	Smarca5-ps	4.0969	2.03453	2.2601e-95	up
ENSMUSG00000113569	Gm48035	4.07598	2.02715	1.90891e-31	up
ENSMUSG00000094707	A830019P07Rik	4.07597	2.02714	1.09152e-10	up
ENSMUSG00000045613	Chrm2	4.07446	2.02661	8.51334e-22	up
ENSMUSG00000021959	Lats2	4.07092	2.02536	8.12829e-29	up
ENSMUSG00000060716	Plekhh1	4.06912	2.02472	1.62517e-64	up
ENSMUSG00000024837	Dmrt1	4.0671	2.024	4.91846e-209	up
ENSMUSG00000022119	Rbm26	4.05725	2.0205	0	up
ENSMUSG00000052479	A330008L17Rik	4.05389	2.01931	1.90447e-23	up
ENSMUSG00000005968	Tuft1	4.05256	2.01883	2.64929e-46	up
ENSMUSG00000059602	Syn3	4.04174	2.01498	2.28823e-21	up
ENSMUSG00000092232	Gm20521	4.03796	2.01363	6.90158e-15	up
ENSMUSG00000093610	Cyp2c53-ps	4.02358	2.00848	8.57484e-34	up
ENSMUSG00000026031	Cflar	4.02059	2.00741	1.19355e-85	up
ENSMUSG00000034168	Irf2bpl	4.01321	2.00476	0	up
ENSMUSG00000023443	Esx1	4.00887	2.0032	1.57671e-14	up
ENSMUSG00000117781	Gm17266	4.00463	2.00167	1.48017e-28	up
ENSMUSG00000112089	Gm47712	3.9982	1.99935	4.12487e-21	up
ENSMUSG00000026288	Inpp5d	3.99729	1.99902	4.65025e-243	up
ENSMUSG00000097726	9530036O11Rik	3.99457	1.99804	0.00210273	up
ENSMUSG00000035877	Zhx3	3.99238	1.99725	1.44195e-25	up
ENSMUSG00000105852	Gm42890	3.99082	1.99668	5.164e-56	up
ENSMUSG00000038668	Lpar1	3.99078	1.99667	5.66369e-32	up
ENSMUSG00000073600	Prob1	3.98797	1.99566	2.46927e-26	up
ENSMUSG00000011832	Evi5l	3.98223	1.99358	2.12577e-41	up
ENSMUSG00000053347	Zfp943	3.97253	1.99006	1.32601e-61	up
ENSMUSG00000054162	Spock3	3.97006	1.98916	7.45879e-12	up
ENSMUSG00000021120	Pigh	3.96941	1.98892	3.79277e-53	up
ENSMUSG00000101251	Gm3496	3.95457	1.98352	1.57392e-10	up
ENSMUSG00000033781	Asb13	3.94969	1.98174	4.47998e-90	up
ENSMUSG00000115172	Gm2582	3.94318	1.97936	4.6086e-13	up
ENSMUSG00000042851	Zc3h6	3.94268	1.97918	1.5688e-26	up
ENSMUSG00000022868	Ahsg	3.93909	1.97786	1.88979e-22	up
ENSMUSG00000022013	Dnajc15	3.92943	1.97432	4.24194e-112	up
ENSMUSG00000118219	Gm29695	3.92697	1.97342	1.3133e-70	up
ENSMUSG00000072647	Adam1a	3.91897	1.97047	1.17106e-10	up
ENSMUSG00000079707	Tcte3	3.91454	1.96884	1.97063e-16	up
ENSMUSG00000028176	Lrrc7	3.911	1.96754	9.34564e-33	up
ENSMUSG00000061455	Stx17	3.90635	1.96582	3.75784e-40	up
ENSMUSG00000074829	2010315B03Rik	3.90377	1.96487	2.28002e-13	up
ENSMUSG00000066607	Insyn1	3.90042	1.96363	1.03236e-17	up
ENSMUSG00000034163	Zfc3h1	3.89811	1.96277	3.38652e-254	up
ENSMUSG00000021591	Glrx	3.89607	1.96202	3.54092e-16	up
ENSMUSG00000023033	Scn8a	3.88843	1.95919	4.15854e-53	up
ENSMUSG00000044708	Kcnj10	3.88774	1.95893	1.24967e-16	up
ENSMUSG00000023151	Lrrc69	3.88362	1.9574	3.49971e-11	up
ENSMUSG00000098923	Tmem185b	3.88223	1.95688	6.20448e-83	up
ENSMUSG00000050931	Sgms2	3.88213	1.95685	1.77476e-17	up
ENSMUSG00000029093	Sorcs2	3.8793	1.9558	1.73576e-119	up
ENSMUSG00000061080	Lsamp	3.87765	1.95518	3.26724e-44	up
ENSMUSG00000029534	St7	3.86746	1.95139	5.27466e-18	up
ENSMUSG00000048478	Spata33	3.86558	1.95068	9.0387e-10	up
ENSMUSG00000024565	Sall3	3.8636	1.94995	2.55016e-43	up
ENSMUSG00000028917	Plekhm2	3.86338	1.94986	5.9799e-41	up
ENSMUSG00000073411	H2-D1	3.86312	1.94977	5.7148e-134	up
ENSMUSG00000052920	Prkg1	3.86119	1.94904	1.81272e-27	up
ENSMUSG00000036452	Arhgap26	3.85259	1.94583	1.79601e-37	up
ENSMUSG00000101609	Kcnq1ot1	3.85009	1.94489	3.37194e-38	up
ENSMUSG00000030924	Rexo5	3.8489	1.94445	8.23521e-60	up
ENSMUSG00000112319	Gm47221	3.84705	1.94375	5.16055e-21	up
ENSMUSG00000042515	Pwwp3b	3.83665	1.93985	6.48271e-56	up
ENSMUSG00000058806	Col13a1	3.83328	1.93858	1.61578e-18	up
ENSMUSG00000058589	Anks1b	3.83241	1.93825	6.72331e-10	up
ENSMUSG00000114114	Gm48499	3.83117	1.93778	8.23472e-17	up
ENSMUSG00000026339	Ccdc93	3.82945	1.93714	5.12161e-163	up
ENSMUSG00000073184	Gm49957	3.81708	1.93247	3.49624e-21	up
ENSMUSG00000026104	Stat1	3.81071	1.93006	2.32637e-89	up
ENSMUSG00000101678	Gm29609	3.80934	1.92954	4.58961e-07	up
ENSMUSG00000074918	Inafm2	3.80786	1.92898	6.52521e-08	up
ENSMUSG00000044501	Zfp758	3.8065	1.92847	7.57381e-32	up
ENSMUSG00000024486	Hbegf	3.80088	1.92633	8.34621e-72	up
ENSMUSG00000117232	1600002D24Rik	3.8003	1.92611	1.37964e-07	up
ENSMUSG00000043881	Kbtbd7	3.79972	1.92589	9.37585e-110	up
ENSMUSG00000079471	Mymx	3.79596	1.92447	8.22255e-81	up
ENSMUSG00000032733	Snx33	3.79576	1.92439	4.96047e-15	up
ENSMUSG00000022021	Diaph3	3.79077	1.92249	1.14259e-264	up
ENSMUSG00000038141	Tmem181a	3.78578	1.92059	2.25272e-96	up
ENSMUSG00000112149	Gm47611	3.77722	1.91732	1.32674e-07	up
ENSMUSG00000015214	Mtmr1	3.76852	1.914	8.14271e-34	up
ENSMUSG00000087159	Gm15246	3.76674	1.91332	6.98841e-22	up
ENSMUSG00000050619	Zscan29	3.7659	1.913	2.99052e-54	up
ENSMUSG00000028211	Trp53inp1	3.76425	1.91236	0	up
ENSMUSG00000112279	Gm18774	3.76412	1.91231	1.66768e-09	up
ENSMUSG00000034402	Kcnh5	3.7625	1.91169	6.2099e-14	up
ENSMUSG00000020275	Rel	3.75838	1.91011	1.22175e-37	up
ENSMUSG00000037827	Gm5884	3.75807	1.90999	4.99714e-08	up
ENSMUSG00000042784	Muc1	3.75562	1.90905	2.73979e-10	up
ENSMUSG00000018474	Chd3	3.75496	1.9088	4.28445e-103	up
ENSMUSG00000054087	Fbxw28	3.75395	1.90841	5.17401e-16	up
ENSMUSG00000094347	Olfr784	3.75337	1.90818	2.02583e-13	up
ENSMUSG00000030921	Trim30a	3.748	1.90612	1.76942e-24	up
ENSMUSG00000028373	Astn2	3.73318	1.9004	3.39418e-11	up
ENSMUSG00000002107	Celf2	3.73181	1.89987	3.75448e-139	up
ENSMUSG00000060882	Kcnd2	3.73014	1.89923	4.51663e-09	up
ENSMUSG00000090935	Synj2bp	3.7276	1.89825	2.23662e-156	up
ENSMUSG00000109097	Gm29683	3.72654	1.89784	6.17445e-14	up
ENSMUSG00000087306	A230004M16Rik	3.72011	1.89534	5.639e-19	up
ENSMUSG00000021098	4930447C04Rik	3.71071	1.8917	0	up
ENSMUSG00000031825	Crispld2	3.70656	1.89008	2.59955e-10	up
ENSMUSG00000002428	Hltf	3.70578	1.88978	6.19639e-265	up
ENSMUSG00000101904	Gm29427	3.70524	1.88957	6.37088e-69	up
ENSMUSG00000024905	Tesmin	3.70067	1.88779	1.54704e-21	up
ENSMUSG00000082016	Pgam1-ps2	3.70048	1.88771	3.44947e-11	up
ENSMUSG00000018800	Abca5	3.69557	1.8858	2.7654e-28	up
ENSMUSG00000040387	Klhl32	3.69412	1.88523	7.70663e-13	up
ENSMUSG00000033174	Mgll	3.69326	1.8849	1.21861e-07	up
ENSMUSG00000100511	1700111N16Rik	3.6925	1.8846	4.3301e-24	up
ENSMUSG00000108173	Gm44231	3.68986	1.88357	1.28906e-17	up
ENSMUSG00000108803	4930533N22Rik	3.68398	1.88127	1.00641e-20	up
ENSMUSG00000075486	Commd6	3.68279	1.8808	1.97444e-92	up
ENSMUSG00000055707	Klhl26	3.68225	1.88059	1.32513e-48	up
ENSMUSG00000003032	Klf4	3.6812	1.88018	1.33065e-197	up
ENSMUSG00000066392	Nrxn3	3.68057	1.87993	2.80405e-06	up
ENSMUSG00000031196	F8	3.68008	1.87974	4.69969e-41	up
ENSMUSG00000041849	Card6	3.67845	1.8791	8.74347e-21	up
ENSMUSG00000104245	Gm38155	3.67597	1.87813	1.41421e-08	up
ENSMUSG00000113890	Gm48368	3.67529	1.87786	9.94357e-15	up
ENSMUSG00000024084	Qpct	3.67068	1.87605	2.77055e-14	up
ENSMUSG00000040164	Kcns1	3.66452	1.87362	3.06411e-15	up
ENSMUSG00000023806	Rsph3b	3.65833	1.87119	1.18539e-26	up
ENSMUSG00000021830	Txndc16	3.6556	1.87011	2.33454e-32	up
ENSMUSG00000021187	Tc2n	3.65542	1.87004	4.12819e-12	up
ENSMUSG00000057503	Olfr1459	3.64655	1.86653	7.11906e-07	up
ENSMUSG00000094825	Gm3194	3.63899	1.86354	5.39637e-09	up
ENSMUSG00000069893	9930111J21Rik1	3.63572	1.86224	2.03236e-12	up
ENSMUSG00000113161	Gm47457	3.62457	1.85781	6.17468e-21	up
ENSMUSG00000036959	Bcorl1	3.62384	1.85752	1.38961e-21	up
ENSMUSG00000071350	Setdb2	3.62172	1.85667	3.63288e-81	up
ENSMUSG00000091177	Gm15494	3.62142	1.85656	1.59016e-25	up
ENSMUSG00000099871	Gm21742	3.62011	1.85603	1.95591e-65	up
ENSMUSG00000044350	Lacc1	3.62	1.85599	1.28103e-39	up
ENSMUSG00000100168	Gm28526	3.61838	1.85535	6.09581e-19	up
ENSMUSG00000030095	Tmem43	3.60874	1.8515	8.43107e-99	up
ENSMUSG00000073627	C130036L24Rik	3.60791	1.85116	2.60228e-12	up
ENSMUSG00000043993	2900052L18Rik	3.59775	1.8471	1.1166e-13	up
ENSMUSG00000025232	Hexa	3.59411	1.84564	1.59153e-163	up
ENSMUSG00000097532	Gm4349	3.59338	1.84534	1.09566e-24	up
ENSMUSG00000039163	Cmc1	3.5883	1.8433	3.21497e-46	up
ENSMUSG00000114616	Gm26754	3.58698	1.84277	2.77566e-59	up
ENSMUSG00000032540	Abhd5	3.58341	1.84133	1.3377e-47	up
ENSMUSG00000039095	En2	3.58311	1.84121	3.80339e-19	up
ENSMUSG00000113532	Gm47393	3.58184	1.8407	9.45941e-39	up
ENSMUSG00000110185	Igip	3.57245	1.83691	1.89977e-11	up
ENSMUSG00000052837	Junb	3.57163	1.83658	8.08968e-98	up
ENSMUSG00000057982	Zfp809	3.56881	1.83544	2.19262e-229	up
ENSMUSG00000031176	Dynlt3	3.56823	1.83521	2.66655e-29	up
ENSMUSG00000086502	B130055M24Rik	3.56822	1.83521	1.79239e-27	up
ENSMUSG00000110542	Gm39139	3.56757	1.83494	1.03426e-17	up
ENSMUSG00000079710	Gm3448	3.56487	1.83385	3.85357e-62	up
ENSMUSG00000026024	Als2	3.56258	1.83292	1.55534e-261	up
ENSMUSG00000036885	Arhgef26	3.55926	1.83158	2.12973e-21	up
ENSMUSG00000032854	Ugt8a	3.55844	1.83125	9.46634e-44	up
ENSMUSG00000042500	Ago4	3.55659	1.83049	6.12574e-08	up
ENSMUSG00000033488	Cryzl2	3.54591	1.82616	2.35395e-19	up
ENSMUSG00000095366	Gm21860	3.5458	1.82611	4.95748e-50	up
ENSMUSG00000008167	Fbxw9	3.5435	1.82517	3.732e-116	up
ENSMUSG00000024130	Abca3	3.52885	1.8192	7.20073e-74	up
ENSMUSG00000031489	Adrb3	3.52688	1.81839	1.36833e-118	up
ENSMUSG00000024561	Mbd1	3.52178	1.81631	3.42843e-152	up
ENSMUSG00000020121	Srgap1	3.52055	1.8158	8.14113e-31	up
ENSMUSG00000112523	Gm48377	3.51301	1.81271	9.20194e-09	up
ENSMUSG00000078503	Zfp990	3.50726	1.81035	3.10066e-214	up
ENSMUSG00000028967	Errfi1	3.50506	1.80944	8.71932e-88	up
ENSMUSG00000015053	Gata2	3.50303	1.8086	3.06432e-12	up
ENSMUSG00000044216	Kcnj4	3.50284	1.80853	1.35588e-07	up
ENSMUSG00000046085	4931422A03Rik	3.50224	1.80828	7.02e-10	up
ENSMUSG00000098097	6530403H02Rik	3.49827	1.80664	7.60643e-53	up
ENSMUSG00000036225	Kctd1	3.49755	1.80635	2.39049e-08	up
ENSMUSG00000024892	Pcx	3.4964	1.80587	9.80607e-64	up
ENSMUSG00000031583	Wrn	3.49542	1.80547	1.921e-117	up
ENSMUSG00000042581	Thsd7b	3.49186	1.804	6.37628e-06	up
ENSMUSG00000046634	Pkd1l1	3.4902	1.80331	4.43779e-14	up
ENSMUSG00000022114	Spry2	3.48945	1.803	1.99852e-248	up
ENSMUSG00000085931	Gm12648	3.48784	1.80233	2.60815e-09	up
ENSMUSG00000045107	Saysd1	3.48439	1.8009	3.57342e-13	up
ENSMUSG00000030291	Med21	3.47811	1.7983	2.43438e-128	up
ENSMUSG00000022184	Fbxo4	3.47762	1.7981	3.28338e-09	up
ENSMUSG00000113395	Gm48365	3.47385	1.79653	6.06684e-16	up
ENSMUSG00000041229	Phf8	3.47284	1.79612	2.72891e-163	up
ENSMUSG00000006464	Bbs1	3.46995	1.79492	9.88847e-46	up
ENSMUSG00000106948	Gm42785	3.46646	1.79346	2.88819e-09	up
ENSMUSG00000116868	Gm29721	3.46417	1.79251	1.62749e-25	up
ENSMUSG00000033715	Akr1c14	3.46242	1.79178	1.35815e-18	up
ENSMUSG00000043556	Fbxl7	3.45974	1.79067	1.88951e-30	up
ENSMUSG00000017978	Cadps2	3.45463	1.78853	2.56002e-21	up
ENSMUSG00000026311	Asb1	3.45213	1.78749	1.79123e-86	up
ENSMUSG00000030341	Tnfrsf1a	3.44947	1.78637	3.47463e-19	up
ENSMUSG00000017485	Top2b	3.44728	1.78546	2.44553e-215	up
ENSMUSG00000024300	Myo1f	3.44545	1.78469	1.88861e-20	up
ENSMUSG00000031105	Slc25a14	3.444	1.78409	2.01308e-15	up
ENSMUSG00000037259	Dzank1	3.43767	1.78143	7.20982e-19	up
ENSMUSG00000032449	Slc25a36	3.42736	1.7771	0	up
ENSMUSG00000027827	Kcnab1	3.42667	1.77681	3.72564e-24	up
ENSMUSG00000025584	Pde8a	3.42656	1.77676	1.65439e-31	up
ENSMUSG00000082728	Supt20-ps	3.42428	1.7758	5.04468e-28	up
ENSMUSG00000006715	Gmnn	3.42392	1.77565	0	up
ENSMUSG00000035493	Tgfbi	3.42323	1.77536	7.88399e-21	up
ENSMUSG00000002881	Nab1	3.42095	1.7744	9.7685e-43	up
ENSMUSG00000027562	Car2	3.42049	1.7742	4.47957e-91	up
ENSMUSG00000040536	Necab1	3.41622	1.7724	9.27902e-08	up
ENSMUSG00000046404	Yod1	3.41501	1.77189	6.37012e-53	up
ENSMUSG00000037447	Arid5a	3.41116	1.77026	7.11317e-28	up
ENSMUSG00000040405	Havcr1	3.40868	1.76921	8.66783e-10	up
ENSMUSG00000087402	Gm11867	3.40572	1.76796	6.86385e-08	up
ENSMUSG00000044664	Prss42	3.40121	1.76605	4.78526e-14	up
ENSMUSG00000032394	Igdcc3	3.39959	1.76536	1.55647e-30	up
ENSMUSG00000050737	Ptges	3.39824	1.76479	4.11109e-15	up
ENSMUSG00000078995	Zfp456	3.39052	1.76151	4.93349e-14	up
ENSMUSG00000055026	Gabrg3	3.38798	1.76043	2.39881e-21	up
ENSMUSG00000022366	Slc22a22	3.38595	1.75956	1.09132e-10	up
ENSMUSG00000090691	Gm3667	3.38528	1.75928	2.25099e-34	up
ENSMUSG00000092368	A930015D03Rik	3.38447	1.75893	8.95107e-20	up
ENSMUSG00000040249	Lrp1	3.37822	1.75626	4.74134e-171	up
ENSMUSG00000110333	Gm45861	3.37605	1.75534	8.68275e-25	up
ENSMUSG00000030074	Gxylt2	3.37533	1.75503	1.03415e-05	up
ENSMUSG00000054752	Fsd1l	3.36787	1.75184	1.50149e-105	up
ENSMUSG00000022912	Pros1	3.36722	1.75156	3.46738e-86	up
ENSMUSG00000029166	Mapre3	3.36359	1.75	2.82056e-12	up
ENSMUSG00000036144	Meox2	3.36215	1.74938	2.19032e-30	up
ENSMUSG00000074733	Zfp950	3.34855	1.74354	5.80905e-46	up
ENSMUSG00000026319	Relch	3.34796	1.74328	5.74812e-193	up
ENSMUSG00000066263	Olfr639	3.34452	1.7418	2.76631e-11	up
ENSMUSG00000084127	Gm13169	3.34356	1.74138	2.09054e-13	up
ENSMUSG00000096002	Vmn2r53	3.34298	1.74113	1.07369e-19	up
ENSMUSG00000110051	Gm45322	3.34009	1.73989	7.87184e-07	up
ENSMUSG00000112049	Gm48269	3.3391	1.73946	1.08218e-07	up
ENSMUSG00000000197	Nalcn	3.33791	1.73895	3.71431e-27	up
ENSMUSG00000040473	Cfap69	3.33718	1.73863	5.4657e-08	up
ENSMUSG00000026696	Vamp4	3.33514	1.73775	1.70192e-41	up
ENSMUSG00000074785	Plxnc1	3.33323	1.73692	5.32132e-07	up
ENSMUSG00000030660	Pik3c2a	3.32878	1.735	8.11247e-129	up
ENSMUSG00000054387	Mdm4	3.32839	1.73482	0	up
ENSMUSG00000079402	Gm3020	3.32743	1.73441	0.000502621	up
ENSMUSG00000110375	Gm45323	3.32604	1.73381	1.18601e-25	up
ENSMUSG00000075511	1700001L05Rik	3.32562	1.73362	4.48356e-152	up
ENSMUSG00000037363	Letm2	3.31878	1.73065	7.57012e-11	up
ENSMUSG00000087177	E130307A14Rik	3.31827	1.73043	1.02038e-15	up
ENSMUSG00000028399	Ptprd	3.31519	1.72909	2.42353e-27	up
ENSMUSG00000006310	Zbtb32	3.31464	1.72885	2.52856e-51	up
ENSMUSG00000039578	Ccser1	3.31447	1.72878	1.88876e-28	up
ENSMUSG00000111638	Gm47501	3.31079	1.72718	1.02991e-17	up
ENSMUSG00000062170	Fmr1nb	3.31043	1.72702	1.36177e-19	up
ENSMUSG00000020300	Cpeb4	3.30989	1.72679	1.56387e-129	up
ENSMUSG00000081301	Gm15951	3.30589	1.72504	7.91872e-10	up
ENSMUSG00000033107	Rnf125	3.30039	1.72264	1.23661e-148	up
ENSMUSG00000074582	Arfgef2	3.29917	1.7221	2.09873e-218	up
ENSMUSG00000041180	Hectd2	3.293	1.7194	7.83204e-23	up
ENSMUSG00000008129	4930432K21Rik	3.28723	1.71687	1.15424e-29	up
ENSMUSG00000018727	Cpsf4l	3.28443	1.71564	7.61086e-62	up
ENSMUSG00000049339	Retreg2	3.28198	1.71457	2.58866e-79	up
ENSMUSG00000112580	Gm47673	3.27998	1.71369	2.30585e-09	up
ENSMUSG00000040584	Abcb1a	3.2765	1.71216	1.40026e-71	up
ENSMUSG00000056019	Zfp709	3.27558	1.71175	5.26988e-43	up
ENSMUSG00000030256	Bhlhe41	3.27528	1.71162	1.19206e-16	up
ENSMUSG00000098488	Pla2g4b	3.26512	1.70713	9.74536e-08	up
ENSMUSG00000059883	Irak4	3.26465	1.70693	4.23311e-13	up
ENSMUSG00000081965	Gm11620	3.26215	1.70582	1.52854e-15	up
ENSMUSG00000098702	1500015A07Rik	3.25544	1.70285	3.713e-10	up
ENSMUSG00000052430	Bmpr1b	3.25203	1.70134	7.38946e-77	up
ENSMUSG00000035151	Elmod2	3.25185	1.70126	4.26348e-40	up
ENSMUSG00000079179	Rab10os	3.24688	1.69905	2.29382e-51	up
ENSMUSG00000038187	Btbd10	3.2429	1.69729	7.08358e-133	up
ENSMUSG00000030309	Caprin2	3.24148	1.69665	1.46342e-183	up
ENSMUSG00000015766	Eps8	3.23155	1.69223	1.57769e-117	up
ENSMUSG00000003279	Dlgap1	3.22599	1.68974	3.07418e-23	up
ENSMUSG00000020782	Llgl2	3.22133	1.68765	9.43151e-287	up
ENSMUSG00000031558	Slit2	3.21955	1.68686	3.91676e-28	up
ENSMUSG00000040374	Pex2	3.21288	1.68387	5.68017e-29	up
ENSMUSG00000005470	Asf1b	3.20838	1.68185	7.48563e-125	up
ENSMUSG00000022240	Ctnnd2	3.2063	1.68091	1.58971e-24	up
ENSMUSG00000034258	Flvcr2	3.20453	1.68011	7.17802e-11	up
ENSMUSG00000051951	Xkr4	3.20202	1.67898	9.2486e-05	up
ENSMUSG00000060771	Tsga10	3.20012	1.67812	4.36704e-14	up
ENSMUSG00000005501	Usp40	3.1981	1.67721	1.75978e-85	up
ENSMUSG00000040195	Nemp1	3.19773	1.67705	7.66089e-120	up
ENSMUSG00000028389	Zfp37	3.19175	1.67435	3.20689e-41	up
ENSMUSG00000102307	Gm38194	3.19098	1.674	3.26356e-12	up
ENSMUSG00000026114	Cnga3	3.19064	1.67385	1.13602e-29	up
ENSMUSG00000005357	Slc1a6	3.18795	1.67263	5.86997e-09	up
ENSMUSG00000044231	Nhlrc1	3.18551	1.67152	2.88974e-08	up
ENSMUSG00000022010	Tsc22d1	3.18535	1.67145	0	up
ENSMUSG00000023067	Cdkn1a	3.18384	1.67077	1.68324e-130	up
ENSMUSG00000032344	Cgas	3.17939	1.66875	5.02343e-08	up
ENSMUSG00000027763	Mbnl1	3.17449	1.66652	4.05228e-113	up
ENSMUSG00000040446	Rprd1a	3.17409	1.66634	8.8559e-192	up
ENSMUSG00000040865	Ino80d	3.17302	1.66586	4.66723e-158	up
ENSMUSG00000103350	Tdpoz6	3.17262	1.66568	1.0236e-40	up
ENSMUSG00000068860	Gm128	3.17243	1.66559	2.07252e-12	up
ENSMUSG00000034066	Farp2	3.17095	1.66492	1.22547e-53	up
ENSMUSG00000109234	Gm44561	3.17069	1.6648	2.72983e-34	up
ENSMUSG00000040022	Rab11fip2	3.16411	1.6618	4.85256e-35	up
ENSMUSG00000007613	Tgfbr1	3.16304	1.66131	2.76653e-152	up
ENSMUSG00000005802	Slc30a4	3.16244	1.66104	2.25538e-63	up
ENSMUSG00000053550	Shisa7	3.16094	1.66035	8.89847e-26	up
ENSMUSG00000049295	Zfp219	3.15965	1.65976	2.99429e-248	up
ENSMUSG00000106464	C130083M11Rik	3.15752	1.65879	1.15009e-22	up
ENSMUSG00000019718	L3hypdh	3.15543	1.65784	3.90512e-20	up
ENSMUSG00000045210	Vcpip1	3.15171	1.65613	1.78309e-155	up
ENSMUSG00000026027	Stradb	3.14877	1.65479	2.75288e-27	up
ENSMUSG00000097743	Gm16973	3.14621	1.65362	0.00911235	up
ENSMUSG00000022838	Eaf2	3.13749	1.64961	1.18963e-11	up
ENSMUSG00000025925	Terf1	3.13342	1.64774	2.13285e-227	up
ENSMUSG00000114188	Gm40849	3.12766	1.64508	2.01005e-58	up
ENSMUSG00000027692	Tnik	3.1272	1.64487	1.04389e-12	up
ENSMUSG00000058997	Vwa8	3.11979	1.64145	1.67921e-112	up
ENSMUSG00000073471	Rsph3a	3.1126	1.63812	8.32538e-16	up
ENSMUSG00000043398	Gpr135	3.11191	1.6378	3.49029e-14	up
ENSMUSG00000025189	Cnnm1	3.11184	1.63777	5.07221e-09	up
ENSMUSG00000025766	D3Ertd751e	3.11138	1.63756	1.24577e-18	up
ENSMUSG00000020332	Meikin	3.11046	1.63713	1.39435e-13	up
ENSMUSG00000117231	Gm41609	3.10947	1.63667	1.70682e-10	up
ENSMUSG00000047539	Fbxo28	3.10917	1.63653	3.32954e-150	up
ENSMUSG00000074830	Zfp640	3.10441	1.63432	2.37734e-198	up
ENSMUSG00000041556	Fbxo2	3.10415	1.6342	6.77921e-50	up
ENSMUSG00000078816	Prkcg	3.10288	1.63361	7.46356e-43	up
ENSMUSG00000107928	Gm45140	3.10112	1.63279	7.1358e-16	up
ENSMUSG00000086877	A230072C01Rik	3.09855	1.63159	1.71947e-05	up
ENSMUSG00000021339	Mrs2	3.09829	1.63147	1.03e-91	up
ENSMUSG00000103567	Pcdhga5	3.09766	1.63118	1.38603e-06	up
ENSMUSG00000026831	1700007K13Rik	3.09761	1.63116	1.53995e-28	up
ENSMUSG00000114430	Gm40264	3.09296	1.62899	1.65164e-13	up
ENSMUSG00000043629	1700019D03Rik	3.09292	1.62897	1.06473e-238	up
ENSMUSG00000058729	Lin9	3.0908	1.62798	8.47821e-95	up
ENSMUSG00000024276	Zfp397	3.08653	1.62598	3.24938e-79	up
ENSMUSG00000070002	Ell	3.08269	1.62419	3.36563e-105	up
ENSMUSG00000025194	Abcc2	3.08152	1.62364	2.75903e-06	up
ENSMUSG00000028575	Eqtn	3.08106	1.62343	3.67268e-22	up
ENSMUSG00000047193	Dync2h1	3.08059	1.62321	1.48724e-81	up
ENSMUSG00000038271	Iffo1	3.0766	1.62134	1.40428e-30	up
ENSMUSG00000023074	Mospd1	3.07441	1.62031	2.13619e-23	up
ENSMUSG00000001156	Mxd1	3.07054	1.61849	1.03076e-23	up
ENSMUSG00000098318	Lockd	3.06935	1.61793	1.01728e-05	up
ENSMUSG00000112001	Gm8112	3.06762	1.61712	4.45852e-11	up
ENSMUSG00000073139	Tmem185a	3.06426	1.61554	1.19023e-34	up
ENSMUSG00000016356	Col20a1	3.06211	1.61452	1.3054e-11	up
ENSMUSG00000113402	Gm40848	3.05942	1.61326	3.89094e-41	up
ENSMUSG00000039238	Zfp750	3.05754	1.61237	4.25971e-28	up
ENSMUSG00000117874	Gm50318	3.05753	1.61236	2.81055e-22	up
ENSMUSG00000019295	Tmem129	3.0566	1.61193	5.50044e-23	up
ENSMUSG00000002076	Hsf2bp	3.05403	1.61072	1.36786e-111	up
ENSMUSG00000030424	Zfp939	3.05343	1.61043	1.95344e-10	up
ENSMUSG00000064194	Zfp936	3.05052	1.60906	2.09406e-222	up
ENSMUSG00000049288	Lix1l	3.0435	1.60573	7.29092e-26	up
ENSMUSG00000039210	Gpatch2	3.0431	1.60554	1.46844e-146	up
ENSMUSG00000061882	Ccdc62	3.04227	1.60515	1.3837e-41	up
ENSMUSG00000029826	Zc3hav1	3.03628	1.6023	1.19725e-127	up
ENSMUSG00000032489	Kif9	3.0341	1.60127	1.08529e-08	up
ENSMUSG00000038702	Dsel	3.0337	1.60108	5.65091e-54	up
ENSMUSG00000029461	Fam168a	3.03281	1.60066	2.38272e-162	up
ENSMUSG00000019699	Akt3	3.03255	1.60053	5.54631e-56	up
ENSMUSG00000103839	Gm37607	3.02826	1.59849	1.76162e-25	up
ENSMUSG00000070476	Fam217b	3.01777	1.59348	1.82033e-16	up
ENSMUSG00000068522	Aard	3.01698	1.59311	5.10482e-39	up
ENSMUSG00000070427	Il18bp	3.01527	1.59229	1.91384e-07	up
ENSMUSG00000021785	Ngly1	3.00744	1.58853	1.53232e-37	up
ENSMUSG00000046808	Atp10d	3.00633	1.588	3.57393e-18	up
ENSMUSG00000026958	Dpp7	3.00453	1.58714	1.78769e-64	up
ENSMUSG00000023984	Gm20517	3.00385	1.58681	1.98176e-59	up
ENSMUSG00000103749	Pcdhgb5	3.00354	1.58666	1.83512e-09	up
ENSMUSG00000051285	Pcmtd1	2.99842	1.5842	1.7495e-214	up
ENSMUSG00000047875	Gpr157	2.99657	1.58331	1.83605e-06	up
ENSMUSG00000003382	Etv3	2.99527	1.58268	9.21263e-86	up
ENSMUSG00000046280	She	2.99491	1.58251	1.59929e-17	up
ENSMUSG00000066456	Hmgn3	2.99473	1.58243	3.43859e-15	up
ENSMUSG00000089726	Mir17hg	2.99233	1.58127	2.34274e-88	up
ENSMUSG00000091490	Triml2	2.98839	1.57937	1.78089e-82	up
ENSMUSG00000028789	Azin2	2.98682	1.57861	3.2478e-33	up
ENSMUSG00000047414	Flrt2	2.9868	1.5786	1.75702e-05	up
ENSMUSG00000099759	1700030C10Rik	2.98644	1.57843	3.06169e-164	up
ENSMUSG00000074634	Tmem267	2.98448	1.57748	2.63951e-69	up
ENSMUSG00000052751	Repin1	2.98407	1.57728	7.03387e-17	up
ENSMUSG00000107789	Gm44965	2.98194	1.57625	4.89519e-06	up
ENSMUSG00000040713	Creg1	2.98106	1.57583	3.84158e-35	up
ENSMUSG00000028456	Unc13b	2.98088	1.57574	9.01266e-86	up
ENSMUSG00000034445	Cyb561a3	2.98039	1.5755	5.20659e-40	up
ENSMUSG00000071267	Zfp942	2.9737	1.57226	2.47415e-95	up
ENSMUSG00000051236	Msrb3	2.96584	1.56844	3.69029e-09	up
ENSMUSG00000022018	Rgcc	2.96574	1.56839	4.42591e-06	up
ENSMUSG00000048232	Fbxo10	2.96206	1.5666	8.78624e-28	up
ENSMUSG00000041308	Sntb2	2.96184	1.56649	1.25714e-152	up
ENSMUSG00000022297	Fzd6	2.95981	1.5655	5.04612e-47	up
ENSMUSG00000035671	Zswim4	2.95575	1.56352	4.27342e-140	up
ENSMUSG00000024238	Zeb1	2.95568	1.56349	2.59666e-47	up
ENSMUSG00000033658	Ddx19b	2.95526	1.56328	8.95783e-254	up
ENSMUSG00000094747	Olfr1307	2.95485	1.56308	6.45791e-09	up
ENSMUSG00000047878	A4galt	2.9523	1.56184	5.98455e-149	up
ENSMUSG00000038630	Zkscan16	2.95167	1.56153	9.53726e-06	up
ENSMUSG00000070883	Ccdc173	2.95133	1.56137	4.38502e-09	up
ENSMUSG00000029245	Epha5	2.94865	1.56006	3.1182e-27	up
ENSMUSG00000025979	Mob4	2.94399	1.55777	3.43328e-112	up
ENSMUSG00000052917	Senp7	2.9395	1.55557	1.92894e-34	up
ENSMUSG00000021819	Zswim8	2.9373	1.55449	3.25885e-118	up
ENSMUSG00000035299	Mid1	2.93724	1.55446	2.43086e-250	up
ENSMUSG00000031310	Zmym3	2.93592	1.55381	1.04634e-124	up
ENSMUSG00000030207	Fam234b	2.93487	1.5533	5.10506e-21	up
ENSMUSG00000021879	Dnah12	2.92915	1.55048	1.4457e-09	up
ENSMUSG00000039531	Zup1	2.92767	1.54975	1.34866e-38	up
ENSMUSG00000037697	Ddhd1	2.92486	1.54837	1.18151e-80	up
ENSMUSG00000046862	Pramef8	2.92414	1.54801	8.55599e-84	up
ENSMUSG00000073147	5031425E22Rik	2.92261	1.54726	3.54617e-16	up
ENSMUSG00000054310	Obox1	2.92191	1.54691	2.23589e-05	up
ENSMUSG00000008028	1700008O03Rik	2.92036	1.54615	1.52842e-19	up
ENSMUSG00000085236	2610206C17Rik	2.91756	1.54476	1.23966e-17	up
ENSMUSG00000054855	Rnd1	2.91582	1.5439	3.0372e-12	up
ENSMUSG00000028795	Ccdc28b	2.9128	1.54241	5.0074e-15	up
ENSMUSG00000037990	Sh3rf3	2.91013	1.54108	6.23282e-06	up
ENSMUSG00000009772	Nuak2	2.90774	1.5399	1.77084e-25	up
ENSMUSG00000104093	A330015K06Rik	2.90468	1.53838	5.88286e-09	up
ENSMUSG00000025757	Hspa4l	2.90291	1.5375	3.56938e-31	up
ENSMUSG00000030729	Pgm2l1	2.9024	1.53725	1.70461e-67	up
ENSMUSG00000026563	Tada1	2.89868	1.5354	6.41593e-28	up
ENSMUSG00000070336	Fbxo47	2.89699	1.53456	6.91498e-11	up
ENSMUSG00000030822	Prr14	2.89691	1.53451	6.50922e-150	up
ENSMUSG00000041679	Lrrc29	2.89671	1.53442	0.000151506	up
ENSMUSG00000024483	Ankhd1	2.89524	1.53368	2.86746e-200	up
ENSMUSG00000039601	Rcan2	2.89447	1.5333	1.83534e-06	up
ENSMUSG00000025912	Mybl1	2.89329	1.53271	5.06605e-49	up
ENSMUSG00000024617	Camk2a	2.89277	1.53245	4.58483e-17	up
ENSMUSG00000086807	Platr21	2.89217	1.53215	7.43308e-42	up
ENSMUSG00000033186	Mzt1	2.8907	1.53142	5.20873e-127	up
ENSMUSG00000114327	Gm40988	2.89055	1.53135	6.22358e-05	up
ENSMUSG00000104377	Gm37515	2.888	1.53007	2.42356e-05	up
ENSMUSG00000093985	Gm10406	2.88635	1.52925	2.36547e-14	up
ENSMUSG00000103144	Pcdhga1	2.88603	1.52909	1.55085e-12	up
ENSMUSG00000109162	2900027M19Rik	2.88535	1.52875	2.55011e-05	up
ENSMUSG00000106411	Gm42445	2.88374	1.52794	3.48342e-05	up
ENSMUSG00000097604	Gm17322	2.88208	1.52711	2.74253e-15	up
ENSMUSG00000060301	2610008E11Rik	2.88118	1.52666	5.38862e-30	up
ENSMUSG00000026004	Kansl1l	2.87919	1.52566	9.97973e-25	up
ENSMUSG00000021236	Entpd5	2.87551	1.52382	2.66897e-20	up
ENSMUSG00000032323	Cyp11a1	2.87444	1.52328	2.66407e-05	up
ENSMUSG00000053985	Zfp14	2.87403	1.52308	9.77473e-07	up
ENSMUSG00000034858	Fam214a	2.87239	1.52225	3.52862e-17	up
ENSMUSG00000036461	Elf1	2.86878	1.52044	4.77836e-67	up
ENSMUSG00000014932	Yes1	2.86679	1.51943	1.10168e-169	up
ENSMUSG00000070570	Slc17a7	2.865	1.51854	2.09854e-10	up
ENSMUSG00000032122	Slc37a2	2.86491	1.51849	1.9068e-06	up
ENSMUSG00000025512	Chid1	2.86175	1.5169	1.65555e-50	up
ENSMUSG00000050954	Zfp169	2.85901	1.51552	2.14547e-23	up
ENSMUSG00000060244	Alyref2	2.85895	1.51549	2.79946e-05	up
ENSMUSG00000003134	Tbc1d8	2.8589	1.51546	2.90416e-24	up
ENSMUSG00000031431	Tsc22d3	2.85872	1.51537	1.85749e-13	up
ENSMUSG00000037148	Arhgap10	2.85665	1.51432	4.20216e-22	up
ENSMUSG00000039831	Arhgap29	2.85566	1.51382	2.22139e-85	up
ENSMUSG00000041359	Tcl1	2.84623	1.50905	1.80359e-59	up
ENSMUSG00000004085	Map3k20	2.84166	1.50673	7.46285e-42	up
ENSMUSG00000032353	Tmed3	2.8409	1.50635	1.50437e-19	up
ENSMUSG00000095909	Gm10324	2.83972	1.50575	1.71212e-83	up
ENSMUSG00000012396	Nanog	2.83889	1.50533	0	up
ENSMUSG00000043531	Sorcs1	2.83842	1.50509	0.000213754	up
ENSMUSG00000040124	Gorab	2.83524	1.50347	1.70497e-34	up
ENSMUSG00000001986	Gria3	2.83521	1.50346	6.32888e-13	up
ENSMUSG00000038174	Fam126b	2.83133	1.50148	6.0627e-63	up
ENSMUSG00000028621	Cyb5rl	2.82556	1.49853	2.63401e-19	up
ENSMUSG00000011148	Adssl1	2.823	1.49723	7.46471e-08	up
ENSMUSG00000020728	Cep112	2.82219	1.49681	4.28064e-09	up
ENSMUSG00000063239	Grm4	2.82216	1.4968	2.5738e-08	up
ENSMUSG00000024313	Mep1b	2.81827	1.49481	1.21903e-41	up
ENSMUSG00000095325	Zfp870	2.81803	1.49468	5.57039e-47	up
ENSMUSG00000036552	Ermard	2.81745	1.49439	4.12328e-122	up
ENSMUSG00000026634	Angel2	2.81372	1.49248	3.0253e-125	up
ENSMUSG00000044393	Dsg2	2.81089	1.49103	3.56563e-80	up
ENSMUSG00000099966	2810402E24Rik	2.81062	1.49089	1.13282e-06	up
ENSMUSG00000094499	Vmn2r-ps104	2.81002	1.49058	1.93621e-19	up
ENSMUSG00000048078	Tenm4	2.80971	1.49042	1.52223e-106	up
ENSMUSG00000095123	Gm21781	2.80837	1.48973	4.37135e-18	up
ENSMUSG00000102748	Pcdhgb2	2.80829	1.48969	7.75575e-08	up
ENSMUSG00000041801	Phlda3	2.80634	1.48869	6.56217e-92	up
ENSMUSG00000083282	Ctsf	2.80574	1.48838	2.26556e-24	up
ENSMUSG00000043885	Slc36a4	2.8045	1.48775	1.97578e-09	up
ENSMUSG00000024018	Ccdc167	2.80271	1.48683	2.12229e-19	up
ENSMUSG00000052407	Ccdc171	2.80119	1.48604	1.64172e-38	up
ENSMUSG00000033282	Rpgrip1l	2.80005	1.48545	1.34955e-32	up
ENSMUSG00000028188	Spata1	2.79911	1.48497	4.48026e-06	up
ENSMUSG00000021185	Dglucy	2.79898	1.4849	3.07021e-06	up
ENSMUSG00000020009	Ifngr1	2.79552	1.48312	3.95501e-13	up
ENSMUSG00000026705	Klhl20	2.79428	1.48247	2.18998e-87	up
ENSMUSG00000102440	Pcdhga9	2.79387	1.48226	1.81397e-05	up
ENSMUSG00000115027	Vmn1r81	2.79314	1.48189	0.000167524	up
ENSMUSG00000029571	Tmem106b	2.79263	1.48162	3.10555e-64	up
ENSMUSG00000090627	Gm8356	2.7897	1.48011	2.98772e-23	up
ENSMUSG00000074220	Zfp382	2.78847	1.47948	2.92964e-38	up
ENSMUSG00000027867	Spag17	2.78756	1.479	9.96583e-32	up
ENSMUSG00000030621	Me3	2.78548	1.47792	2.31589e-05	up
ENSMUSG00000037465	Klf10	2.78509	1.47772	8.37143e-160	up
ENSMUSG00000040297	Suco	2.78334	1.47682	5.99773e-151	up
ENSMUSG00000068250	Amn1	2.78149	1.47586	2.82007e-19	up
ENSMUSG00000030213	Atf7ip	2.78131	1.47577	1.77146e-232	up
ENSMUSG00000063383	Zfp947	2.77304	1.47147	1.18942e-10	up
ENSMUSG00000021188	Trip11	2.77298	1.47144	7.84609e-65	up
ENSMUSG00000032064	Dixdc1	2.77158	1.47071	5.58632e-21	up
ENSMUSG00000063488	Zkscan7	2.77029	1.47004	6.65845e-26	up
ENSMUSG00000032041	Tirap	2.76854	1.46913	1.03716e-23	up
ENSMUSG00000064061	Dzip3	2.76846	1.46909	1.40484e-109	up
ENSMUSG00000113135	Gm48170	2.76297	1.46622	9.22468e-16	up
ENSMUSG00000038827	Abitram	2.75953	1.46442	8.58145e-46	up
ENSMUSG00000103071	Gm38110	2.75728	1.46325	0.000153955	up
ENSMUSG00000016763	Scube1	2.75648	1.46282	8.68046e-05	up
ENSMUSG00000002409	Dyrk1b	2.75498	1.46204	3.91035e-60	up
ENSMUSG00000051427	Ccdc157	2.7536	1.46132	7.7949e-37	up
ENSMUSG00000056018	Ccdc7b	2.75298	1.46099	3.24264e-08	up
ENSMUSG00000095134	Mid1-ps1	2.74746	1.4581	1.35072e-71	up
ENSMUSG00000028703	Lrrc41	2.7458	1.45722	6.60146e-93	up
ENSMUSG00000028023	Pitx2	2.74184	1.45514	4.94782e-07	up
ENSMUSG00000042757	Tmem108	2.74034	1.45435	7.67098e-08	up
ENSMUSG00000022837	Iqcb1	2.73887	1.45358	1.20245e-108	up
ENSMUSG00000022221	Ripk3	2.73839	1.45333	1.16142e-50	up
ENSMUSG00000020310	Madcam1	2.73711	1.45265	6.62763e-10	up
ENSMUSG00000049922	Slc35c1	2.73634	1.45225	1.06574e-21	up
ENSMUSG00000030180	Kdm5a	2.73556	1.45183	2.08135e-246	up
ENSMUSG00000101970	1810026B05Rik	2.73299	1.45048	3.25959e-16	up
ENSMUSG00000040936	Ulk4	2.73252	1.45023	1.70806e-09	up
ENSMUSG00000043289	Mei4	2.72557	1.44656	1.26631e-17	up
ENSMUSG00000034647	Ankrd12	2.72508	1.4463	9.27871e-54	up
ENSMUSG00000002944	Cd36	2.72332	1.44537	3.91538e-06	up
ENSMUSG00000054452	Tle5	2.72283	1.44511	1.78357e-114	up
ENSMUSG00000035439	Haus8	2.72045	1.44384	2.58299e-79	up
ENSMUSG00000114816	Gm10323	2.7197	1.44345	2.94309e-70	up
ENSMUSG00000091568	Gm8206	2.71615	1.44157	5.39045e-18	up
ENSMUSG00000113945	Vmn2r-ps99	2.71493	1.44091	1.21081e-33	up
ENSMUSG00000038738	Shank1	2.71399	1.44041	4.70418e-12	up
ENSMUSG00000112051	Gm8158	2.71184	1.43927	2.61171e-20	up
ENSMUSG00000022124	Fbxl3	2.71059	1.43861	7.65467e-141	up
ENSMUSG00000034430	Zxdc	2.70946	1.43801	4.969e-44	up
ENSMUSG00000030275	Etnk1	2.70802	1.43724	5.33084e-240	up
ENSMUSG00000082480	Gm11687	2.70581	1.43606	6.04139e-23	up
ENSMUSG00000048249	Crebrf	2.70074	1.43335	1.61955e-76	up
ENSMUSG00000027189	Trim44	2.70045	1.4332	4.74389e-142	up
ENSMUSG00000030409	Dmpk	2.7002	1.43307	1.54213e-09	up
ENSMUSG00000036769	Wdr44	2.69927	1.43257	1.10855e-34	up
ENSMUSG00000053062	Jam2	2.69677	1.43123	2.90309e-202	up
ENSMUSG00000066880	Zfp617	2.69636	1.43102	9.15193e-50	up
ENSMUSG00000042002	Foxn4	2.69621	1.43093	3.67831e-11	up
ENSMUSG00000040231	Syngr4	2.69559	1.4306	0.000108635	up
ENSMUSG00000055322	Tns1	2.69424	1.42988	3.07513e-30	up
ENSMUSG00000010342	Tex14	2.69248	1.42893	3.47468e-83	up
ENSMUSG00000039157	Fam102a	2.69075	1.42801	1.127e-43	up
ENSMUSG00000028080	Lrba	2.68632	1.42563	1.25135e-116	up
ENSMUSG00000020963	Tshr	2.68355	1.42414	9.94177e-43	up
ENSMUSG00000028039	Efna3	2.68301	1.42385	6.08008e-15	up
ENSMUSG00000028466	Creb3	2.68044	1.42247	7.12578e-28	up
ENSMUSG00000022487	Gtsf1	2.68038	1.42244	1.25754e-23	up
ENSMUSG00000042826	Fgf11	2.67975	1.4221	2.2508e-13	up
ENSMUSG00000027168	Pax6	2.67637	1.42028	2.7177e-16	up
ENSMUSG00000022054	Nefm	2.67473	1.41939	5.63049e-11	up
ENSMUSG00000025272	Tro	2.67361	1.41879	1.16956e-155	up
ENSMUSG00000009733	Tfcp2	2.67234	1.4181	3.68913e-43	up
ENSMUSG00000059475	Zfp426	2.67224	1.41805	1.3883e-38	up
ENSMUSG00000062590	Armc9	2.67207	1.41796	1.23696e-53	up
ENSMUSG00000113570	Gm5953	2.67084	1.41729	4.32318e-05	up
ENSMUSG00000031387	Renbp	2.66817	1.41585	7.49799e-73	up
ENSMUSG00000026577	Blzf1	2.66746	1.41547	2.33111e-70	up
ENSMUSG00000048330	Ric3	2.66611	1.41474	2.22369e-29	up
ENSMUSG00000035392	Dennd1a	2.66555	1.41443	7.90091e-49	up
ENSMUSG00000026333	Gin1	2.66488	1.41407	4.37111e-28	up
ENSMUSG00000027931	Npr1	2.66486	1.41406	2.04248e-21	up
ENSMUSG00000070811	Sult2a2	2.66402	1.4136	2.58741e-05	up
ENSMUSG00000095564	Gm20474	2.66328	1.41321	2.29581e-15	up
ENSMUSG00000046836	Brox	2.66122	1.41209	3.51483e-107	up
ENSMUSG00000089940	Gm4117	2.66101	1.41198	1.04499e-07	up
ENSMUSG00000073647	Gm10557	2.6602	1.41154	7.55241e-10	up
ENSMUSG00000045827	Serpinb9	2.65909	1.41093	8.64442e-05	up
ENSMUSG00000105692	Gm43737	2.65908	1.41093	5.56477e-17	up
ENSMUSG00000067929	Gm10226	2.65682	1.4097	1.04453e-07	up
ENSMUSG00000112947	Gm47493	2.65397	1.40815	1.16455e-07	up
ENSMUSG00000038538	Ubn2	2.64951	1.40573	2.15777e-119	up
ENSMUSG00000039329	Tex19.1	2.647	1.40436	1.87735e-202	up
ENSMUSG00000026439	Rbbp5	2.64559	1.40359	2.69e-178	up
ENSMUSG00000021706	Zfyve16	2.64437	1.40292	1.16205e-44	up
ENSMUSG00000043153	Crppa	2.64168	1.40146	3.49165e-05	up
ENSMUSG00000025937	Lactb2	2.64153	1.40137	3.97079e-110	up
ENSMUSG00000073158	9030624G23Rik	2.64139	1.40129	5.74069e-29	up
ENSMUSG00000042312	S100a13	2.64131	1.40125	4.37182e-06	up
ENSMUSG00000050876	Spata31d1a	2.63976	1.40041	2.06531e-12	up
ENSMUSG00000067653	Ankrd23	2.63844	1.39968	5.1769e-10	up
ENSMUSG00000026490	Cdc42bpa	2.63661	1.39868	7.71633e-113	up
ENSMUSG00000112280	A830082N09Rik	2.63577	1.39822	0.00011333	up
ENSMUSG00000032507	Fbxl2	2.63373	1.39711	6.02904e-08	up
ENSMUSG00000104968	Gm43803	2.63186	1.39608	2.79504e-133	up
ENSMUSG00000013275	Slc41a1	2.62969	1.39489	1.28708e-74	up
ENSMUSG00000116048	Septin2	2.62957	1.39482	1.32442e-78	up
ENSMUSG00000002324	Rec8	2.62847	1.39422	1.28032e-37	up
ENSMUSG00000036792	Mbd5	2.62839	1.39418	1.40595e-34	up
ENSMUSG00000108446	Gm44997	2.62766	1.39378	8.95517e-13	up
ENSMUSG00000090363	Gm3512	2.6269	1.39336	1.29642e-30	up
ENSMUSG00000044681	Cnpy1	2.62615	1.39295	1.43276e-56	up
ENSMUSG00000054720	Lrrc8c	2.62441	1.39199	2.07817e-24	up
ENSMUSG00000040928	S100pbp	2.62435	1.39196	7.32946e-149	up
ENSMUSG00000037455	Slc18b1	2.62399	1.39176	1.14887e-10	up
ENSMUSG00000070732	Rbm44	2.62366	1.39158	4.20952e-68	up
ENSMUSG00000050677	Ccdc96	2.62101	1.39012	4.36936e-06	up
ENSMUSG00000039131	Gipc2	2.61917	1.38911	6.05161e-11	up
ENSMUSG00000052539	Magi3	2.61821	1.38858	7.13201e-53	up
ENSMUSG00000039043	Arpin	2.61408	1.3863	8.036e-08	up
ENSMUSG00000000365	Rnf17	2.6114	1.38482	2.74161e-230	up
ENSMUSG00000035868	Zfp983	2.61028	1.38421	1.44883e-08	up
ENSMUSG00000025407	Gli1	2.60768	1.38277	8.61432e-84	up
ENSMUSG00000048833	Slc39a9	2.6065	1.38211	4.38283e-81	up
ENSMUSG00000071076	Jund	2.60628	1.38199	1.56585e-70	up
ENSMUSG00000062646	Ganc	2.60605	1.38187	2.48236e-16	up
ENSMUSG00000097893	1700034P13Rik	2.60309	1.38022	0.00043113	up
ENSMUSG00000026384	Ptpn4	2.60305	1.3802	6.15193e-91	up
ENSMUSG00000032690	Oas2	2.60278	1.38005	1.79829e-09	up
ENSMUSG00000038949	Cnst	2.59989	1.37845	5.98316e-50	up
ENSMUSG00000034252	Senp6	2.59944	1.3782	7.9867e-178	up
ENSMUSG00000095463	Entpd4	2.59906	1.37799	5.84158e-14	up
ENSMUSG00000050965	Prkca	2.59873	1.37781	8.3097e-08	up
ENSMUSG00000037353	Letmd1	2.59795	1.37737	1.16898e-10	up
ENSMUSG00000104301	Wdr49	2.5918	1.37396	1.72247e-06	up
ENSMUSG00000022032	Scara5	2.58929	1.37256	7.87351e-08	up
ENSMUSG00000094050	Gm23472	2.58798	1.37183	8.28021e-06	up
ENSMUSG00000032839	Trpc1	2.58648	1.37099	2.72254e-08	up
ENSMUSG00000087141	Plcxd2	2.58534	1.37036	1.0327e-18	up
ENSMUSG00000057440	Mpp7	2.58294	1.36901	1.07482e-38	up
ENSMUSG00000043991	Pura	2.58183	1.36839	4.43167e-106	up
ENSMUSG00000003721	Insig2	2.58134	1.36812	3.27407e-39	up
ENSMUSG00000054978	Kbtbd13	2.58122	1.36805	2.09421e-06	up
ENSMUSG00000038916	Soga3	2.5812	1.36804	7.38335e-13	up
ENSMUSG00000021713	Ppwd1	2.57808	1.3663	7.36686e-98	up
ENSMUSG00000050675	Gp1ba	2.57672	1.36554	0.000576532	up
ENSMUSG00000118346	Tmem179b	2.57509	1.36462	2.4136e-11	up
ENSMUSG00000063506	Arhgap22	2.57492	1.36453	5.21739e-15	up
ENSMUSG00000025921	Rdh10	2.5731	1.36351	9.47933e-18	up
ENSMUSG00000040918	Slc19a2	2.57215	1.36298	1.30485e-116	up
ENSMUSG00000073725	Lmbrd1	2.57113	1.3624	3.98598e-31	up
ENSMUSG00000097648	9330185C12Rik	2.57069	1.36216	1.96618e-05	up
ENSMUSG00000023979	Guca1b	2.57008	1.36181	0.000273864	up
ENSMUSG00000109770	Gm30085	2.5679	1.36059	2.02698e-08	up
ENSMUSG00000052005	Gm9864	2.56639	1.35974	5.8577e-06	up
ENSMUSG00000033597	Caskin1	2.56559	1.35929	2.75261e-08	up
ENSMUSG00000026049	Tex30	2.56464	1.35876	1.34941e-51	up
ENSMUSG00000027329	Spef1	2.56295	1.35781	3.23251e-11	up
ENSMUSG00000034110	Kctd7	2.56284	1.35774	3.78965e-06	up
ENSMUSG00000032101	Ddx25	2.56146	1.35696	7.08815e-29	up
ENSMUSG00000047342	Zfp286	2.56013	1.35622	2.72895e-13	up
ENSMUSG00000028053	Ash1l	2.55983	1.35605	4.47074e-82	up
ENSMUSG00000021835	Bmp4	2.55884	1.35549	5.55717e-29	up
ENSMUSG00000044528	Tram1l1	2.55841	1.35525	5.66327e-05	up
ENSMUSG00000034801	Sos2	2.55806	1.35505	6.20428e-33	up
ENSMUSG00000070426	Rnf121	2.55303	1.35221	3.1285e-44	up
ENSMUSG00000085929	Gm13421	2.55283	1.3521	3.58373e-09	up
ENSMUSG00000026447	Pik3c2b	2.55208	1.35167	4.24482e-21	up
ENSMUSG00000029084	Cd38	2.54969	1.35032	1.55388e-15	up
ENSMUSG00000083534	H2-M6-ps	2.54915	1.35002	4.16372e-25	up
ENSMUSG00000031703	Itfg1	2.54796	1.34934	1.57243e-71	up
ENSMUSG00000118559	A930007A09Rik	2.54725	1.34894	2.48486e-41	up
ENSMUSG00000072720	Myo18b	2.54705	1.34883	0.000379851	up
ENSMUSG00000040452	Cdh12	2.54548	1.34794	1.65507e-05	up
ENSMUSG00000057230	Aak1	2.54539	1.34788	1.516e-73	up
ENSMUSG00000062542	Syt9	2.54333	1.34672	1.67672e-77	up
ENSMUSG00000026502	Desi2	2.54208	1.34601	1.23364e-98	up
ENSMUSG00000033166	Dis3	2.54174	1.34582	3.03558e-281	up
ENSMUSG00000032525	Nktr	2.54037	1.34504	2.65238e-111	up
ENSMUSG00000039585	Myo9a	2.5401	1.34489	6.39371e-97	up
ENSMUSG00000039917	Rhbdd2	2.53993	1.34479	2.91292e-55	up
ENSMUSG00000026499	Acbd3	2.53984	1.34474	9.59902e-92	up
ENSMUSG00000020184	Mdm2	2.53729	1.34329	9.4703e-196	up
ENSMUSG00000057069	Ero1lb	2.53667	1.34294	1.09797e-14	up
ENSMUSG00000032850	Rnft2	2.53642	1.34279	5.92437e-15	up
ENSMUSG00000028780	Sema3c	2.53617	1.34265	1.23092e-20	up
ENSMUSG00000041945	Mfsd9	2.53615	1.34264	1.03264e-05	up
ENSMUSG00000062944	9130023H24Rik	2.53427	1.34157	1.16422e-07	up
ENSMUSG00000073557	Ppp1r12b	2.53366	1.34123	6.53025e-24	up
ENSMUSG00000036104	Rab3gap1	2.53099	1.3397	4.23471e-93	up
ENSMUSG00000037646	Vps13b	2.53016	1.33923	1.7226e-99	up
ENSMUSG00000021709	Erbin	2.52965	1.33894	9.94492e-79	up
ENSMUSG00000114133	Gm20075	2.52822	1.33812	1.18774e-11	up
ENSMUSG00000032235	Ice2	2.52769	1.33782	2.43647e-52	up
ENSMUSG00000092511	Gm20547	2.52471	1.33612	7.59087e-11	up
ENSMUSG00000005320	Fgfr4	2.52212	1.33464	4.38331e-05	up
ENSMUSG00000056763	Cspp1	2.52155	1.33431	1.978e-108	up
ENSMUSG00000040328	Olfr56	2.51986	1.33335	4.02386e-07	up
ENSMUSG00000073236	2500004C02Rik	2.51947	1.33312	0.000126661	up
ENSMUSG00000020262	Adarb1	2.51937	1.33306	2.80939e-35	up
ENSMUSG00000022070	Bora	2.51859	1.33261	3.74027e-115	up
ENSMUSG00000084911	Gm16185	2.51715	1.33179	1.96103e-29	up
ENSMUSG00000042213	Zfand4	2.51391	1.32993	1.18756e-06	up
ENSMUSG00000117284	Gm7072	2.51384	1.32989	3.67802e-51	up
ENSMUSG00000059921	Unc5c	2.51312	1.32948	2.50861e-11	up
ENSMUSG00000058761	Rnf169	2.51301	1.32942	8.21787e-83	up
ENSMUSG00000097729	2310015A10Rik	2.51196	1.32881	6.20712e-07	up
ENSMUSG00000007989	Fzd3	2.5117	1.32866	5.38867e-37	up
ENSMUSG00000042042	Csgalnact2	2.51168	1.32865	2.94399e-28	up
ENSMUSG00000020189	Osbpl8	2.51085	1.32817	5.91859e-55	up
ENSMUSG00000053297	AI854703	2.51059	1.32803	0.000101397	up
ENSMUSG00000032340	Neo1	2.51055	1.328	2.60852e-118	up
ENSMUSG00000049624	Slc17a5	2.50511	1.32488	1.46214e-28	up
ENSMUSG00000096299	Gm21814	2.50394	1.3242	3.44884e-05	up
ENSMUSG00000006154	Eps8l1	2.50181	1.32297	5.77467e-12	up
ENSMUSG00000035506	Slc12a8	2.50079	1.32238	1.18354e-24	up
ENSMUSG00000038576	Susd4	2.50057	1.32226	1.35652e-18	up
ENSMUSG00000071636	Rimbp3	2.49857	1.3211	3.29663e-09	up
ENSMUSG00000061288	Taok3	2.49791	1.32072	6.1094e-29	up
ENSMUSG00000079386	Gm3173	2.49617	1.31972	2.19246e-09	up
ENSMUSG00000046658	Zfp316	2.49481	1.31893	2.69311e-07	up
ENSMUSG00000034300	Fam53c	2.49274	1.31773	6.58369e-110	up
ENSMUSG00000040167	Ikzf5	2.49071	1.31656	4.78817e-46	up
ENSMUSG00000073889	Il11ra1	2.48964	1.31594	6.40261e-15	up
ENSMUSG00000029369	Afm	2.48926	1.31572	0.000417724	up
ENSMUSG00000026116	Tmem131	2.4859	1.31377	4.60032e-195	up
ENSMUSG00000022438	Parvb	2.48577	1.31369	3.4846e-55	up
ENSMUSG00000073664	Nbeal1	2.48353	1.31239	4.78676e-68	up
ENSMUSG00000114031	Gm48136	2.48188	1.31143	2.53923e-42	up
ENSMUSG00000113427	Gm46378	2.4813	1.3111	0.000950266	up
ENSMUSG00000036879	Phkb	2.48123	1.31105	7.17042e-84	up
ENSMUSG00000044712	Slc38a6	2.47961	1.31011	8.95078e-53	up
ENSMUSG00000078429	Ctdsp2	2.47846	1.30944	3.87777e-180	up
ENSMUSG00000071793	2610005L07Rik	2.47776	1.30904	2.73975e-206	up
ENSMUSG00000038302	Afg1l	2.47695	1.30856	6.27086e-20	up
ENSMUSG00000017724	Etv4	2.47501	1.30743	3.19285e-157	up
ENSMUSG00000068245	Phf11d	2.47461	1.3072	2.62756e-34	up
ENSMUSG00000046753	Ccdc66	2.47369	1.30666	9.73724e-54	up
ENSMUSG00000113513	Gm19118	2.47236	1.30589	0.00134902	up
ENSMUSG00000015942	Gtf2ird2	2.47203	1.3057	8.07896e-10	up
ENSMUSG00000032925	Itgbl1	2.46942	1.30417	6.70531e-17	up
ENSMUSG00000004508	Gab2	2.46928	1.30409	6.0374e-09	up
ENSMUSG00000028439	Fam219a	2.46764	1.30313	3.37028e-09	up
ENSMUSG00000002028	Kmt2a	2.46559	1.30193	2.84089e-29	up
ENSMUSG00000030760	Acer3	2.46379	1.30088	7.49974e-27	up
ENSMUSG00000051344	Plekhm3	2.46297	1.3004	2.62272e-43	up
ENSMUSG00000044937	Ttc41	2.46161	1.2996	2.44596e-05	up
ENSMUSG00000056014	A430033K04Rik	2.46098	1.29923	4.11064e-11	up
ENSMUSG00000024350	Dnajc18	2.4608	1.29913	3.11515e-37	up
ENSMUSG00000060681	Slc9a6	2.46042	1.29891	9.76559e-25	up
ENSMUSG00000033705	Stard9	2.4587	1.29789	5.83157e-25	up
ENSMUSG00000105556	Gm43080	2.45842	1.29773	0.00139023	up
ENSMUSG00000022429	Dmc1	2.458	1.29749	2.17904e-84	up
ENSMUSG00000033799	Tasor2	2.45745	1.29716	5.15411e-256	up
ENSMUSG00000113870	Gm48185	2.45625	1.29646	5.34893e-23	up
ENSMUSG00000046764	A530053G22Rik	2.45621	1.29643	2.9996e-27	up
ENSMUSG00000020598	Nrcam	2.45595	1.29628	8.60892e-19	up
ENSMUSG00000074579	Lekr1	2.45587	1.29623	0.000987158	up
ENSMUSG00000020423	Btg2	2.45154	1.29369	5.31092e-55	up
ENSMUSG00000032712	Resf1	2.45119	1.29348	1.71983e-233	up
ENSMUSG00000021234	Fam161b	2.45064	1.29316	6.97193e-08	up
ENSMUSG00000037822	Smim14	2.44876	1.29205	3.27546e-29	up
ENSMUSG00000043621	Ubxn10	2.44856	1.29193	5.85771e-07	up
ENSMUSG00000113482	Gm48167	2.44549	1.29013	9.49051e-08	up
ENSMUSG00000024335	Brd2	2.44476	1.28969	0	up
ENSMUSG00000026698	Pigc	2.44442	1.28949	3.15023e-12	up
ENSMUSG00000067928	Zfp760	2.44292	1.28861	1.48581e-35	up
ENSMUSG00000052812	Atad2b	2.4427	1.28848	1.21743e-82	up
ENSMUSG00000043099	Hic1	2.44206	1.2881	0.00060365	up
ENSMUSG00000027580	Helz2	2.43912	1.28636	2.89166e-06	up
ENSMUSG00000037628	Cdkn3	2.43792	1.28565	1.82e-11	up
ENSMUSG00000052253	Zfp622	2.43788	1.28563	1.6591e-135	up
ENSMUSG00000053641	Dennd4a	2.43761	1.28547	1.01406e-29	up
ENSMUSG00000017679	Ttpal	2.43714	1.28519	3.18737e-37	up
ENSMUSG00000027574	Nkain4	2.43665	1.2849	0.000814858	up
ENSMUSG00000023961	Enpp4	2.43519	1.28404	9.12947e-19	up
ENSMUSG00000026754	Golga1	2.43185	1.28205	3.45333e-20	up
ENSMUSG00000051811	Cox6b2	2.43125	1.2817	7.99033e-13	up
ENSMUSG00000000531	Grasp	2.42973	1.28079	3.36827e-21	up
ENSMUSG00000027742	Cog6	2.42869	1.28018	5.39485e-49	up
ENSMUSG00000031383	Dusp9	2.42824	1.27991	5.08358e-81	up
ENSMUSG00000063894	Zkscan8	2.42736	1.27939	3.865e-51	up
ENSMUSG00000069806	Cacng7	2.42601	1.27858	2.31481e-72	up
ENSMUSG00000067365	Tmem128	2.42524	1.27812	3.90464e-20	up
ENSMUSG00000048620	Olfr1336	2.42441	1.27763	1.50818e-08	up
ENSMUSG00000029136	Rbks	2.424	1.27739	0.000146071	up
ENSMUSG00000078671	Chd2	2.42335	1.277	2.64247e-134	up
ENSMUSG00000032652	Crebl2	2.423	1.27679	1.60567e-14	up
ENSMUSG00000037971	1110032A03Rik	2.4226	1.27656	2.43871e-09	up
ENSMUSG00000113381	Vmn2r-ps97	2.42254	1.27652	8.89703e-06	up
ENSMUSG00000034723	Tmx4	2.4219	1.27614	7.96049e-37	up
ENSMUSG00000007379	Dennd2c	2.42139	1.27584	3.50583e-105	up
ENSMUSG00000046417	Lrrc75a	2.41774	1.27366	0.000150434	up
ENSMUSG00000082286	Pisd-ps1	2.4153	1.2722	8.48389e-16	up
ENSMUSG00000097145	9230114K14Rik	2.41389	1.27136	1.23775e-07	up
ENSMUSG00000045064	Zc2hc1c	2.41116	1.26973	2.51491e-05	up
ENSMUSG00000047591	Mafa	2.40867	1.26824	2.10683e-08	up
ENSMUSG00000099708	Gm29361	2.40825	1.26799	1.76283e-06	up
ENSMUSG00000031808	Slc27a1	2.40771	1.26766	1.07773e-44	up
ENSMUSG00000027078	Ube2l6	2.40732	1.26743	1.50694e-15	up
ENSMUSG00000071847	Apcdd1	2.40416	1.26553	8.48409e-18	up
ENSMUSG00000032913	Lrig2	2.40315	1.26492	3.69124e-52	up
ENSMUSG00000061371	Zfp873	2.40189	1.26417	1.80643e-15	up
ENSMUSG00000021275	Tecpr2	2.40173	1.26407	6.20344e-50	up
ENSMUSG00000031352	Hccs	2.4013	1.26382	2.0607e-54	up
ENSMUSG00000030560	Ctsc	2.4004	1.26328	8.56635e-15	up
ENSMUSG00000097709	2810429I04Rik	2.40007	1.26308	3.53021e-36	up
ENSMUSG00000055137	Sugct	2.39913	1.26251	5.0592e-08	up
ENSMUSG00000036568	Bicral	2.39888	1.26236	1.87432e-158	up
ENSMUSG00000022555	Dgat1	2.39862	1.26221	6.60659e-39	up
ENSMUSG00000037652	Phc3	2.39782	1.26172	5.99007e-42	up
ENSMUSG00000052748	Swt1	2.39689	1.26117	7.9069e-72	up
ENSMUSG00000019851	Perp	2.39408	1.25947	1.10455e-37	up
ENSMUSG00000042680	Garem1	2.39259	1.25857	1.63937e-20	up
ENSMUSG00000109991	Gm6284	2.39245	1.25849	2.69128e-11	up
ENSMUSG00000092335	Zfp977	2.39112	1.25769	2.37677e-25	up
ENSMUSG00000034653	Ythdc2	2.39041	1.25726	2.17974e-58	up
ENSMUSG00000029456	Acad10	2.38999	1.257	1.45862e-14	up
ENSMUSG00000038369	Ncoa6	2.38746	1.25548	2.66451e-73	up
ENSMUSG00000027698	Nceh1	2.3862	1.25471	1.43105e-42	up
ENSMUSG00000078902	Gm14443	2.38564	1.25438	1.5347e-26	up
ENSMUSG00000025224	Gbf1	2.38359	1.25314	4.21261e-109	up
ENSMUSG00000117599	Gm49971	2.3807	1.25139	0.000326904	up
ENSMUSG00000036941	Elac1	2.37899	1.25035	1.20105e-22	up
ENSMUSG00000078851	H2aw	2.37674	1.24899	2.47849e-06	up
ENSMUSG00000048486	Fitm2	2.37587	1.24846	1.17227e-24	up
ENSMUSG00000041762	Gpr155	2.37324	1.24686	3.75889e-05	up
ENSMUSG00000062931	Zfp938	2.37296	1.24669	2.0819e-17	up
ENSMUSG00000031847	1700030J22Rik	2.37199	1.2461	3.90014e-05	up
ENSMUSG00000049106	Dcaf5	2.37126	1.24565	1.79378e-38	up
ENSMUSG00000070709	Zfp974	2.3701	1.24495	2.56258e-07	up
ENSMUSG00000032290	Ptpn9	2.36966	1.24468	3.39368e-21	up
ENSMUSG00000108533	Gm44792	2.36954	1.24461	1.7761e-05	up
ENSMUSG00000040570	Rundc3b	2.36846	1.24395	6.47455e-18	up
ENSMUSG00000070000	Fcho1	2.36689	1.24299	3.43841e-28	up
ENSMUSG00000028173	Wls	2.36575	1.2423	1.30738e-07	up
ENSMUSG00000070777	Ceacam20	2.36557	1.24219	0.000999586	up
ENSMUSG00000026489	Coq8a	2.36507	1.24188	1.13858e-18	up
ENSMUSG00000028344	Invs	2.36174	1.23985	3.70214e-20	up
ENSMUSG00000103041	Gm37305	2.36121	1.23953	1.60364e-05	up
ENSMUSG00000060176	Kif27	2.36012	1.23886	2.86712e-05	up
ENSMUSG00000039270	Megf9	2.35901	1.23818	2.28091e-08	up
ENSMUSG00000022973	Synj1	2.35862	1.23795	2.32077e-53	up
ENSMUSG00000024789	Jak2	2.35811	1.23763	8.68093e-14	up
ENSMUSG00000031534	Smim19	2.3573	1.23714	8.99548e-09	up
ENSMUSG00000055067	Smyd3	2.35722	1.23708	2.10631e-49	up
ENSMUSG00000061259	Tmprss11d	2.35408	1.23516	0.000877169	up
ENSMUSG00000034731	Dgkh	2.35366	1.2349	1.1851e-53	up
ENSMUSG00000032641	Gpr19	2.35272	1.23433	2.19128e-26	up
ENSMUSG00000004071	Cdip1	2.35272	1.23433	7.03714e-93	up
ENSMUSG00000026142	Rhbdd1	2.35153	1.2336	3.86617e-23	up
ENSMUSG00000031434	Morc4	2.35108	1.23332	3.16708e-13	up
ENSMUSG00000091764	Zfp964	2.3502	1.23278	0.000261518	up
ENSMUSG00000039031	Arhgap18	2.34997	1.23264	7.6473e-06	up
ENSMUSG00000072704	Smim10l1	2.34905	1.23208	1.01745e-16	up
ENSMUSG00000037416	Dmxl1	2.34867	1.23184	2.74864e-117	up
ENSMUSG00000000184	Ccnd2	2.3482	1.23156	6.89246e-12	up
ENSMUSG00000039473	Ubn1	2.34816	1.23153	2.65611e-66	up
ENSMUSG00000042659	Arrdc4	2.34679	1.23069	4.38387e-54	up
ENSMUSG00000056919	Cep162	2.34603	1.23022	2.3248e-40	up
ENSMUSG00000117725	Gm50240	2.34513	1.22967	0.00136915	up
ENSMUSG00000026640	Plxna2	2.34442	1.22923	2.27655e-19	up
ENSMUSG00000094622	Gm3055	2.34409	1.22903	3.15848e-37	up
ENSMUSG00000051124	Gimap9	2.34403	1.22899	2.79236e-07	up
ENSMUSG00000031024	Denn2b	2.34376	1.22883	1.50428e-30	up
ENSMUSG00000092274	Neat1	2.34347	1.22865	2.13326e-149	up
ENSMUSG00000039087	Rreb1	2.34325	1.22851	5.60509e-52	up
ENSMUSG00000028601	Echdc2	2.34162	1.22751	5.03581e-66	up
ENSMUSG00000043243	Fam129c	2.34067	1.22692	2.1181e-05	up
ENSMUSG00000001143	Lman2l	2.34042	1.22677	5.37976e-36	up
ENSMUSG00000033152	Podxl2	2.33968	1.22631	6.94443e-05	up
ENSMUSG00000099723	Gm28595	2.33916	1.22599	0.000208356	up
ENSMUSG00000117148	Vmn1r229	2.33787	1.2252	0.000331991	up
ENSMUSG00000087153	Gm6483	2.33672	1.22448	2.21931e-35	up
ENSMUSG00000023923	Tbc1d5	2.33609	1.2241	3.03446e-30	up
ENSMUSG00000037022	Mmaa	2.3353	1.22361	4.12654e-07	up
ENSMUSG00000071722	Spin4	2.33529	1.2236	1.79947e-07	up
ENSMUSG00000113295	Gm49357	2.33496	1.2234	1.56195e-29	up
ENSMUSG00000035545	Leng8	2.33354	1.22252	1.22592e-130	up
ENSMUSG00000067851	Arfgef1	2.33329	1.22237	4.57884e-142	up
ENSMUSG00000039720	Got1l1	2.33213	1.22165	1.11299e-23	up
ENSMUSG00000025350	Rdh5	2.33163	1.22134	0.00184875	up
ENSMUSG00000040351	Ankib1	2.33144	1.22122	3.3417e-51	up
ENSMUSG00000031651	Triml1	2.33093	1.2209	9.4288e-37	up
ENSMUSG00000107505	Stambp-ps1	2.32985	1.22023	3.76013e-15	up
ENSMUSG00000038806	Sde2	2.32958	1.22007	5.48946e-158	up
ENSMUSG00000029098	Acox3	2.32579	1.21772	2.79871e-20	up
ENSMUSG00000024426	Atat1	2.32501	1.21723	1.4373e-20	up
ENSMUSG00000027778	Ift80	2.32265	1.21577	8.87733e-56	up
ENSMUSG00000096433	Zfp994	2.32254	1.21571	1.69418e-12	up
ENSMUSG00000032228	Tcf12	2.32121	1.21488	2.35232e-106	up
ENSMUSG00000016918	Sulf1	2.32117	1.21485	2.27056e-57	up
ENSMUSG00000005672	Kit	2.32072	1.21457	8.55582e-45	up
ENSMUSG00000094942	Gm3604	2.31935	1.21372	2.40674e-43	up
ENSMUSG00000026628	Atf3	2.31927	1.21367	0.000613659	up
ENSMUSG00000047141	Zfp654	2.31914	1.21359	1.4981e-88	up
ENSMUSG00000071252	2210408I21Rik	2.31827	1.21305	3.0136e-12	up
ENSMUSG00000032000	Birc3	2.31705	1.21229	4.60849e-13	up
ENSMUSG00000073643	Wdfy1	2.31697	1.21224	1.37317e-66	up
ENSMUSG00000042761	Mrap2	2.31691	1.2122	2.04485e-07	up
ENSMUSG00000041702	Btbd7	2.31597	1.21162	2.83133e-85	up
ENSMUSG00000070737	Tmem35b	2.31543	1.21128	0.00396883	up
ENSMUSG00000050605	Zfp61	2.31424	1.21054	7.72446e-11	up
ENSMUSG00000039671	Zmynd8	2.3135	1.21008	1.38832e-224	up
ENSMUSG00000020590	Snx13	2.312	1.20914	2.0565e-35	up
ENSMUSG00000026239	Pde6d	2.30889	1.2072	7.97778e-28	up
ENSMUSG00000028995	Fam126a	2.30811	1.20671	7.12961e-30	up
ENSMUSG00000059970	Hspa2	2.30652	1.20572	7.30972e-16	up
ENSMUSG00000035158	Mitf	2.30482	1.20465	1.7904e-12	up
ENSMUSG00000029469	Ift81	2.30191	1.20283	2.53911e-31	up
ENSMUSG00000000555	Itga5	2.3018	1.20277	7.65435e-58	up
ENSMUSG00000110537	Gm4316	2.30129	1.20244	2.19238e-05	up
ENSMUSG00000031993	Snx19	2.30069	1.20207	5.86249e-34	up
ENSMUSG00000027589	Pcmtd2	2.30042	1.20189	6.66074e-49	up
ENSMUSG00000032252	Glce	2.29728	1.19992	1.90661e-81	up
ENSMUSG00000046785	Epm2aip1	2.29691	1.19969	4.28136e-44	up
ENSMUSG00000096856	Gm10778	2.29677	1.19961	1.18078e-17	up
ENSMUSG00000087497	2810001G20Rik	2.29625	1.19928	9.09601e-05	up
ENSMUSG00000062729	Ppox	2.29491	1.19844	7.08003e-23	up
ENSMUSG00000022708	Zbtb20	2.29474	1.19833	2.03247e-12	up
ENSMUSG00000024122	Pdpk1	2.29308	1.19728	3.64725e-122	up
ENSMUSG00000050088	1600012H06Rik	2.29175	1.19645	1.14692e-24	up
ENSMUSG00000106986	Gm42887	2.29137	1.19621	2.04667e-07	up
ENSMUSG00000065968	Ifitm7	2.28997	1.19533	8.31225e-19	up
ENSMUSG00000048410	Zfp407	2.28989	1.19528	1.2661e-52	up
ENSMUSG00000038797	Zscan2	2.28421	1.19169	4.26885e-07	up
ENSMUSG00000026655	Fam107b	2.28334	1.19114	1.38033e-26	up
ENSMUSG00000034610	Tut4	2.28297	1.19091	3.61289e-103	up
ENSMUSG00000028576	Ift74	2.28245	1.19058	8.87282e-44	up
ENSMUSG00000096006	Gm21596	2.28132	1.18987	3.03919e-14	up
ENSMUSG00000042271	Nxt2	2.28107	1.18971	2.73002e-23	up
ENSMUSG00000025505	Tmem80	2.28091	1.18961	1.21678e-06	up
ENSMUSG00000114434	Gm48360	2.27742	1.1874	8.06499e-21	up
ENSMUSG00000022280	Rnf19a	2.27662	1.18689	1.81532e-47	up
ENSMUSG00000022389	Tef	2.27648	1.18681	1.37753e-54	up
ENSMUSG00000026433	Rab29	2.27636	1.18673	1.39647e-06	up
ENSMUSG00000025262	Fam120c	2.27494	1.18583	0.00024592	up
ENSMUSG00000005267	Zfp287	2.274	1.18523	4.77852e-11	up
ENSMUSG00000059866	Tnip2	2.27315	1.18469	4.20154e-22	up
ENSMUSG00000054469	Lclat1	2.27276	1.18445	1.18856e-13	up
ENSMUSG00000001138	Cnnm3	2.27276	1.18444	6.88731e-38	up
ENSMUSG00000026096	Osgepl1	2.27141	1.18359	5.50486e-37	up
ENSMUSG00000026578	Ccdc181	2.27128	1.18351	4.66802e-21	up
ENSMUSG00000025907	Rb1cc1	2.26826	1.18159	2.69923e-67	up
ENSMUSG00000033987	Dnah17	2.26801	1.18142	1.39035e-05	up
ENSMUSG00000026398	Nr5a2	2.26774	1.18126	8.96693e-84	up
ENSMUSG00000003934	Efnb3	2.26734	1.181	1.18604e-09	up
ENSMUSG00000029651	Mtus2	2.26674	1.18062	1.33603e-18	up
ENSMUSG00000046667	Rbm12b1	2.26631	1.18034	6.9273e-16	up
ENSMUSG00000030339	Ltbr	2.26542	1.17978	1.1927e-06	up
ENSMUSG00000035642	Aamdc	2.26501	1.17952	5.37278e-10	up
ENSMUSG00000025372	Baiap2	2.26491	1.17945	6.89505e-53	up
ENSMUSG00000034145	Tmem63c	2.26441	1.17913	0.00360139	up
ENSMUSG00000113450	Gm49359	2.26426	1.17904	1.31481e-32	up
ENSMUSG00000063972	Nr6a1	2.26306	1.17828	1.43881e-107	up
ENSMUSG00000036492	Rnf39	2.26156	1.17732	0.000675831	up
ENSMUSG00000027799	Nbea	2.25973	1.17615	5.62228e-46	up
ENSMUSG00000099681	1700052K11Rik	2.25947	1.17598	8.33466e-10	up
ENSMUSG00000034758	Tle6	2.25718	1.17452	6.25367e-12	up
ENSMUSG00000092597	Gm20486	2.2567	1.17421	1.08844e-11	up
ENSMUSG00000033569	Adgrb3	2.25664	1.17417	3.33934e-06	up
ENSMUSG00000094628	Gm3252	2.25634	1.17399	7.9436e-05	up
ENSMUSG00000030986	Dhx32	2.25629	1.17395	5.48603e-74	up
ENSMUSG00000008763	Man1a2	2.25524	1.17328	2.19588e-80	up
ENSMUSG00000048174	Tmem81	2.25415	1.17258	2.25143e-05	up
ENSMUSG00000031669	Gins3	2.2541	1.17255	4.09304e-26	up
ENSMUSG00000009207	Lnpk	2.25334	1.17206	3.32971e-50	up
ENSMUSG00000034656	Cacna1a	2.25277	1.1717	2.9808e-35	up
ENSMUSG00000029416	Slc15a4	2.25248	1.17152	5.56686e-25	up
ENSMUSG00000089669	Tnfsf13	2.25153	1.1709	7.06837e-05	up
ENSMUSG00000026102	Inpp1	2.25021	1.17006	5.77694e-10	up
ENSMUSG00000051396	Gm45902	2.24912	1.16936	4.21154e-07	up
ENSMUSG00000041361	Myzap	2.24774	1.16847	0.0054585	up
ENSMUSG00000021481	Zfp346	2.24747	1.1683	5.23873e-52	up
ENSMUSG00000027312	Atrn	2.24717	1.16811	7.20128e-35	up
ENSMUSG00000059854	Hydin	2.24639	1.16761	1.62313e-06	up
ENSMUSG00000037286	Stag1	2.24482	1.1666	1.54878e-113	up
ENSMUSG00000021981	Cab39l	2.24474	1.16655	9.1922e-38	up
ENSMUSG00000027544	Nfatc2	2.2443	1.16627	4.57804e-12	up
ENSMUSG00000038056	Kmt2c	2.24421	1.16621	1.54507e-68	up
ENSMUSG00000028838	Extl1	2.24415	1.16617	0.000120826	up
ENSMUSG00000059742	Kcnh7	2.24392	1.16602	2.51718e-05	up
ENSMUSG00000015850	Adamtsl4	2.24256	1.16515	1.04324e-06	up
ENSMUSG00000026803	Ttf1	2.24063	1.1639	4.32209e-60	up
ENSMUSG00000012640	Zfp715	2.23956	1.16321	1.42804e-38	up
ENSMUSG00000104814	Gm42979	2.23938	1.1631	9.83351e-07	up
ENSMUSG00000005951	Shpk	2.23865	1.16263	9.73129e-05	up
ENSMUSG00000043241	Upf2	2.23694	1.16152	9.49524e-93	up
ENSMUSG00000022141	Nipbl	2.23604	1.16095	3.63634e-172	up
ENSMUSG00000113039	Gm9265	2.23576	1.16076	4.72278e-32	up
ENSMUSG00000070407	Hs3st3b1	2.23491	1.16022	8.43658e-16	up
ENSMUSG00000003198	Zfp959	2.2333	1.15918	5.02168e-15	up
ENSMUSG00000019947	Arid5b	2.23316	1.15909	2.04729e-210	up
ENSMUSG00000027956	Tmem144	2.23288	1.1589	2.92905e-09	up
ENSMUSG00000020063	Sirt1	2.23241	1.1586	1.53193e-141	up
ENSMUSG00000062727	H2bc12	2.23237	1.15857	0.000105863	up
ENSMUSG00000031453	Rasa3	2.23224	1.15849	3.37589e-22	up
ENSMUSG00000026389	Steap3	2.23185	1.15824	2.93833e-12	up
ENSMUSG00000025199	Chuk	2.22961	1.15679	1.02656e-84	up
ENSMUSG00000019917	Septin10	2.22896	1.15637	4.26324e-33	up
ENSMUSG00000070939	Tgfbrap1	2.22836	1.15598	1.67785e-21	up
ENSMUSG00000050410	Tcf19	2.22719	1.15522	1.54569e-10	up
ENSMUSG00000038539	Atf5	2.22711	1.15517	3.00102e-14	up
ENSMUSG00000089951	Zfp968-ps	2.22688	1.15502	1.71745e-05	up
ENSMUSG00000004267	Eno2	2.22659	1.15483	8.29819e-05	up
ENSMUSG00000043085	Tmem82	2.22344	1.15279	3.38782e-07	up
ENSMUSG00000039200	Atf7ip2	2.22277	1.15236	8.81102e-66	up
ENSMUSG00000028646	Rragc	2.22253	1.1522	2.08964e-68	up
ENSMUSG00000039461	Tcta	2.22172	1.15168	8.18722e-05	up
ENSMUSG00000027775	Mfsd1	2.21997	1.15054	7.90748e-76	up
ENSMUSG00000005148	Klf5	2.2189	1.14985	8.17268e-103	up
ENSMUSG00000041977	Arhgef11	2.21826	1.14943	2.2081e-54	up
ENSMUSG00000073436	Eme2	2.21787	1.14918	5.4803e-10	up
ENSMUSG00000036022	Fam122b	2.21769	1.14906	1.13159e-40	up
ENSMUSG00000053414	Hunk	2.21755	1.14897	8.34566e-40	up
ENSMUSG00000026825	Dnm1	2.2169	1.14854	4.32907e-21	up
ENSMUSG00000050079	Rspry1	2.21662	1.14836	1.25192e-40	up
ENSMUSG00000026708	Cenpl	2.2165	1.14828	4.39437e-23	up
ENSMUSG00000036528	Ppfibp2	2.21623	1.14811	3.51827e-14	up
ENSMUSG00000060798	Intu	2.21545	1.1476	2.23549e-35	up
ENSMUSG00000085622	3110056K07Rik	2.21533	1.14752	1.97761e-08	up
ENSMUSG00000034973	Dop1a	2.21409	1.14671	7.60896e-37	up
ENSMUSG00000062929	Cfl2	2.21394	1.14661	5.35166e-38	up
ENSMUSG00000096210	H1f0	2.21385	1.14656	1.24905e-65	up
ENSMUSG00000022223	Sdr39u1	2.21345	1.1463	1.20524e-13	up
ENSMUSG00000115624	Gm49204	2.21242	1.14562	0.000231397	up
ENSMUSG00000026956	Uap1l1	2.2124	1.14562	1.95601e-32	up
ENSMUSG00000047205	Dusp18	2.2104	1.14431	3.14834e-11	up
ENSMUSG00000026383	Epb41l5	2.20899	1.14339	2.96629e-50	up
ENSMUSG00000029229	Chic2	2.20889	1.14332	1.83364e-34	up
ENSMUSG00000027366	Sppl2a	2.20544	1.14106	1.27508e-30	up
ENSMUSG00000089756	Zfp966	2.20503	1.1408	1.78665e-42	up
ENSMUSG00000027615	Hps3	2.20501	1.14078	1.68238e-34	up
ENSMUSG00000025241	Fyco1	2.20444	1.14041	5.71364e-30	up
ENSMUSG00000057506	Bloc1s2	2.20441	1.14039	2.87247e-34	up
ENSMUSG00000050565	Tor1aip2	2.20299	1.13946	2.43408e-144	up
ENSMUSG00000048612	Myof	2.20092	1.1381	4.2347e-18	up
ENSMUSG00000052942	Glis3	2.20004	1.13753	2.74765e-10	up
ENSMUSG00000079165	Sap25	2.19928	1.13703	3.56512e-10	up
ENSMUSG00000073590	3222401L13Rik	2.1982	1.13633	3.04288e-06	up
ENSMUSG00000022292	Rrm2b	2.19761	1.13593	5.63527e-29	up
ENSMUSG00000034587	8430429K09Rik	2.19604	1.13491	8.35042e-06	up
ENSMUSG00000040209	Zfp704	2.19568	1.13467	1.49395e-44	up
ENSMUSG00000018924	Alox15	2.19473	1.13405	0.000800148	up
ENSMUSG00000023186	Vwa5a	2.19448	1.13388	7.74598e-68	up
ENSMUSG00000027641	Rbl1	2.19266	1.13268	9.33381e-39	up
ENSMUSG00000034377	Tulp4	2.19114	1.13168	3.78471e-63	up
ENSMUSG00000026500	Cox20	2.19027	1.13111	3.93481e-09	up
ENSMUSG00000038664	Herc1	2.18727	1.12913	9.17032e-89	up
ENSMUSG00000025277	Abhd6	2.18569	1.12809	4.50629e-11	up
ENSMUSG00000085438	Oip5os1	2.18522	1.12778	4.11766e-96	up
ENSMUSG00000026568	Mpc2	2.18502	1.12765	5.82592e-11	up
ENSMUSG00000026223	Itm2c	2.18486	1.12754	1.46674e-47	up
ENSMUSG00000031224	Magee2	2.18471	1.12744	0.0141813	up
ENSMUSG00000039478	Micu3	2.18427	1.12715	1.21601e-12	up
ENSMUSG00000040613	Apobec1	2.18385	1.12687	2.49725e-08	up
ENSMUSG00000100455	Gm29170	2.18374	1.1268	0.00161372	up
ENSMUSG00000028133	Rwdd3	2.18346	1.12661	0.00793161	up
ENSMUSG00000032615	Nt5m	2.18119	1.12511	1.36656e-06	up
ENSMUSG00000090470	Prr23a3	2.18117	1.1251	8.56692e-09	up
ENSMUSG00000089774	Slc5a3	2.18081	1.12486	5.07394e-14	up
ENSMUSG00000021147	Wdr37	2.17997	1.12431	1.04402e-54	up
ENSMUSG00000050192	Eif5a2	2.17992	1.12428	1.39684e-36	up
ENSMUSG00000060548	Tnfrsf19	2.17946	1.12397	8.48703e-08	up
ENSMUSG00000023087	Noct	2.17934	1.12389	5.90483e-64	up
ENSMUSG00000060429	Sntb1	2.17871	1.12347	1.78928e-214	up
ENSMUSG00000026748	Plxdc2	2.17851	1.12334	6.28726e-13	up
ENSMUSG00000050786	Ccdc126	2.17842	1.12328	5.6618e-10	up
ENSMUSG00000031351	Zfp185	2.17771	1.12281	1.78365e-20	up
ENSMUSG00000035126	Wdr78	2.17711	1.12241	0.00248397	up
ENSMUSG00000104031	Gm17771	2.17586	1.12158	0.00546075	up
ENSMUSG00000078546	Zfp995	2.17568	1.12146	1.37947e-17	up
ENSMUSG00000025283	Sat1	2.17548	1.12133	1.36549e-27	up
ENSMUSG00000063275	Hacd1	2.17542	1.1213	2.65144e-07	up
ENSMUSG00000031399	Fam3a	2.17447	1.12067	7.60478e-09	up
ENSMUSG00000028476	Reck	2.1744	1.12062	2.63959e-22	up
ENSMUSG00000099032	Tcf24	2.17361	1.12009	7.20222e-06	up
ENSMUSG00000074748	Atxn7l3b	2.1728	1.11955	1.28939e-61	up
ENSMUSG00000026626	Ppp2r5a	2.17252	1.11937	1.89311e-70	up
ENSMUSG00000110444	Gm10033	2.17037	1.11794	4.85148e-25	up
ENSMUSG00000035354	Uvrag	2.17006	1.11774	4.44019e-38	up
ENSMUSG00000036918	Ttc7	2.16856	1.11674	9.58671e-10	up
ENSMUSG00000087403	Kantr	2.1682	1.1165	2.9411e-11	up
ENSMUSG00000074746	Pdzd8	2.1681	1.11643	1.40112e-77	up
ENSMUSG00000054604	Cggbp1	2.16709	1.11576	1.22585e-130	up
ENSMUSG00000046447	Camk2n1	2.16547	1.11468	0.00230325	up
ENSMUSG00000039047	Pigk	2.16508	1.11442	3.57069e-61	up
ENSMUSG00000090093	Gm14399	2.16487	1.11428	6.28796e-53	up
ENSMUSG00000052155	Acvr2a	2.16457	1.11408	1.09593e-30	up
ENSMUSG00000026788	Zbtb43	2.16445	1.114	7.94589e-61	up
ENSMUSG00000034111	Tmed8	2.1639	1.11363	1.83372e-54	up
ENSMUSG00000021224	Numb	2.1636	1.11343	1.77369e-34	up
ENSMUSG00000047881	Rell1	2.16277	1.11288	2.64802e-42	up
ENSMUSG00000037486	Asxl2	2.1623	1.11257	8.26847e-104	up
ENSMUSG00000039556	Ppp1r3f	2.15979	1.11089	0.000512267	up
ENSMUSG00000027932	Slc27a3	2.15973	1.11085	3.84449e-11	up
ENSMUSG00000094365	Gm21982	2.15849	1.11003	9.22742e-05	up
ENSMUSG00000022946	Dop1b	2.15846	1.11	1.20885e-48	up
ENSMUSG00000026925	Inpp5e	2.15598	1.10834	5.33655e-11	up
ENSMUSG00000037712	Fermt2	2.15555	1.10806	1.71024e-115	up
ENSMUSG00000096401	Gm21811	2.15519	1.10781	1.21652e-93	up
ENSMUSG00000031537	Ikbkb	2.15455	1.10739	1.95429e-37	up
ENSMUSG00000022580	Rhpn1	2.15433	1.10724	0.000283464	up
ENSMUSG00000006599	Gtf2h1	2.15396	1.10699	2.91985e-102	up
ENSMUSG00000071796	6820431F20Rik	2.15114	1.1051	5.31151e-49	up
ENSMUSG00000044026	Slc35g1	2.15033	1.10456	1.91106e-36	up
ENSMUSG00000031478	Nek3	2.14838	1.10325	8.17199e-08	up
ENSMUSG00000034765	Dusp5	2.14804	1.10302	1.47182e-23	up
ENSMUSG00000035045	Zc3h12b	2.14777	1.10284	0.00337788	up
ENSMUSG00000032182	Yipf2	2.14709	1.10239	3.98072e-17	up
ENSMUSG00000037580	Gch1	2.14434	1.10054	3.55832e-06	up
ENSMUSG00000019842	Traf3ip2	2.14398	1.10029	2.18856e-17	up
ENSMUSG00000028223	Decr1	2.14379	1.10016	4.04973e-20	up
ENSMUSG00000026028	Trak2	2.14309	1.09969	4.26031e-68	up
ENSMUSG00000038384	Setd1b	2.14098	1.09827	1.19001e-53	up
ENSMUSG00000097277	2900076A07Rik	2.14057	1.098	2.27892e-08	up
ENSMUSG00000031631	Cfap97	2.14018	1.09773	2.00636e-35	up
ENSMUSG00000036087	Slain2	2.14003	1.09763	4.95408e-60	up
ENSMUSG00000030276	Ttll3	2.13962	1.09735	1.26675e-08	up
ENSMUSG00000036291	Ap5m1	2.1388	1.0968	2.02442e-45	up
ENSMUSG00000040276	Pacsin1	2.13811	1.09633	1.43333e-27	up
ENSMUSG00000045257	Morn2	2.13563	1.09466	7.17902e-05	up
ENSMUSG00000050052	Tdrp	2.13486	1.09414	3.14428e-21	up
ENSMUSG00000019846	Lama4	2.13474	1.09406	2.81413e-05	up
ENSMUSG00000005886	Ncoa2	2.1344	1.09383	6.65741e-67	up
ENSMUSG00000032238	Rora	2.13408	1.09361	0.000547819	up
ENSMUSG00000026880	Stom	2.13313	1.09297	6.8307e-14	up
ENSMUSG00000036766	Dner	2.1316	1.09194	0.00133499	up
ENSMUSG00000038497	Tmco3	2.13056	1.09123	6.74456e-20	up
ENSMUSG00000104950	4833413G10Rik	2.1297	1.09065	0.00539361	up
ENSMUSG00000105331	Gm29865	2.12739	1.08908	0.000815736	up
ENSMUSG00000064289	Tank	2.1263	1.08835	7.41681e-16	up
ENSMUSG00000081137	BC022960	2.12586	1.08804	0.00228711	up
ENSMUSG00000037997	Parp11	2.1258	1.08801	6.53256e-16	up
ENSMUSG00000047067	Dusp28	2.12542	1.08775	2.0841e-05	up
ENSMUSG00000111080	Gm20300	2.12532	1.08768	2.17191e-10	up
ENSMUSG00000028212	Ccne2	2.12466	1.08723	2.73449e-31	up
ENSMUSG00000041528	Rnf123	2.12425	1.08695	1.99388e-22	up
ENSMUSG00000038145	Snrk	2.12422	1.08693	1.2768e-17	up
ENSMUSG00000086727	4931428L18Rik	2.12343	1.0864	0.00304152	up
ENSMUSG00000026504	Sdccag8	2.12339	1.08637	3.75392e-08	up
ENSMUSG00000074852	Hpse2	2.12338	1.08636	2.07455e-23	up
ENSMUSG00000026667	Uhmk1	2.11994	1.08402	7.3743e-74	up
ENSMUSG00000107352	Gm43660	2.11905	1.08342	1.9167e-07	up
ENSMUSG00000091736	Yy2	2.11801	1.08271	1.86095e-15	up
ENSMUSG00000113406	Gm7762	2.11781	1.08257	2.81024e-28	up
ENSMUSG00000061666	Gdpd1	2.11766	1.08247	4.9618e-12	up
ENSMUSG00000024558	Mapk4	2.1176	1.08243	2.41585e-17	up
ENSMUSG00000034595	Ppp1r18	2.11685	1.08192	5.07225e-40	up
ENSMUSG00000020671	Rab10	2.11662	1.08176	1.79867e-108	up
ENSMUSG00000063281	Zfp35	2.11579	1.08119	2.54346e-43	up
ENSMUSG00000034401	Spata6	2.11566	1.0811	4.12796e-16	up
ENSMUSG00000073633	Fbxo36	2.11494	1.08061	0.000632464	up
ENSMUSG00000028063	Lmna	2.11419	1.08011	4.97427e-42	up
ENSMUSG00000074064	Mlycd	2.11383	1.07986	4.96667e-08	up
ENSMUSG00000037104	Socs5	2.11305	1.07933	6.33633e-16	up
ENSMUSG00000021884	Hacl1	2.11289	1.07922	9.98313e-13	up
ENSMUSG00000036966	Spryd3	2.1123	1.07882	3.36549e-22	up
ENSMUSG00000026473	Glul	2.11093	1.07788	1.16431e-163	up
ENSMUSG00000074793	Hspa12b	2.10983	1.07712	0.00213209	up
ENSMUSG00000038569	Rad9b	2.10978	1.07709	1.67468e-27	up
ENSMUSG00000113957	Gm9257	2.10903	1.07658	4.553e-06	up
ENSMUSG00000112997	Gm49386	2.1079	1.07581	1.91835e-05	up
ENSMUSG00000055943	Emc7	2.10789	1.0758	3.90628e-36	up
ENSMUSG00000096255	Dynlt1b	2.10779	1.07573	1.57663e-108	up
ENSMUSG00000004677	Myo9b	2.10717	1.07531	5.03759e-84	up
ENSMUSG00000032425	Zfp949	2.1051	1.07389	1.56385e-11	up
ENSMUSG00000073409	H2-Q6	2.10502	1.07383	7.59836e-05	up
ENSMUSG00000034883	Lrr1	2.10398	1.07312	2.52513e-13	up
ENSMUSG00000007812	Zfp655	2.10284	1.07234	1.3752e-73	up
ENSMUSG00000020255	D10Wsu102e	2.10238	1.07202	3.13468e-104	up
ENSMUSG00000051166	Eml5	2.10199	1.07176	1.27973e-38	up
ENSMUSG00000039100	Marchf6	2.10199	1.07176	5.92759e-110	up
ENSMUSG00000027227	Sord	2.10115	1.07118	3.99232e-28	up
ENSMUSG00000035829	Ppp1r26	2.09901	1.06971	9.67825e-14	up
ENSMUSG00000032198	Dock6	2.0982	1.06915	2.5876e-122	up
ENSMUSG00000030768	Disp1	2.09795	1.06898	2.43816e-20	up
ENSMUSG00000026277	Stk25	2.09396	1.06623	4.93453e-67	up
ENSMUSG00000057534	Elobl	2.09364	1.06601	0.00519368	up
ENSMUSG00000026219	Trip12	2.09295	1.06554	1.95571e-249	up
ENSMUSG00000021432	Slc35b3	2.0902	1.06364	5.75959e-10	up
ENSMUSG00000052387	Trpm3	2.08912	1.0629	5.90261e-07	up
ENSMUSG00000029718	Pcolce	2.08825	1.0623	5.15962e-70	up
ENSMUSG00000103708	Gm33222	2.0876	1.06185	1.30159e-06	up
ENSMUSG00000048106	4632415L05Rik	2.08745	1.06174	1.2815e-16	up
ENSMUSG00000118257	9630014M24Rik	2.08688	1.06135	4.23899e-09	up
ENSMUSG00000037553	Zdhhc18	2.08496	1.06002	4.34662e-45	up
ENSMUSG00000024376	Epb41l4a	2.08449	1.05969	9.6624e-45	up
ENSMUSG00000056204	Pgpep1	2.08435	1.0596	2.08798e-17	up
ENSMUSG00000023909	Paqr4	2.08395	1.05932	0.000230162	up
ENSMUSG00000022639	Dubr	2.08379	1.05921	0.00103996	up
ENSMUSG00000020621	Rdh14	2.08374	1.05918	3.26887e-06	up
ENSMUSG00000040102	Klhl42	2.08193	1.05792	2.52024e-20	up
ENSMUSG00000020660	Pomc	2.08183	1.05785	0.0128053	up
ENSMUSG00000096916	Zfp850	2.08084	1.05717	6.31544e-53	up
ENSMUSG00000039782	Cpeb2	2.08068	1.05706	1.90446e-07	up
ENSMUSG00000008318	Relt	2.07924	1.05606	5.41419e-09	up
ENSMUSG00000046818	Ddit4l	2.07833	1.05542	4.98188e-11	up
ENSMUSG00000026126	Ptpn18	2.07825	1.05537	0.000799114	up
ENSMUSG00000051065	Mb21d2	2.07755	1.05488	1.02137e-19	up
ENSMUSG00000079410	Gm2897	2.07725	1.05467	3.01988e-13	up
ENSMUSG00000030929	Eri2	2.07625	1.05398	5.49787e-37	up
ENSMUSG00000001827	Folr1	2.07513	1.0532	8.13964e-32	up
ENSMUSG00000025873	Faf2	2.07493	1.05307	5.41425e-76	up
ENSMUSG00000035898	Uba6	2.07457	1.05281	2.71715e-111	up
ENSMUSG00000042472	Zfp410	2.07166	1.05079	9.66922e-39	up
ENSMUSG00000048752	Prss50	2.0708	1.05019	6.92175e-05	up
ENSMUSG00000045211	Nudt18	2.06715	1.04765	1.73724e-05	up
ENSMUSG00000071176	Arhgef10	2.06671	1.04734	7.07905e-16	up
ENSMUSG00000037266	Rsrp1	2.06631	1.04706	4.13774e-78	up
ENSMUSG00000061013	Mkx	2.06606	1.04688	0.000158847	up
ENSMUSG00000097901	Gm26680	2.06597	1.04682	9.08548e-07	up
ENSMUSG00000060862	Zbtb40	2.06547	1.04647	3.30877e-27	up
ENSMUSG00000032656	Marchf3	2.06508	1.04619	0.00163729	up
ENSMUSG00000050310	Rictor	2.06487	1.04605	1.56149e-73	up
ENSMUSG00000020634	Ubxn2a	2.06422	1.0456	3.22601e-79	up
ENSMUSG00000021365	Nedd9	2.06277	1.04459	0.00405756	up
ENSMUSG00000097655	Gm26713	2.06259	1.04446	0.00814078	up
ENSMUSG00000037492	Zmat4	2.06245	1.04436	5.55439e-08	up
ENSMUSG00000075271	Ttc30a1	2.06198	1.04403	1.04811e-15	up
ENSMUSG00000028444	Cntfr	2.06193	1.04399	4.9249e-13	up
ENSMUSG00000098188	Sowahc	2.06139	1.04362	2.15833e-12	up
ENSMUSG00000022602	Arc	2.06127	1.04354	5.87406e-15	up
ENSMUSG00000020716	Nf1	2.0612	1.04348	3.22738e-50	up
ENSMUSG00000033904	Ccp110	2.06004	1.04267	6.37831e-88	up
ENSMUSG00000013766	Ly6g6e	2.05971	1.04244	6.40326e-07	up
ENSMUSG00000053219	Raet1e	2.05946	1.04227	3.18693e-09	up
ENSMUSG00000039488	Cntn5	2.05926	1.04213	0.0051608	up
ENSMUSG00000097930	C330002G04Rik	2.05882	1.04181	1.09716e-12	up
ENSMUSG00000091183	Gm5141	2.05824	1.04141	3.28615e-07	up
ENSMUSG00000036948	Map11	2.05789	1.04117	4.30874e-20	up
ENSMUSG00000071669	Snx29	2.0573	1.04075	9.90419e-30	up
ENSMUSG00000054693	Adam10	2.05703	1.04056	6.57005e-52	up
ENSMUSG00000031696	Vps35	2.05636	1.04009	6.02473e-144	up
ENSMUSG00000027167	Elp4	2.05564	1.03959	3.1605e-26	up
ENSMUSG00000091712	Sec14l5	2.05485	1.03903	0.0100888	up
ENSMUSG00000052137	Rbm12b2	2.05427	1.03863	1.76605e-25	up
ENSMUSG00000015755	Tab2	2.0542	1.03857	5.11531e-86	up
ENSMUSG00000028309	Rnf20	2.05328	1.03793	1.12557e-80	up
ENSMUSG00000006958	Chrd	2.05174	1.03685	6.78204e-05	up
ENSMUSG00000026153	Fam135a	2.05142	1.03662	2.7191e-63	up
ENSMUSG00000039485	Tspyl4	2.05141	1.03661	1.68491e-05	up
ENSMUSG00000033382	Trappc8	2.05092	1.03627	9.01438e-79	up
ENSMUSG00000021254	Gpatch2l	2.04942	1.03522	4.39664e-25	up
ENSMUSG00000024209	Acsbg3	2.04914	1.03502	8.16062e-16	up
ENSMUSG00000058900	Rsl1	2.04914	1.03502	3.29199e-08	up
ENSMUSG00000021947	Cryl1	2.0488	1.03478	2.21103e-10	up
ENSMUSG00000053390	Zfp952	2.04792	1.03416	1.5852e-13	up
ENSMUSG00000021770	Samd8	2.04756	1.03391	9.29071e-31	up
ENSMUSG00000078908	Mon1b	2.04604	1.03283	4.17472e-20	up
ENSMUSG00000031327	Chic1	2.04577	1.03264	1.39115e-30	up
ENSMUSG00000046020	Pofut1	2.04485	1.03199	5.99588e-33	up
ENSMUSG00000054843	Atrnl1	2.04397	1.03138	1.25393e-28	up
ENSMUSG00000046546	Fam43a	2.04341	1.03098	3.17588e-31	up
ENSMUSG00000039395	Mreg	2.04279	1.03054	8.05057e-74	up
ENSMUSG00000029128	Rab28	2.04244	1.0303	5.61758e-19	up
ENSMUSG00000038604	Ripor1	2.04153	1.02965	7.38273e-22	up
ENSMUSG00000040857	Erf	2.03979	1.02842	9.69066e-107	up
ENSMUSG00000025647	Shisa5	2.03948	1.0282	1.43873e-19	up
ENSMUSG00000078786	BC024978	2.03899	1.02785	5.32702e-14	up
ENSMUSG00000020021	Fgd6	2.03768	1.02693	1.06721e-21	up
ENSMUSG00000029049	Morn1	2.03715	1.02655	0.00165027	up
ENSMUSG00000063047	Zfp780b	2.0353	1.02524	1.76908e-18	up
ENSMUSG00000021072	Tmx1	2.03496	1.025	3.6732e-35	up
ENSMUSG00000026353	Ubxn4	2.03496	1.025	1.97596e-81	up
ENSMUSG00000097119	B230354K17Rik	2.03437	1.02458	1.0028e-63	up
ENSMUSG00000009291	Pttg1ip	2.03264	1.02336	3.45383e-60	up
ENSMUSG00000039410	Prdm16	2.03161	1.02262	1.88534e-10	up
ENSMUSG00000027286	Lrrc57	2.03155	1.02258	6.4587e-19	up
ENSMUSG00000028549	Itgb3bp	2.0313	1.0224	6.36301e-09	up
ENSMUSG00000022228	Zscan26	2.03055	1.02187	5.76492e-55	up
ENSMUSG00000038331	Satb2	2.0305	1.02184	3.19761e-06	up
ENSMUSG00000075273	Ttc30b	2.02955	1.02116	1.14106e-05	up
ENSMUSG00000028546	Elavl4	2.02951	1.02113	1.69611e-10	up
ENSMUSG00000060550	H2-Q7	2.02724	1.01952	3.34864e-08	up
ENSMUSG00000100967	Gm29666	2.0272	1.01949	0.00297716	up
ENSMUSG00000021408	Ripk1	2.02688	1.01926	3.44154e-16	up
ENSMUSG00000038776	Ephx1	2.02553	1.0183	2.31176e-15	up
ENSMUSG00000053819	Camk2d	2.02525	1.0181	9.03243e-09	up
ENSMUSG00000037325	Bbs7	2.02168	1.01556	1.06529e-13	up
ENSMUSG00000035121	Neil2	2.0211	1.01514	2.31084e-17	up
ENSMUSG00000090641	Zfp712	2.02104	1.01509	4.26397e-05	up
ENSMUSG00000061533	Cep128	2.01986	1.01426	1.58142e-18	up
ENSMUSG00000053080	2700081O15Rik	2.01934	1.01388	5.42622e-24	up
ENSMUSG00000047719	Ubiad1	2.01915	1.01375	1.95844e-18	up
ENSMUSG00000091985	Gm17354	2.01879	1.01349	0.00043442	up
ENSMUSG00000017718	Afmid	2.01776	1.01275	1.97716e-07	up
ENSMUSG00000057894	Zfp329	2.01725	1.01239	1.11412e-30	up
ENSMUSG00000031393	Mecp2	2.01637	1.01176	1.25017e-30	up
ENSMUSG00000028618	Tmem59	2.01626	1.01168	1.71858e-76	up
ENSMUSG00000030347	D6Wsu163e	2.01552	1.01115	1.38921e-20	up
ENSMUSG00000031227	Magee1	2.01528	1.01098	1.06861e-05	up
ENSMUSG00000117942	Maskbp3	2.01278	1.00919	2.56402e-21	up
ENSMUSG00000031539	Ap3m2	2.01271	1.00914	4.76143e-08	up
ENSMUSG00000037408	Cnnm4	2.0121	1.0087	1.09374e-14	up
ENSMUSG00000029458	Brap	2.01199	1.00862	4.2245e-35	up
ENSMUSG00000032567	Aste1	2.01093	1.00787	3.38711e-14	up
ENSMUSG00000030303	Far2	2.00891	1.00641	0.000137006	up
ENSMUSG00000116627	Gm30124	2.00769	1.00554	1.49664e-13	up
ENSMUSG00000032409	Atr	2.00759	1.00546	6.51438e-95	up
ENSMUSG00000031918	Mtmr2	2.00706	1.00508	5.00479e-71	up
ENSMUSG00000000320	Alox12	2.00689	1.00496	0.000112577	up
ENSMUSG00000028035	Dnajb4	2.00354	1.00255	3.46074e-08	up
ENSMUSG00000042616	Oscp1	2.00272	1.00196	8.4947e-07	up
ENSMUSG00000028785	Hpca	2.00123	1.00089	0.00149548	up
ENSMUSG00000025821	Zfp282	2.00065	1.00047	7.38563e-14	up
ENSMUSG00000030557	Mef2a	2.00025	1.00018	2.23202e-27	up
ENSMUSG00000046623	Gjb4	2.0002	1.00014	0.00164377	up
ENSMUSG00000031860	Pbx4	0.499724	-1.0008	1.15786e-06	down
ENSMUSG00000025492	Ifitm3	0.499621	-1.00109	1.00582e-61	down
ENSMUSG00000041560	Nop53	0.499439	-1.00162	3.52326e-90	down
ENSMUSG00000025239	Limd1	0.498789	-1.0035	8.50839e-19	down
ENSMUSG00000028837	Psmb2	0.498721	-1.0037	1.64709e-85	down
ENSMUSG00000024535	Snx24	0.498602	-1.00404	6.04395e-05	down
ENSMUSG00000079442	St6galnac4	0.49859	-1.00408	2.13712e-08	down
ENSMUSG00000027860	Vangl1	0.498502	-1.00433	1.51115e-31	down
ENSMUSG00000057614	Gnai1	0.498313	-1.00488	4.11499e-16	down
ENSMUSG00000057863	Rpl36	0.498295	-1.00493	4.67868e-19	down
ENSMUSG00000036737	Oxsr1	0.498265	-1.00501	6.71448e-98	down
ENSMUSG00000024571	Gm16286	0.498251	-1.00505	9.15663e-72	down
ENSMUSG00000036599	Chst12	0.497979	-1.00584	5.55659e-14	down
ENSMUSG00000022906	Parp9	0.497778	-1.00643	1.97956e-28	down
ENSMUSG00000055560	Zfp459	0.497716	-1.00661	2.98599e-25	down
ENSMUSG00000039244	E130309D02Rik	0.4977	-1.00665	8.01322e-28	down
ENSMUSG00000075229	Ccdc58	0.497464	-1.00734	2.39968e-42	down
ENSMUSG00000031714	Gab1	0.497449	-1.00738	2.12978e-146	down
ENSMUSG00000040734	Ppp1r13l	0.497446	-1.00739	7.94092e-11	down
ENSMUSG00000033752	Mnd1	0.497294	-1.00783	3.16801e-16	down
ENSMUSG00000053604	Rpia	0.497273	-1.00789	2.34958e-07	down
ENSMUSG00000078789	Dph1	0.496948	-1.00883	1.14301e-15	down
ENSMUSG00000033763	Mtss2	0.49676	-1.00938	1.43891e-16	down
ENSMUSG00000039182	AW209491	0.496668	-1.00965	1.51524e-17	down
ENSMUSG00000027248	Pdia3	0.496512	-1.0101	1.85779e-113	down
ENSMUSG00000073705	Cenps	0.496147	-1.01116	1.12298e-14	down
ENSMUSG00000060803	Gstp1	0.496131	-1.01121	1.57808e-43	down
ENSMUSG00000019710	Mrpl24	0.496082	-1.01135	1.40745e-52	down
ENSMUSG00000041629	Fam104a	0.496047	-1.01145	1.0524e-36	down
ENSMUSG00000025364	Pa2g4	0.495934	-1.01178	2.78173e-186	down
ENSMUSG00000029869	Ephb6	0.495697	-1.01247	1.06148e-06	down
ENSMUSG00000008683	Rps15a	0.495342	-1.0135	5.90879e-168	down
ENSMUSG00000000776	Polr3d	0.495208	-1.01389	9.61419e-34	down
ENSMUSG00000040795	Iqcc	0.495152	-1.01406	1.43202e-10	down
ENSMUSG00000046157	Tmem229b	0.495101	-1.01421	0.000645347	down
ENSMUSG00000018861	Fdxr	0.495067	-1.0143	2.92871e-13	down
ENSMUSG00000072940	Gm10443	0.495016	-1.01445	2.06484e-13	down
ENSMUSG00000007570	Fance	0.494747	-1.01524	6.652e-22	down
ENSMUSG00000051652	Lrrc3	0.494436	-1.01614	0.000112636	down
ENSMUSG00000024043	Arhgap28	0.494379	-1.01631	3.3177e-18	down
ENSMUSG00000047443	Erfe	0.494342	-1.01642	0.000803965	down
ENSMUSG00000086583	Gm15500	0.494278	-1.01661	3.94827e-171	down
ENSMUSG00000109644	0610005C13Rik	0.494196	-1.01684	2.85764e-05	down
ENSMUSG00000028840	Zfp593	0.494153	-1.01697	9.40359e-21	down
ENSMUSG00000071604	Fam189a2	0.494145	-1.01699	0.0192967	down
ENSMUSG00000002017	Fam98a	0.494123	-1.01706	7.67598e-40	down
ENSMUSG00000022587	Ly6e	0.494121	-1.01706	1.59508e-44	down
ENSMUSG00000038058	Nod1	0.49412	-1.01707	1.0512e-31	down
ENSMUSG00000022790	Igsf11	0.493985	-1.01746	0.00419259	down
ENSMUSG00000037851	Iars	0.493852	-1.01785	6.77073e-143	down
ENSMUSG00000000740	Rpl13	0.493689	-1.01833	4.94311e-194	down
ENSMUSG00000092416	Zfp141	0.493628	-1.01851	5.00173e-67	down
ENSMUSG00000024871	Doc2g	0.493473	-1.01896	1.2286e-05	down
ENSMUSG00000020526	Znhit3	0.493439	-1.01905	2.12405e-27	down
ENSMUSG00000035754	Wdr18	0.493306	-1.01944	7.49067e-89	down
ENSMUSG00000048755	Mcat	0.493302	-1.01946	1.41413e-25	down
ENSMUSG00000055447	Cd47	0.493257	-1.01959	1.95907e-13	down
ENSMUSG00000034664	Itga2b	0.492981	-1.0204	0.0244264	down
ENSMUSG00000002963	Pnkp	0.492976	-1.02041	1.95702e-19	down
ENSMUSG00000042156	Dzip1	0.492954	-1.02047	2.6876e-24	down
ENSMUSG00000037935	Smarce1	0.492858	-1.02075	2.33424e-103	down
ENSMUSG00000024844	Banf1	0.492826	-1.02085	1.6178e-75	down
ENSMUSG00000068039	Tcp1	0.492822	-1.02086	7.62096e-169	down
ENSMUSG00000027637	Rab5if	0.492733	-1.02112	1.07067e-50	down
ENSMUSG00000024987	Cyp26a1	0.492682	-1.02127	0.00681701	down
ENSMUSG00000053644	Aldh7a1	0.492636	-1.02141	3.05812e-77	down
ENSMUSG00000069682	Gm10275	0.492556	-1.02164	1.78526e-169	down
ENSMUSG00000039781	Cep131	0.492389	-1.02213	2.27034e-25	down
ENSMUSG00000028496	Mllt3	0.492327	-1.02231	1.35988e-09	down
ENSMUSG00000056076	Eif3b	0.492277	-1.02246	5.90767e-179	down
ENSMUSG00000046574	Prr12	0.492178	-1.02275	8.20405e-55	down
ENSMUSG00000030590	Fam98c	0.49216	-1.0228	2.84835e-19	down
ENSMUSG00000019590	Cyb561	0.492095	-1.02299	1.49804e-16	down
ENSMUSG00000033697	Arhgap39	0.492084	-1.02302	1.44294e-22	down
ENSMUSG00000028861	Mrps15	0.491828	-1.02377	1.524e-29	down
ENSMUSG00000020649	Rrm2	0.49164	-1.02433	1.01968e-138	down
ENSMUSG00000022359	Wdyhv1	0.49161	-1.02441	2.56922e-08	down
ENSMUSG00000024642	Tle4	0.491473	-1.02482	2.60143e-88	down
ENSMUSG00000031557	Plekha2	0.491415	-1.02499	8.59209e-24	down
ENSMUSG00000032387	Rbpms2	0.491312	-1.02529	4.68731e-117	down
ENSMUSG00000068876	Cgn	0.49121	-1.02559	7.74197e-48	down
ENSMUSG00000022471	Xrcc6	0.491203	-1.02561	2.8582e-55	down
ENSMUSG00000030536	Iqgap1	0.490995	-1.02622	6.69515e-135	down
ENSMUSG00000032492	Pth1r	0.490886	-1.02654	0.0159834	down
ENSMUSG00000108414	Snhg1	0.49055	-1.02753	1.9183e-77	down
ENSMUSG00000026192	Atic	0.490379	-1.02803	3.06435e-132	down
ENSMUSG00000081205	Gm5940	0.490277	-1.02833	7.78905e-22	down
ENSMUSG00000021087	Rtn1	0.489941	-1.02932	3.35874e-09	down
ENSMUSG00000025858	Get4	0.489815	-1.02969	4.38894e-47	down
ENSMUSG00000089837	Npcd	0.489218	-1.03145	3.91744e-05	down
ENSMUSG00000024799	Tm7sf2	0.489191	-1.03153	5.54231e-10	down
ENSMUSG00000033871	Ppargc1b	0.4889	-1.03239	0.00243769	down
ENSMUSG00000053716	Dusp7	0.488882	-1.03244	6.17143e-14	down
ENSMUSG00000029446	Psph	0.488765	-1.03279	1.56349e-26	down
ENSMUSG00000028811	Yars	0.488676	-1.03305	8.88888e-71	down
ENSMUSG00000064125	Prr36	0.488581	-1.03333	3.07401e-06	down
ENSMUSG00000027667	Zfp639	0.488442	-1.03374	1.25442e-29	down
ENSMUSG00000020849	Ywhae	0.488385	-1.03391	2.16065e-228	down
ENSMUSG00000046432	Bex3	0.488352	-1.03401	3.87264e-80	down
ENSMUSG00000045969	Ing1	0.48833	-1.03407	1.27131e-43	down
ENSMUSG00000016346	Kcnq2	0.488251	-1.0343	0.0001292	down
ENSMUSG00000031951	Tmem231	0.488222	-1.03439	1.61915e-23	down
ENSMUSG00000004100	Ppan	0.48811	-1.03472	5.25892e-82	down
ENSMUSG00000056962	Jmjd6	0.488101	-1.03475	2.1848e-45	down
ENSMUSG00000003235	Eif2b5	0.488042	-1.03492	4.04103e-120	down
ENSMUSG00000020527	Myo19	0.487959	-1.03517	1.84223e-29	down
ENSMUSG00000054474	Thnsl2	0.487956	-1.03518	0.0140627	down
ENSMUSG00000028998	Tomm7	0.487916	-1.03529	3.35734e-29	down
ENSMUSG00000050132	Sarm1	0.487903	-1.03533	6.67245e-13	down
ENSMUSG00000029551	Psmg3	0.48788	-1.0354	7.71723e-15	down
ENSMUSG00000045948	Mrps12	0.487878	-1.03541	1.16727e-25	down
ENSMUSG00000040693	Slco4c1	0.487842	-1.03551	1.06694e-07	down
[truncated: 2,058 more rows]
